# Supplementary material for: A complete diploid human genome benchmark for personalized genomics
Source: bioRxiv. 2025 Sep 21:2025.09.21.677443. Preprint. [Version 1] doi: 10.1101/2025.09.21.677443 (PMC12458380; doi:10.1101/2025.09.21.677443)
Supplement: Supplement 2 [file media-2.xlsx]

## Sheet: Table S1. Sequencing data used
Table S1. Sequencing data used for assembly, polishing, and validation
Data used for the original (v0.1) assembly
Platform	Run/FASTQ file	Sample	Library	Project ID	SRR	Gigabases in reads	Produced at	S3
HiFi data used for the v0.1 assembly
	m64015_190920_185703.Q20.fastq.gz	SAMN03283347	Sequel II, 15kb library	PRJNA788182	SRR17284855	33.4	PacBio	https://s3-us-west-2.amazonaws.com/human-pangenomics/index.html?prefix=NHGRI_UCSC_panel/HG002/hpp_HG002_NA24385_son_v1/PacBio_HiFi/
	m64015_190922_010918.Q20.fastq.gz				SRR17284856	32.6
	m64012_190921_234837.Q20.fastq.gz				SRR17284854	35.5
	m64012_190920_173625.Q20.fastq.gz				SRR17284853	35.3
	m64011_190901_095311.Q20.fastq.gz		Sequel II, 20kb library, NA24385 B-Lymphocyte (SAMN03283347)		SRR17284857	25
	m64011_190830_220126.Q20.fastq.gz				SRR17284858	26.3
	m64012_201024_012808_Q99-100.reads.fastq.gz		Sequel II, 19kb library	PRJNA813010	SRR18244890	32.2	PacBio	https://s3-us-west-2.amazonaws.com/human-pangenomics/index.html?prefix=NHGRI_UCSC_panel/HG002/hpp_HG002_NA24385_son_v1/PacBio_HiFi/
	m64012_201025_074858_Q99-100.reads.fastq.gz				SRR18244889	29.9
	m64011_190728_111204.Q20.fastq.gz				SRR18246375	20.1
	m64011_190714_120746.Q20.fastq.gz				SRR18246374	25.2
	m54329U_201103_231616.ccs.fastq.gz		Sequel II, 20kb library	PRJNA731524	SRR18360739	22.8	UW	https://s3-us-west-2.amazonaws.com/human-pangenomics/index.html?prefix=submissions/48f9717b-23c6-4045-a33f-10a3df8fc924--UW_HPRC_HiFi/HG002/PacBio_HiFi/
	m64076_201016_191536.ccs.fastq.gz				SRR13684284	36.5
	m64076_201013_225902.ccs.fastq.gz				SRR13684284
	m64004_210224_230828.hifi_reads.fastq.gz		Sequel II, 20kb library	PRJNA813010	SRR18239007	30.5	PacBio	https://s3-us-west-2.amazonaws.com/human-pangenomics/index.html?prefix=submissions/de000c71-bc38-4209-b86a-91d4eaadf68f--UW_HG002_HiFi/HG002/raw_data/PacBio_HiFi/
	m64014_210227_165255.hifi_reads.fastq.gz				SRR18239006	32.4
	m64015e_210223_010616.hifi_reads.fastq.gz				SRR18239005	34.1
	m64015e_210224_100310.hifi_reads.fastq.gz				SRR18239004	32.6
	m64076_210310_104300.hifi_reads.fastq.gz		Sequel II, 20kb library	PRJNA731524	SRR18358816	29.4
					Total Gb in reads:	513.8
					Total Coverage:	171.267
ONT data used for the v0.1 assembly
	10_10_18_pION_GM24385_NB_SS_Guppy_4.2.2_prom_fw205.fastq.gz		PromethION, Guppy 4.2.2, GM24385	PRJNA731524	SRR18363760	87.8	UCSC	https://s3-us-west-2.amazonaws.com/human-pangenomics/T2T/scratch/HG002/sequencing/ont/10_10_18_pION_GM24385_NB_SS_Guppy_4.2.2_prom_fw205.fastq.gz
	11_18_19_R941_GM24385_6_Guppy_4.2.2_prom.fastq.gz				SRR18363759	80.4		https://s3-us-west-2.amazonaws.com/human-pangenomics/T2T/scratch/HG002/sequencing/ont/11_18_19_R941_GM24385_6_Guppy_4.2.2_prom.fastq.gz
	11_22_19_R941_GM24385_7_Guppy_4.2.2_prom.fastq.gz				SRR18363748	66.7		https://s3-us-west-2.amazonaws.com/human-pangenomics/T2T/scratch/HG002/sequencing/ont/11_22_19_R941_GM24385_7_Guppy_4.2.2_prom.fastq.gz
	12_09_19_R941_GM24385_8_Guppy_4.2.2_prom.fastq.gz				SRR18363744	69.3		https://s3-us-west-2.amazonaws.com/human-pangenomics/T2T/scratch/HG002/sequencing/ont/12_09_19_R941_GM24385_8_Guppy_4.2.2_prom.fastq.gz
	12_16_19_R941_GM24385_10_Guppy_4.2.2_prom.fastq.gz				SRR18363743	60.9		https://s3-us-west-2.amazonaws.com/human-pangenomics/T2T/scratch/HG002/sequencing/ont/12_16_19_R941_GM24385_10_Guppy_4.2.2_prom.fastq.gz
	12_16_19_R941_GM24385_11_Guppy_4.2.2_prom.fastq.gz				SRR18363742	73		https://s3-us-west-2.amazonaws.com/human-pangenomics/T2T/scratch/HG002/sequencing/ont/12_16_19_R941_GM24385_11_Guppy_4.2.2_prom.fastq.gz
	12_16_19_R941_GM24385_12_Guppy_4.2.2_prom.fastq.gz				SRR18363741	72		https://s3-us-west-2.amazonaws.com/human-pangenomics/T2T/scratch/HG002/sequencing/ont/12_16_19_R941_GM24385_12_Guppy_4.2.2_prom.fastq.gz
	12_16_19_R941_GM24385_13_Guppy_4.2.2_prom.fastq.gz				SRR18363740	65.4		https://s3-us-west-2.amazonaws.com/human-pangenomics/T2T/scratch/HG002/sequencing/ont/12_16_19_R941_GM24385_13_Guppy_4.2.2_prom.fastq.gz
	12_16_19_R941_GM24385_14_Guppy_4.2.2_prom.fastq.gz				SRR18363739	84.1		https://s3-us-west-2.amazonaws.com/human-pangenomics/T2T/scratch/HG002/sequencing/ont/12_16_19_R941_GM24385_14_Guppy_4.2.2_prom.fastq.gz
	12_16_19_R941_GM24385_15_Guppy_4.2.2_prom.fastq.gz				SRR18363738	81.4		https://s3-us-west-2.amazonaws.com/human-pangenomics/T2T/scratch/HG002/sequencing/ont/12_16_19_R941_GM24385_15_Guppy_4.2.2_prom.fastq.gz
	12_16_19_R941_GM24385_16_Guppy_4.2.2_prom.fastq.gz				SRR18363758	86.3		https://s3-us-west-2.amazonaws.com/human-pangenomics/T2T/scratch/HG002/sequencing/ont/12_16_19_R941_GM24385_16_Guppy_4.2.2_prom.fastq.gz
	12_16_19_R941_GM24385_9_Guppy_4.2.2_prom.fastq.gz				SRR18363757	60.7		https://s3-us-west-2.amazonaws.com/human-pangenomics/T2T/scratch/HG002/sequencing/ont/12_16_19_R941_GM24385_9_Guppy_4.2.2_prom.fastq.gz
	12_19_19_R941_GM24385_17_Guppy_4.2.2_prom.fastq.gz				SRR18363756	75.6		https://s3-us-west-2.amazonaws.com/human-pangenomics/T2T/scratch/HG002/sequencing/ont/12_19_19_R941_GM24385_17_Guppy_4.2.2_prom.fastq.gz
	12_19_19_R941_GM24385_18_Guppy_4.2.2_prom.fastq.gz				SRR18363755	43.4		https://s3-us-west-2.amazonaws.com/human-pangenomics/T2T/scratch/HG002/sequencing/ont/12_19_19_R941_GM24385_18_Guppy_4.2.2_prom.fastq.gz
	12_19_19_R941_GM24385_19_Guppy_4.2.2_prom.fastq.gz				SRR18363754	58.1		https://s3-us-west-2.amazonaws.com/human-pangenomics/T2T/scratch/HG002/sequencing/ont/12_19_19_R941_GM24385_19_Guppy_4.2.2_prom.fastq.gz
	12_19_19_R941_GM24385_20_Guppy_4.2.2_prom.fastq.gz				SRR18363753	60.6		https://s3-us-west-2.amazonaws.com/human-pangenomics/T2T/scratch/HG002/sequencing/ont/12_19_19_R941_GM24385_20_Guppy_4.2.2_prom.fastq.gz
	12_19_19_R941_GM24385_21_Guppy_4.2.2_prom.fastq.gz				SRR18363752	56		https://s3-us-west-2.amazonaws.com/human-pangenomics/T2T/scratch/HG002/sequencing/ont/12_19_19_R941_GM24385_21_Guppy_4.2.2_prom.fastq.gz
	12_19_19_R941_GM24385_22_Guppy_4.2.2_prom.fastq.gz				SRR18363751	48.3		https://s3-us-west-2.amazonaws.com/human-pangenomics/T2T/scratch/HG002/sequencing/ont/12_19_19_R941_GM24385_22_Guppy_4.2.2_prom.fastq.gz
	GM24385_1_Guppy_4.2.2_prom.fastq.gz				SRR18363750	26.9		https://s3-us-west-2.amazonaws.com/human-pangenomics/T2T/scratch/HG002/sequencing/ont/GM24385_1_Guppy_4.2.2_prom.fastq.gz
	GM24385_2_Guppy_4.2.2_prom.fastq.gz				SRR18363749	71.5		https://s3-us-west-2.amazonaws.com/human-pangenomics/T2T/scratch/HG002/sequencing/ont/GM24385_2_Guppy_4.2.2_prom.fastq.gz
	GM24385_3_Guppy_4.2.2_prom.fastq.gz				SRR18363747	61.9		https://s3-us-west-2.amazonaws.com/human-pangenomics/T2T/scratch/HG002/sequencing/ont/GM24385_3_Guppy_4.2.2_prom.fastq.gz
	GM24385_4_Guppy_4.2.2_prom.fastq.gz				SRR18363746	33.4		https://s3-us-west-2.amazonaws.com/human-pangenomics/T2T/scratch/HG002/sequencing/ont/GM24385_4_Guppy_4.2.2_prom.fastq.gz
	GM24385_5_Guppy_4.2.2_prom.fastq.gz				SRR18363745	42.6		https://s3-us-west-2.amazonaws.com/human-pangenomics/T2T/scratch/HG002/sequencing/ont/GM24385_5_Guppy_4.2.2_prom.fastq.gz
	HG002_GIAB_MinION_GridION_Guppy_4.2.2.fastq.gz		MinION, GridION, Guppy 4.2.2, GM24385	PRJNA200694	SRR24660797	126.9	GiAB	https://s3-us-west-2.amazonaws.com/human-pangenomics/T2T/scratch/HG002/sequencing/ont/HG002_GIAB_MinION_GridION_Guppy_4.2.2.fastq.gz
	HG002_GIAB_PromethION_Guppy_4.2.2_prom.fastq.gz		PromethION, Guppy 4.2.2, GM24385		SRR24660796	52.4		https://s3-us-west-2.amazonaws.com/human-pangenomics/T2T/scratch/HG002/sequencing/ont/HG002_GIAB_PromethION_Guppy_4.2.2_prom.fastq.gz
	20201026_1644_2-E5-H5_PAG07162_d7f262d5.fastq.gz		PromethION, r9.4.1, guppy v4.0.11, GM24385	NA	NA	207.5	ONT	https://s3-us-west-2.amazonaws.com/human-pangenomics/T2T/scratch/HG002/sequencing/ont/20201026_1644_2-E5-H5_PAG07162_d7f262d5.fastq.gz
	20201026_1645_6B_PAG07165_d42912aa.fastq.gz		PromethION, r9.4.1, guppy v4.0.11, GM24385	NA	NA	208.5		https://s3-us-west-2.amazonaws.com/human-pangenomics/T2T/scratch/HG002/sequencing/ont/20201026_1645_6B_PAG07165_d42912aa.fastq.gz
	20201102_1746_6C_PAG07506_acad8a68.fastq.gz		PromethION, r9.4.1, guppy v4.0.11, GM24385	NA	NA	86.7		https://s3-us-west-2.amazonaws.com/human-pangenomics/T2T/scratch/HG002/sequencing/ont/20201102_1746_6C_PAG07506_acad8a68.fastq.gz
	20200914_1356_6F_PAF26223_da14221a/guppy_v4.0.11_r10.3_hac_prom/basecalls.fastq.gz		PromethION, r10.3, guppy v4.0.11, GM24385	NA	NA	53		https://s3-us-west-2.amazonaws.com/human-pangenomics/T2T/scratch/HG002/sequencing/ont/20200914_1356_6F_PAF26223_da14221a.fastq.gz
https://s3-us-west-2.amazonaws.com/human-pangenomics/T2T/scratch/HG002/sequencing/ont/20200914_1358_2-E5-H5_PAF26161_2e3c81af.fastq.gz	20200914_1358_2-E5-H5_PAF26161_2e3c81af/guppy_v4.0.11_r10.3_hac_prom/basecalls.fastq.gz		PromethION, r10.3, guppy v4.0.11, GM24385	NA	NA	48.3		https://s3-us-west-2.amazonaws.com/human-pangenomics/T2T/scratch/HG002/sequencing/ont/20200914_1358_2-E5-H5_PAF26161_2e3c81af.fastq.gz
	20200914_1354_6B_PAF27096_e7c9eae6/bonito_v0.3.0.fastq.gz		PromethION, r9.4.1, bonito v0.3.0, GM24385	NA	NA	83.7		https://s3-us-west-2.amazonaws.com/human-pangenomics/T2T/scratch/HG002/sequencing/ont/20200914_1354_6B_PAF27096_e7c9eae6.fastq.gz
	20200914_1357_1-E11-H11_PAF27462_d3c9678e/bonito_v0.3.0.fastq.gz		PromethION, r9.4.1, bonito v0.3.0, GM24385	NA	NA	83		https://s3-us-west-2.amazonaws.com/human-pangenomics/T2T/scratch/HG002/sequencing/ont/20200914_1357_1-E11-H11_PAF27462_d3c9678e.fastq.gz
	03_08_22_R941_HG002_1_Guppy_6.0.6_prom_sup.fastq.gz			NA	NA	112.7		https://s3-us-west-2.amazonaws.com/human-pangenomics/T2T/scratch/HG002/sequencing/ont/03_08_22_R941_HG002_1_Guppy_6.0.6_prom_sup.fastq.gz
	03_08_22_R941_HG002_2_Guppy_6.0.6_prom_sup.fastq.gz			NA	NA	64.2		https://s3-us-west-2.amazonaws.com/human-pangenomics/T2T/scratch/HG002/sequencing/ont/03_08_22_R941_HG002_2_Guppy_6.0.6_prom_sup.fastq.gz
	03_08_22_R941_HG002_3_Guppy_6.0.6_prom_sup.fastq.gz			NA	NA	70.3		https://s3-us-west-2.amazonaws.com/human-pangenomics/T2T/scratch/HG002/sequencing/ont/03_08_22_R941_HG002_3_Guppy_6.0.6_prom_sup.fastq.gz
	03_08_22_R941_HG002_4_Guppy_6.0.6_prom_sup.fastq.gz			NA	NA	120.7		https://s3-us-west-2.amazonaws.com/human-pangenomics/T2T/scratch/HG002/sequencing/ont/03_08_22_R941_HG002_4_Guppy_6.0.6_prom_sup.fastq.gz
	03_08_22_R941_HG002_5_Guppy_6.0.6_prom_sup.fastq.gz			NA	NA	104.6		https://s3-us-west-2.amazonaws.com/human-pangenomics/T2T/scratch/HG002/sequencing/ont/03_08_22_R941_HG002_5_Guppy_6.0.6_prom_sup.fastq.gz
	03_08_22_R941_HG002_6_Guppy_6.0.6_prom_sup.fastq.gz			NA	NA	109.6		https://s3-us-west-2.amazonaws.com/human-pangenomics/T2T/scratch/HG002/sequencing/ont/03_08_22_R941_HG002_6_Guppy_6.0.6_prom_sup.fastq.gz
	NA24385_e8_2_r10_4_1_slow_ULK_PJ_SM_first_set_guppy-v6.1.0_dna_r10.4_e8.1_sup-kit14_28c_model_final.fastq.gz			NA	NA			https://s3-us-west-2.amazonaws.com/human-pangenomics/T2T/scratch/HG002/sequencing/ont/NA24385_e8_2_r10_4_1_slow_ULK_PJ_SM_first_set_guppy-v6.1.0_dna_r10.4_e8.1_sup-kit14_28c_model_final.fastq.gz
					Total Gb in reads:	2998.4
					Total Coverage:	999.467
Illumina reads used for v0.1 assembly trio-based phasing and phase block polishing of v0.7
	HiSeq 2500 2x250 bp, HG002 (child)		Illumina TruSeq (LT) DNA PCR-Free Sample Prep Kits (FC-121-3001)	PRJNA200694		192 (64x)	NIST/GIAB	https://ftp-trace.ncbi.nlm.nih.gov/ReferenceSamples/giab/data/AshkenazimTrio/HG002_NA24385_son/NIST_Illumina_2x250bps/reads/
	HiSeq 2500 2x250 bp, HG003 (paternal)		Illumina TruSeq (LT) DNA PCR-Free Sample Prep Kits (FC-121-3001)			150 (50x)	NIST/GIAB	https://ftp-trace.ncbi.nlm.nih.gov/ReferenceSamples/giab/data/AshkenazimTrio/HG003_NA24149_father/NIST_Illumina_2x250bps/reads/
	HiSeq 2500 2x250 bp, HG004 (maternal)		Illumina TruSeq (LT) DNA PCR-Free Sample Prep Kits (FC-121-3001)			150 (50x)	NIST/GIAB	https://ftp-trace.ncbi.nlm.nih.gov/ReferenceSamples/giab/data/AshkenazimTrio/HG004_NA24143_mother/NIST_Illumina_2x250bps/reads/
Additional data used for polishing v0.7
Platform	Run/FASTQ file	Sample	Notes	Project ID	SRR	Gigabases in reads	Produced at	S3
HiFi Revio Data Used in Polishing
	m84039_230117_233243	SAMN03283347	30 hr movie			118	WashU	https://s3-us-west-2.amazonaws.com/human-pangenomics/T2T/scratch/HG002/sequencing/hifirevio/m84039_230117_233243_s1.hifi_reads.default.fa.gz
	m84031_231217_034919		24 hr movie			109.1	PacBio	https://s3-us-west-2.amazonaws.com/human-pangenomics/T2T/scratch/HG002/sequencing/hifi/m84031_231217_034919_s2.hifi_reads.fastq.gz
	m84031_231217_062403		24 hr movie			95.4	PacBio	https://s3-us-west-2.amazonaws.com/human-pangenomics/T2T/scratch/HG002/sequencing/hifi/m84031_231217_062403_s3.hifi_reads.fastq.gz
	m84011_220902_175841		24 hr movie			98.4	PacBio	https://s3-us-west-2.amazonaws.com/human-pangenomics/T2T/scratch/HG002/sequencing/hifirevio/m84011_220902_175841_s1.hifi_reads.fastq.gz
	m84039_230418_213342		30 hr movie			116.1	WashU	https://s3-us-west-2.amazonaws.com/human-pangenomics/T2T/scratch/HG002/sequencing/hifirevio/m84039_230418_213342_s3.hifi_reads.default.fastq.gz
	m84005_220827_014912		24 hr movie			84.3	PacBio	https://s3-us-west-2.amazonaws.com/human-pangenomics/T2T/scratch/HG002/sequencing/hifirevio/m84005_220827_014912_s1.hifi_reads.fastq.gz
					Total Gb in reads:	621.3
					Total Coverage:	207.1
Platform	Run/FASTQ file	Sample	Notes	Project ID	SRR	Gigabases in reads	Produced at	S3
HiFi data used for the v0.8 assembly (assembly FASTA is available at https://s3-us-west-2.amazonaws.com/human-pangenomics/T2T/HG002/assemblies/hg002v0.8.fasta)
	m84005_220827_014912_s1.hifi_reads.fastq.gz		24 hr movie			(see above)	PacBio	https://s3-us-west-2.amazonaws.com/human-pangenomics/T2T/scratch/HG002/sequencing/hifirevio/m84005_220827_014912_s1.hifi_reads.fastq.gz
	m84011_220902_175841_s1.hifi_reads.fastq.gz		24 hr movie			(see above)	PacBio	https://s3-us-west-2.amazonaws.com/human-pangenomics/T2T/scratch/HG002/sequencing/hifirevio/m84011_220902_175841_s1.hifi_reads.fastq.gz
	m84039_230418_213342_s3.hifi_reads.default.fastq.gz		30 hr movie			(see above)	PacBio/UW	https://s3-us-west-2.amazonaws.com/human-pangenomics/T2T/scratch/HG002/sequencing/hifirevio/m84039_230418_213342_s3.hifi_reads.default.fastq.gz
ONT R10 ultralong data used for detecting phase-switched alleles in v0.7 and for running the v0.8 assembly
	11_16_22_R1041_HG002_UL_Kit14_260_4_Guppy_6.3.8_sup.pass.lt100kb.fastq.gz					38.4	UCSC	https://s3-us-west-2.amazonaws.com/human-pangenomics/T2T/scratch/HG002/sequencing/ont/11_16_22_R1041_HG002_UL_Kit14_260_Guppy_6.3.8/11_16_22_R1041_HG002_UL_Kit14_260_4_Guppy_6.3.8_sup.pass.lt100kb.fastq.gz
	11_16_22_R1041_HG002_UL_Kit14_260_5_Guppy_6.3.8_sup.pass.lt100kb.fastq.gz					39.4	UCSC	https://s3-us-west-2.amazonaws.com/human-pangenomics/T2T/scratch/HG002/sequencing/ont/11_16_22_R1041_HG002_UL_Kit14_260_Guppy_6.3.8/11_16_22_R1041_HG002_UL_Kit14_260_5_Guppy_6.3.8_sup.pass.lt100kb.fastq.gz
	11_16_22_R1041_HG002_UL_Kit14_260_6_Guppy_6.3.8_sup.pass.lt100kb.fastq.gz					36.8	UCSC	https://s3-us-west-2.amazonaws.com/human-pangenomics/T2T/scratch/HG002/sequencing/ont/11_16_22_R1041_HG002_UL_Kit14_260_Guppy_6.3.8/11_16_22_R1041_HG002_UL_Kit14_260_6_Guppy_6.3.8_sup.pass.lt100kb.fastq.gz
	11_16_22_R1041_HG002_UL_Kit14_400_1_Guppy_6.3.8_5mC_sup.pass.lt100kb.fastq.gz					47.4	UCSC	https://s3.amazonaws.com/giab-aws/WGS/ONT/2022/11_16_22_R1041_HG002_UL_Kit14_400/11_16_22_R1041_HG002_UL_Kit14_400_1_Guppy_6.3.8_5mC_sup.pass.fastq.gz
	11_16_22_R1041_HG002_UL_Kit14_400_2_Guppy_6.3.8_5mC_sup.pass.lt100kb.fastq.gz					37.8	UCSC	https://s3.amazonaws.com/giab-aws/WGS/ONT/2022/11_16_22_R1041_HG002_UL_Kit14_400/11_16_22_R1041_HG002_UL_Kit14_400_2_Guppy_6.3.8_5mC_sup.pass.fastq.gz
	11_16_22_R1041_HG002_UL_Kit14_400_3_Guppy_6.3.8_5mC_sup.pass.lt100kb.fastq.gz					45.3	UCSC	https://s3.amazonaws.com/giab-aws/WGS/ONT/2022/11_16_22_R1041_HG002_UL_Kit14_400/11_16_22_R1041_HG002_UL_Kit14_400_3_Guppy_6.3.8_5mC_sup.pass.fastq.gz
					Total Gb in reads longer than 100kb:	245.1
Data used for DeepVariant calls used to polish v0.7					Total Coverage:	81.7
DeepVariant calls were made on short reads (Element and Onso) aligned to each haplotype separately (See Table S13. Variant calls used in polishing)
Platform	Run/FASTQ file	Sample	Library	Project ID	SRR	Gigabases in reads	Produced at	S3
Onso	FB0034677-BCC_L01_R1_Sample_Library.fastq.gz	SAMN03283347
	FB0034677-BCC_L01_R2_Sample_Library.fastq.gz
	FB0034677-BCC_L02_R1_Sample_Library.fastq.gz
	FB0034677-BCC_L02_R2_Sample_Library.fastq.gz
	FC1001719-BCC_L01_R1_Sample_Library.fastq.gz
	FC1001719-BCC_L01_R2_Sample_Library.fastq.gz
	FC1001719-BCC_L02_R1_Sample_Library.fastq.gz
	FC1001719-BCC_L02_R2_Sample_Library.fastq.gz
Element PCR free	adept-HG002-20220606_R1.fastq.gz	SAMN30313360	Std. Insert 2x150	PRJNA869673	SRX17079410	154.1	Element Biosciences	Adept-HG002-20220606
	adept-HG002-20220606_R2.fastq.gz		Std. Insert 2x150			151	Element Biosciences	Adept-HG002-20220606
					Total Gb in reads longer than 100kb:	305.1
					Total Coverage:	101.7
Data used for polishing v0.9 assembly
Element Trio	https://s3-us-west-2.amazonaws.com/human-pangenomics/index.html?prefix=T2T/scratch/HG002/sequencing/element/trio/		500-600bp insert
			1.1kb insert
Data used to run DeepVariant/DeepTrio on the v1.0.1 assembly
Element Trio std and long insert	https://s3-us-west-2.amazonaws.com/human-pangenomics/index.html?prefix=T2T/HG002/assemblies/polishing/HG002/v1.0/mapping/element_trio_all_to_one/		500-600bp, 1kb insert
HiFi Revio called with DeepConsensus v1.2	https://s3-us-west-2.amazonaws.com/human-pangenomics/index.html?prefix=T2T/HG002/assemblies/polishing/HG002/v1.0/mapping/hifi_revio_3cell/		3 flow cells
ONT Ultralong "Q28"	https://s3-us-west-2.amazonaws.com/human-pangenomics/index.html?prefix=T2T/HG002/assemblies/polishing/HG002/v1.0/mapping/element_trio_all_to_one/
ONT UL dorado v0.4.0	https://s3-us-west-2.amazonaws.com/human-pangenomics/index.html?prefix=T2T/HG002/assemblies/polishing/HG002/v1.0/mapping/ont_r10_ul_dorado/
ONT R10 duplex reads	https://s3-us-west-2.amazonaws.com/human-pangenomics/index.html?prefix=T2T/HG002/assemblies/polishing/HG002/v1.0/mapping/ont_r10_ul_dorado/
Data used to run Flagger on the v1.0.1 assembly
HiFi Revio called with DeepConsensus v1.2	https://s3-us-west-2.amazonaws.com/human-pangenomics/index.html?prefix=T2T/HG002/assemblies/polishing/HG002/v1.0/mapping/hifi_revio_3cell/		3 flow cells
ONT UL reads called w Dorado v0.4.0	https://s3-us-west-2.amazonaws.com/human-pangenomics/index.html?prefix=T2T/HG002/assemblies/polishing/HG002/v1.0/mapping/ont_r10_ul_dorado/
ONT R10 duplex reads	https://s3-us-west-2.amazonaws.com/human-pangenomics/index.html?prefix=T2T/HG002/assemblies/polishing/HG002/v1.0/mapping/ont_r10_duplex/
Data not included in Supplementary Table 1 of Rhie et al (used for assembly and validation):
	m64043_211027_183048	sequelII_20kb_20210812_WUSTL				WUSTL
	m64076_210309_014547	20kb library	PRJNA731524	SRR18358817	25.4
	Reads in DeepConsensus_24k, DeepConsensus_15k, and DeepConsensus_11k
	m64015_190920_185703	sequelII_15k
	m64015_190922_010918	sequelII_15k
	m64002_190803_004553.Q20	sequelII_15k_prerelease
	m64004_190803_004451.Q20	sequelII_15k_prerelease
	m64002_190804_135352.Q20	sequelII_15k_prerelease
	m64011_190726_220327.Q20	sequelII_25kb
	m64011_190712_225711.Q20	sequelII_25kb
	m64043_210311_174418	20kb library	PRJNA731524	SRR18355743	39.8	WUSTL	https://s3-us-west-2.amazonaws.com/human-pangenomics/index.html?prefix=submissions/b0236dc6-c11f-43ec-8272-33c496f3a8fc--WUSTL_HG002_HiFi/HG002/PacBio_HiFi/	sequelII_20kb_20210812_WUSTL
	m64043_210313_013127	20kb library	PRJNA731524	SRR18355744	29.1
Strand-seq data used for scaffolding of acrocentric chromosomes, phasing of variant alleles for polishing T2T-HG002v0.7, and assembly validation of T2T-HG002v1.1
	https://s3-us-west-2.amazonaws.com/human-pangenomics/index.html?prefix=working/HPRC_PLUS/HG002/raw_data/Strand_seq/2019-12-16-HWVTJAFXY/					Zook et al. 2020	https://github.com/genome-in-a-bottle/giab_data_indexes
Data used for the HG002v1.1.rDNAmorphs.fa ribotin morph set and associated graph available at https://s3-us-west-2.amazonaws.com/human-pangenomics/index.html?prefix=T2T/HG002/assemblies/annotation/rdna/hg002_rdnamorphs_v0.1/
	m84005_220827_014912_s1		24 hr movie			(see above)	PacBio	https://s3-us-west-2.amazonaws.com/human-pangenomics/T2T/scratch/HG002/sequencing/hifirevio/m84005_220827_014912_s1.hifi_reads.fastq.gz
	m84011_220902_175841_s1		24 hr movie			(see above)	PacBio	https://s3-us-west-2.amazonaws.com/human-pangenomics/T2T/scratch/HG002/sequencing/hifirevio/m84011_220902_175841_s1.hifi_reads.fastq.gz
	m84005_220919_232112_s2		30 hr movie			(see above)	PacBio/UW	https://s3-us-west-2.amazonaws.com/human-pangenomics/T2T/scratch/HG002/sequencing/hifirevio/m84039_230418_213342_s3.hifi_reads.default.fastq.gz
	all_pass.vhg002v1.fastq.gz

## Sheet: Table S2. Variant calls used in
Table S2. Variant calls used in polishing. All calls were made with DeepVariant v1.5.0
Variant calls made on the v0.7 assembly (round 1)
Platform	Alignments	Trio?	Variant calls
HiFi DeepConsensus v1.1	"All to one"	No	https://s3-us-west-2.amazonaws.com/human-pangenomics/index.html?prefix=T2T/HG002/assemblies/polishing/HG002/v0.7/variants/DeepVariant/all_to_one_hifi_dcv1.1/
	"All to both"	No	https://s3-us-west-2.amazonaws.com/human-pangenomics/index.html?prefix=T2T/HG002/assemblies/polishing/HG002/v0.7/variants/DeepVariant/all_to_both_hifi_dcv1.1/
ONT R10 Simplex	"All to one"	No	https://s3-us-west-2.amazonaws.com/human-pangenomics/index.html?prefix=T2T/HG002/assemblies/polishing/HG002/v0.7/variants/DeepVariant/all_to_one_r10_simplex_dv1.5/
	"All to both"	No	https://s3-us-west-2.amazonaws.com/human-pangenomics/index.html?prefix=T2T/HG002/assemblies/polishing/HG002/v0.7/variants/DeepVariant/all_to_both_r10_simplex_dv1.5/
Onso Trio	"All to one"	Yes	https://s3-us-west-2.amazonaws.com/human-pangenomics/index.html?prefix=T2T/HG002/assemblies/polishing/HG002/v0.7/variants/DeepVariant/all_to_one_onso_deeptrio/
Element 2x150	"All to one"	No	https://s3-us-west-2.amazonaws.com/human-pangenomics/index.html?prefix=T2T/HG002/assemblies/polishing/HG002/v0.7/variants/DeepVariant/all_to_one_element_PCRfree/
	"All to both"	No	https://s3-us-west-2.amazonaws.com/human-pangenomics/index.html?prefix=T2T/HG002/assemblies/polishing/HG002/v0.7/variants/DeepVariant/all_to_both_element_PCRfree/
Variant calls made on the v0.9 assembly (round 2)
Platform	Alignments	Trio?	Variant calls
Element 500-600bp insert	"All to one"	Yes	https://s3-us-west-2.amazonaws.com/human-pangenomics/index.html?prefix=T2T/HG002/assemblies/polishing/HG002/v0.9/variants/deepvariant/element_ins500_600/
Element 1kb insert	"All to one"	Yes	https://s3-us-west-2.amazonaws.com/human-pangenomics/index.html?prefix=T2T/HG002/assemblies/polishing/HG002/v0.9/variants/deepvariant/element_1.1kb/
Element Trio Merged	"All to one" long and short insert combined	Yes	https://s3-us-west-2.amazonaws.com/human-pangenomics/index.html?prefix=T2T/HG002/assemblies/polishing/HG002/v0.9/variants/deepvariant/element_ins500_ins1000_merge/
Broad Onso	"All to one"	Yes	https://s3-us-west-2.amazonaws.com/human-pangenomics/index.html?prefix=T2T/HG002/assemblies/polishing/HG002/v0.9/variants/deepvariant/broad_pe_onsov1v2/
Element 2x150	"All to one"	No	https://s3-us-west-2.amazonaws.com/human-pangenomics/index.html?prefix=T2T/HG002/assemblies/polishing/HG002/v0.9/variants/deepvariant/element_2x150/
HiFi Revio (3 cells)	"All to one"	No	https://s3-us-west-2.amazonaws.com/human-pangenomics/index.html?prefix=T2T/HG002/assemblies/polishing/HG002/v0.9/variants/deepvariant/hifi_revio_3cells/
HiFi Revio (3 cells)	"All to both"	No	https://s3-us-west-2.amazonaws.com/human-pangenomics/index.html?prefix=T2T/HG002/assemblies/polishing/HG002/v0.9/variants/deepvariant/hifi_revio_3cells/
Illumina 2x250	"All to one"	Yes	https://s3-us-west-2.amazonaws.com/human-pangenomics/index.html?prefix=T2T/HG002/assemblies/polishing/HG002/v0.9/variants/deepvariant/illumina_2x250/
Variant calls made on the v1.0.1 assembly (round 3)
Platform	Alignments	Trio?	Variant calls
Element 500-600bp and 1kb insert	"All to one"	Yes	https://s3-us-west-2.amazonaws.com/human-pangenomics/index.html?prefix=T2T/HG002/assemblies/polishing/HG002/v1.0/variants/deepvariant/element/
HiFi Revio (3 cells)	"All to one"	No	https://s3-us-west-2.amazonaws.com/human-pangenomics/index.html?prefix=T2T/HG002/assemblies/polishing/HG002/v1.0/variants/deepvariant/hifi_revio/
HiFi Revio (3 cells)	"All to both"	Yes	https://s3-us-west-2.amazonaws.com/human-pangenomics/index.html?prefix=T2T/HG002/assemblies/polishing/HG002/v1.0/variants/deepvariant/hifi_revio/
ONT Ultralong "Q28"	"All to both"	No	https://s3-us-west-2.amazonaws.com/human-pangenomics/index.html?prefix=T2T/HG002/assemblies/polishing/HG002/v1.0/variants/deepvariant/ont_all_pass_vhg002v1/
ONT Ultralong dorado v0.4.0	"All to both"	No	https://s3-us-west-2.amazonaws.com/human-pangenomics/index.html?prefix=T2T/HG002/assemblies/polishing/HG002/v1.0/variants/deepvariant/ont_r10_ul_dorado/
ONT duplex	"All to both"	No	https://s3-us-west-2.amazonaws.com/human-pangenomics/index.html?prefix=T2T/HG002/assemblies/polishing/HG002/v1.0/variants/deepvariant/ontduplex/

## Sheet: Table S3. Three rounds of polis
Table S3. Corrections made in three rounds of polishing
Single nucleotide corrections					Size and number of patches made in each round*
	Count of Single Nuc Corrections	Base before correction	Base after correction		Round	Assembly being corrected	Number of regions corrected	Number of bases corrected
	240	A	C		Round 1	v0.7	66	1112172
	749	A	G		Round 2	v0.9	130	13045719
	489	A	T		Round 3	v1.0.1	14	24913
	211	C	A			Total	210	14182804
	196	C	G
	715	C	T		*These counts include only patches that changed more than 50 base pairs in the corrected assembly. For this reaason, patch counts described in the manuscript are sometimes larger than in this table.
	763	G	A
	209	G	C
	314	G	T
	455	T	A
	795	T	C
	284	T	G
Total	5420
Single nucleotide corrections made in each round					Small insertion corrections made in each round				Small deletion corrections made in each round
Round	Assembly being corrected	Number of single nucleotide corrections			Round	Assembly being corrected	Number of indel corrections		Round	Assembly being corrected	Number of indel corrections
Round 1	v0.7	2574			Round 1	v0.7	3441		Round 1	v0.7	21375
Round 2	v0.9	2555			Round 2	v0.9	1300		Round 2	v0.9	2583
Round 3	v1.0.1	291			Round 3	v1.0.1	887		Round 3	v1.0.1	2821
	Total	5420				Total	5628			Total	26779

## Sheet: Table S4. K-mer based evaluatio
Table S4. K-mer based evaluation. Merqury QV statistics and hamming distances computed based on k=31 mers using a hybrid and illumina trio sequencing sets.
		PacBio SPRQ + Element UltraQ Hybrid				Illumina HiSeq2500, GIAB 2x250
Assembly	Haplotype	ErrorKmers	AssemblyTotalKmers	QV	ErrorRate	ErrorKmers	AssemblyTotalKmers	QV	ErrorRate	HammingDistance(%)
ash1v2	Ash1_v2.0	5204039	3105745009	42.6683	5.4096e-05	4543040	3105745009	43.2587	4.72201e-05	22.552
hifiasm_2021	NA24385.HiFi.hifiasm-0.12.hap2	213981	3031491369	56.4263	2.27705e-06	566688	3031491369	52.1963	6.03067e-06	0.320456
	NA24385.HiFi.hifiasm-0.12.hap1	317266	2935421254	54.5759	3.4867e-06	640255	2935421254	51.5263	7.03666e-06	0.275924
	Both	531247	5966912623	55.418	2.87213e-06	1206943	5966912623	51.8538	6.52556e-06	0.293808
hprc_year1	HG002.maternal.f1_assembly_v2_genbank	82302	3060595195	60.6175	8.67458e-07	402231	3060595195	53.7266	4.2397e-06	0.117593
	HG002.paternal.f1_assembly_v2_genbank	125794	2958614684	58.6278	1.37157e-06	432996	2958614684	53.2594	4.72133e-06	0.281939
	Both	208096	6019209879	59.5263	1.11524e-06	835227	6019209879	53.4907	4.47644e-06	0.216532
verkko_2023	hg002_verkko_hifi_ont_trio	4107542	6084189676	46.6184	2.17851e-05	5454040	6084189676	45.3866	2.89296e-05	0.056
lc24_medaka_6b4	medaka-6b	2031623	6058821649	49.6584	1.08184e-05	2596542	6058821649	48.5926	1.38272e-05	0.0236383
v0.1	v0.1.mat_hap1_unk	1419532	3153057534	48.4	1.45e-05	2937992	3153057534	45.2	3.01e-05	0.065
	v0.1.pat_hap2	105357	2947251981	59.4	1.15e-06	389931	2947251981	53.7	4.27e-06	0.031
	Both	1524889	6100309515	50.9	8.06e-06	3327923	6100309515	47.5	1.76e-05	0.044
v0.7	v0.7.mat_MT	39662	3027942474	63.7	4.23e-07	313765	3027942474	54.8	3.34e-06	0.0638486
	v0.7.pat	50868	2939192692	62.5	5.58e-07	299087	2939192692	54.8	3.28e-06	0.0351876
	Both	90530	5967135166	63.1	4.89e-07	612852	5967135166	54.8	3.31e-06	0.0463271
v0.9	v0.9.mat_MT	21822	3027983699	66.3	2.32e-07	284100	3027983699	55.2	3.03e-06	0.0341334
	v0.9.pat	22014	2939244398	66.2	2.42e-07	259128	2939244398	55.5	2.84e-06	0.0061597
	Both	43836	5967228097	66.3	2.37e-07	543228	5967228097	55.3	2.94e-06	0.0170325
v1.0.1	v1.0.1.mat_MT	16121	3028123448	67.7	1.72e-07	274945	3028123448	55.3	2.93e-06	0.0306195
	v1.0.1.pat	14980	2940238264	67.8	1.64e-07	249729	2940238264	55.6	2.74e-06	0.00571887
	Both	31101	5968361712	67.7	1.68e-07	524674	5968361712	55.5	2.84e-06	0.0153964
v1.1	v1.1.mat_MT	13260	3028110915	68.5	1.41e-07	271275	3028110915	55.4	2.89e-06	0.030597
	v1.1.pat	10589	2940260101	69.3	1.16e-07	244864	2940260101	55.7	2.69e-06	0.00569551
	Both	23849	5968371016	68.9	1.29e-07	516139	5968371016	55.5	2.79e-06	0.0153733
Jarvis HPRC Curated	hprc_hg002_curated.mat	73641	3060211014	61.0999	7.76268e-07	392592	3060211014	53.8314	4.13862e-06	0.147923
	hprc_hg002_curated.pat	92059	2958291412	59.9833	1.00385e-06	399686	2958291412	53.6066	4.35858e-06	0.431282
	Both	165700	6018502426	60.5152	8.88133e-07	792278	6018502426	53.7194	4.24673e-06	0.318515
HPRC Release2 HiFiasm (polished)	HG002_Hap2.polished	70281	3035916669	61.2681	7.46778e-07	334477	3035916669	54.4926	3.55417e-06	0.0679543
	HG002_Hap1.polished	373924	2940799388	53.8702	4.10188e-06	615122	2940799388	51.7082	6.74805e-06	0.0299573
	Both	444205	5976716057	56.2023	2.39759e-06	949599	5976716057	52.9025	5.12565e-06	0.0447216
Verkko2 Trio 2025	assembly.mat_unk	240156	3049416936	55.9507	2.54057e-06	574747	3049416936	52.1606	6.08048e-06	0.0733499
	assembly.pat	138248	2943656146	58.1958	1.51503e-06	396602	2943656146	53.6187	4.34645e-06	0.036473
	Both	378404	5993073082	56.9104	2.03684e-06	971349	5993073082	52.816	5.22875e-06	0.050792
Revio/Q28 2024	hifi_q28_trio_hic.mat_mt_unk	150409	3030978583	57.9566	1.60081e-06	421772	3030978583	53.4784	4.48913e-06	0.0635424
	hifi_q28_trio_hic.pat	146027	2940470636	57.9533	1.60201e-06	394367	2940470636	53.6385	4.32663e-06	0.02882
	Both	296436	5971449219	57.955	1.6014e-06	816139	5971449219	53.5565	4.40911e-06	0.0423195
HPRC Release2 Verkko	hprc_year2_v2_thic.mat_unk	532685	3032284074	52.4662	5.66729e-06	842622	3032284074	50.4744	8.96519e-06	0.699382
	hprc_year2_v2_thic.pat	68387	2942119869	61.2504	7.49819e-07	309877	2942119869	54.6881	3.39773e-06	0.499203
	Both	601072	5974403943	54.8871	3.24557e-06	1152499	5974403943	52.0598	6.22336e-06	0.57695

## Sheet: Table S5. K-mer based evaluatio
Table S5. K-mer based evaluation of HG002v1.1. Merqury QV statistics and hamming distances computed based on k=21 mers using a hybrid and illumina trio sequencing sets.
		PacBio SPRQ + Element UltraQ Hybrid				Illumina HiSeq2500, GIAB 2x250
Assembly	Haplotype	ErrorKmers	AssemblyTotalKmers	QV	ErrorRate	ErrorKmers	AssemblyTotalKmers	QV	ErrorRate	HammingDistance(%)
HG002v1.1	v1.1.mat_MT	1559	3028111205	76.1054	2.45163e-08	25325	3028111205	63.9984	3.98254e-07	0.038244
	v1.1.pat	1444	2940260371	76.3104	2.33863e-08	22950	2940260371	64.2982	3.71689e-07	0.00169823
	Both	3003	5968371576	76.2052	2.39596e-08	48275	5968371576	64.1435	3.85167e-07	0.0150737

## Sheet: Table S6. Counts of suspect reg
Table S6. Counts of suspicious regions/bases in T2T-HG002v1.1*
Issue	Additional Regions flagged (exclusive of previous categories)*	Num. bps**	% Genome**	Total Regions flagged*** (including overlaps with previous categories)	Num. bps***	% Genome
GAP	9	31052022	0.00517585	9	31052022	0.00517585
rDNA	19	2445548	0.000407632	19	2445548	0.000407632
rDNA and rDNA gap	28	33497570	0.00558348	28	33497570	0.00558348
NucFlag	236	4913215	0.00081895	237	4897713	0.000816366
DeepTrio	1794	225311	3.75555e-05	1893	486612	8.111e-05
DeepPolisher	401	78820	1.3138e-05	410	82914	1.38204e-05
HapSwitch	609	51223	8.53801e-06	794	31603	5.26769e-06
ErrorKmer	85	8183	1.36397e-06	293	183143	3.05268e-05
Sniffles	14	2814	4.69046e-07	19	3819	6.36563e-07
Submitted	5	1270	2.11688e-07	20	4497	7.49574e-07
T2T-Polish	0	0	0	3	44652	7.44273e-06
Non-rDNA issues	3144	5280836	0.000880226
Total	3172	38778406	0.00646371
Genome Size (excluding MT)		5999408148
Genome Size (excluding MT and rDNAs)		5965910578		0.0630647
* The specific regions counted in this table are listed in Table S15, Potential issues and excluded regions in T2T-HG002v.1.
** The region and base counts in the second, third, and fourth columns represent the amount of additional suspect sequence added to the overall set of issues after the issues in the previous rows have already been collected.
*** The region and base counts in the fifth and sixth columns represent the total amount of suspect sequence discovered in the category for each row (including regions/bases overlapping with regions discovered by other methods).

## Sheet: Table S7. Issues and excluded r
Table S7. Issues and excluded regions in T2T-HG002v1.1
Chromosome	Start (zero-based)	End (one-based)	Category	Region length
chr1_MATERNAL	858	1075	DeepTrio	217
chr1_MATERNAL	188183	188284	DeepTrio	101
chr1_MATERNAL	309387	309453	HapSwitch	66
chr1_MATERNAL	843300	883958	NucFlag	40658
chr1_MATERNAL	1009184	1018772	NucFlag	9588
chr1_MATERNAL	1747936	1779553	NucFlag	31617
chr1_MATERNAL	4780755	4780786	HapSwitch	31
chr1_MATERNAL	6642208	6642410	DeepPolisher	202
chr1_MATERNAL	6910034	6910135	DeepTrio	101
chr1_MATERNAL	9396615	9396716	DeepTrio	101
chr1_MATERNAL	10746225	10746326	DeepTrio	101
chr1_MATERNAL	14372924	14373025	DeepTrio	101
chr1_MATERNAL	15997114	15997219	DeepTrio	105
chr1_MATERNAL	17123404	17123606	DeepPolisher	202
chr1_MATERNAL	18210195	18219060	NucFlag	8865
chr1_MATERNAL	18663717	18663819	DeepTrio	102
chr1_MATERNAL	19434045	19434077	ErrorKmer	32
chr1_MATERNAL	19833299	19833400	DeepTrio	101
chr1_MATERNAL	21260787	21260888	DeepTrio	101
chr1_MATERNAL	23844223	23844325	DeepTrio	102
chr1_MATERNAL	24958457	24958489	HapSwitch	32
chr1_MATERNAL	25122199	25122249	ErrorKmer	50
chr1_MATERNAL	26230002	26230205	DeepPolisher	203
chr1_MATERNAL	26269882	26269983	DeepTrio	101
chr1_MATERNAL	30959612	30959713	DeepTrio	101
chr1_MATERNAL	31761676	31761780	DeepTrio	104
chr1_MATERNAL	32857706	32857807	DeepTrio	101
chr1_MATERNAL	39006363	39006466	DeepTrio	103
chr1_MATERNAL	39847412	39847485	DeepTrio	73
chr1_MATERNAL	40144468	40144572	DeepTrio	104
chr1_MATERNAL	41250986	41251017	HapSwitch	31
chr1_MATERNAL	46075229	46075431	DeepPolisher	202
chr1_MATERNAL	46080030	46080131	DeepTrio	101
chr1_MATERNAL	48183725	48183780	DeepTrio	55
chr1_MATERNAL	48575676	48575878	DeepPolisher	202
chr1_MATERNAL	52088343	52118755	NucFlag	30412
chr1_MATERNAL	52349229	52349331	DeepTrio	102
chr1_MATERNAL	52464029	52464130	DeepTrio	101
chr1_MATERNAL	53757186	53757231	HapSwitch	45
chr1_MATERNAL	61226836	61226941	DeepTrio	105
chr1_MATERNAL	61828391	61828493	DeepTrio	102
chr1_MATERNAL	65353189	65353292	DeepTrio	103
chr1_MATERNAL	66841518	66841551	HapSwitch	33
chr1_MATERNAL	69918058	69918095	DeepTrio	37
chr1_MATERNAL	71889188	71889391	DeepPolisher	203
chr1_MATERNAL	74170627	74170828	DeepPolisher	201
chr1_MATERNAL	74420998	74421100	DeepTrio	102
chr1_MATERNAL	76221436	76221488	DeepPolisher	52
chr1_MATERNAL	79309274	79309375	DeepTrio	101
chr1_MATERNAL	79369476	79369577	DeepTrio	101
chr1_MATERNAL	80099524	80099629	DeepTrio	105
chr1_MATERNAL	80286671	80286776	DeepTrio	105
chr1_MATERNAL	86150792	86150827	ErrorKmer	35
chr1_MATERNAL	89818642	89818844	DeepPolisher	202
chr1_MATERNAL	90020305	90020406	DeepTrio	101
chr1_MATERNAL	91038964	91039066	DeepTrio	102
chr1_MATERNAL	92045938	92046039	DeepTrio	101
chr1_MATERNAL	92463136	92463238	DeepTrio	102
chr1_MATERNAL	93477624	93477725	DeepTrio	101
chr1_MATERNAL	93503406	93503443	DeepPolisher	37
chr1_MATERNAL	96563884	96563988	DeepTrio	104
chr1_MATERNAL	102887879	102888082	DeepPolisher	203
chr1_MATERNAL	103529367	103529621	HapSwitch	254
chr1_MATERNAL	103991857	103991958	DeepTrio	101
chr1_MATERNAL	104461534	104461638	DeepTrio	104
chr1_MATERNAL	104668640	104689672	NucFlag	21032
chr1_MATERNAL	108584860	108585062	DeepPolisher	202
chr1_MATERNAL	109088800	109089001	DeepPolisher	201
chr1_MATERNAL	109283495	109283596	DeepTrio	101
chr1_MATERNAL	109653191	109654231	DeepTrio	1040
chr1_MATERNAL	109875348	109875385	HapSwitch	37
chr1_MATERNAL	111769823	111769928	DeepTrio	105
chr1_MATERNAL	111962875	111962976	DeepTrio	101
chr1_MATERNAL	120108010	120108060	DeepTrio	50
chr1_MATERNAL	121190083	121190186	DeepTrio	103
chr1_MATERNAL	126683700	126683902	DeepPolisher	202
chr1_MATERNAL	137860561	137860662	DeepTrio	101
chr1_MATERNAL	138165840	138165942	DeepTrio	102
chr1_MATERNAL	138659754	138659856	DeepTrio	102
chr1_MATERNAL	141004073	141004276	DeepPolisher	203
chr1_MATERNAL	141385808	141385911	DeepTrio	103
chr1_MATERNAL	145863237	145863339	DeepTrio	102
chr1_MATERNAL	145931920	145931951	DeepTrio	31
chr1_MATERNAL	145987292	145987393	DeepTrio	101
chr1_MATERNAL	146828985	146829044	ErrorKmer	59
chr1_MATERNAL	147751131	147751250	DeepTrio	119
chr1_MATERNAL	151086448	151086550	DeepTrio	102
chr1_MATERNAL	155977727	155977828	DeepTrio	101
chr1_MATERNAL	156280417	156303760	NucFlag	23343
chr1_MATERNAL	156956681	156956786	DeepTrio	105
chr1_MATERNAL	158361111	158361213	DeepTrio	102
chr1_MATERNAL	166965464	166965669	DeepPolisher	205
chr1_MATERNAL	170806192	170806239	DeepTrio	47
chr1_MATERNAL	176858340	176858373	HapSwitch	33
chr1_MATERNAL	177799303	177799404	DeepTrio	101
chr1_MATERNAL	177825331	177825437	DeepTrio	106
chr1_MATERNAL	177852848	177852949	DeepTrio	101
chr1_MATERNAL	178057295	178057396	DeepTrio	101
chr1_MATERNAL	181204935	181205036	DeepTrio	101
chr1_MATERNAL	183133856	183133889	DeepTrio	33
chr1_MATERNAL	183139685	183139786	DeepTrio	101
chr1_MATERNAL	184725344	184725445	DeepTrio	101
chr1_MATERNAL	185343101	185343153	DeepTrio	52
chr1_MATERNAL	188728566	188728671	DeepTrio	105
chr1_MATERNAL	189377016	189377087	HapSwitch	71
chr1_MATERNAL	192684155	192684357	DeepPolisher	202
chr1_MATERNAL	192812756	192812857	DeepTrio	101
chr1_MATERNAL	195176620	195176726	DeepTrio	106
chr1_MATERNAL	195568400	195568432	ErrorKmer	32
chr1_MATERNAL	197829822	197829927	DeepTrio	105
chr1_MATERNAL	198214650	198214681	ErrorKmer	31
chr1_MATERNAL	200934620	200934721	DeepTrio	101
chr1_MATERNAL	202493360	202493563	DeepPolisher	203
chr1_MATERNAL	204150976	204151078	DeepTrio	102
chr1_MATERNAL	204190239	204190341	DeepTrio	102
chr1_MATERNAL	207331972	207362305	NucFlag	30333
chr1_MATERNAL	208507690	208507791	DeepTrio	101
chr1_MATERNAL	209443675	209443876	DeepPolisher	201
chr1_MATERNAL	211416749	211416852	DeepTrio	103
chr1_MATERNAL	214153779	214153881	DeepTrio	102
chr1_MATERNAL	216399134	216399340	DeepPolisher	206
chr1_MATERNAL	222887779	222887980	DeepPolisher	201
chr1_MATERNAL	226766226	226792365	NucFlag	26139
chr1_MATERNAL	227350607	227350638	HapSwitch	31
chr1_MATERNAL	230173776	230173807	HapSwitch	31
chr1_MATERNAL	230643716	230643818	DeepTrio	102
chr1_MATERNAL	233191758	233191859	DeepTrio	101
chr1_MATERNAL	238480392	238480596	DeepPolisher	204
chr1_MATERNAL	241422496	241422698	DeepPolisher	202
chr1_MATERNAL	241705370	241728415	NucFlag	23045
chr1_MATERNAL	241844155	241844199	HapSwitch	44
chr1_MATERNAL	242219337	242219438	DeepTrio	101
chr1_MATERNAL	242379889	242402684	NucFlag	22795
chr1_MATERNAL	244021231	244021273	ErrorKmer	42
chr1_PATERNAL	946	2842	ErrorKmer	1896
chr1_PATERNAL	292012	292113	DeepTrio	101
chr1_PATERNAL	869948	870192	ErrorKmer	244
chr1_PATERNAL	1752410	1795201	NucFlag	42791
chr1_PATERNAL	2426526	2426627	DeepTrio	101
chr1_PATERNAL	3097888	3099684	HapSwitch	1796
chr1_PATERNAL	3424468	3424569	DeepTrio	101
chr1_PATERNAL	3525424	3525525	DeepTrio	101
chr1_PATERNAL	7449977	7450179	DeepPolisher	202
chr1_PATERNAL	8149219	8149422	DeepPolisher	203
chr1_PATERNAL	9874217	9874420	DeepPolisher	203
chr1_PATERNAL	10301449	10301480	HapSwitch	31
chr1_PATERNAL	10477154	10477259	DeepTrio	105
chr1_PATERNAL	10741968	10742072	DeepTrio	104
chr1_PATERNAL	15898343	15898444	DeepTrio	101
chr1_PATERNAL	18237158	18237260	DeepTrio	102
chr1_PATERNAL	18694763	18694966	DeepPolisher	203
chr1_PATERNAL	18706600	18706705	DeepTrio	105
chr1_PATERNAL	23405014	23405115	DeepTrio	101
chr1_PATERNAL	23716637	23716738	DeepTrio	101
chr1_PATERNAL	24087733	24087841	DeepTrio	108
chr1_PATERNAL	24898981	24899082	DeepTrio	101
chr1_PATERNAL	24938566	24938667	DeepTrio	101
chr1_PATERNAL	28441145	28441250	DeepTrio	105
chr1_PATERNAL	28822359	28822460	DeepTrio	101
chr1_PATERNAL	28890076	28890177	DeepTrio	101
chr1_PATERNAL	30261592	30261625	HapSwitch	33
chr1_PATERNAL	31799662	31799699	DeepTrio	37
chr1_PATERNAL	32112858	32112908	DeepTrio	50
chr1_PATERNAL	33427015	33427118	DeepTrio	103
chr1_PATERNAL	34143360	34143391	HapSwitch	31
chr1_PATERNAL	35241699	35241800	DeepTrio	101
chr1_PATERNAL	35291950	35292051	DeepTrio	101
chr1_PATERNAL	35366684	35366785	DeepTrio	101
chr1_PATERNAL	36214213	36214315	DeepTrio	102
chr1_PATERNAL	38695245	38695348	DeepTrio	103
chr1_PATERNAL	39240326	39240629	DeepTrio	303
chr1_PATERNAL	40176062	40176163	DeepTrio	101
chr1_PATERNAL	43026983	43027186	DeepPolisher	203
chr1_PATERNAL	46109745	46109947	DeepPolisher	202
chr1_PATERNAL	46428866	46428903	ErrorKmer	37
chr1_PATERNAL	46811177	46811278	DeepTrio	101
chr1_PATERNAL	48218377	48218431	DeepPolisher	54
chr1_PATERNAL	48612284	48612441	DeepTrio	157
chr1_PATERNAL	48712992	48713094	DeepTrio	102
chr1_PATERNAL	52531428	52531529	DeepTrio	101
chr1_PATERNAL	54684780	54684881	DeepTrio	101
chr1_PATERNAL	55982001	55982102	DeepTrio	101
chr1_PATERNAL	56533460	56533561	DeepTrio	101
chr1_PATERNAL	57654788	57654890	DeepTrio	102
chr1_PATERNAL	60032725	60032830	DeepTrio	105
chr1_PATERNAL	66114680	66114882	DeepPolisher	202
chr1_PATERNAL	66858153	66858258	DeepTrio	105
chr1_PATERNAL	68420139	68420240	DeepTrio	101
chr1_PATERNAL	70580020	70580121	DeepTrio	101
chr1_PATERNAL	74150408	74150511	DeepTrio	103
chr1_PATERNAL	76005347	76005448	DeepTrio	101
chr1_PATERNAL	79102307	79102408	DeepTrio	101
chr1_PATERNAL	89091260	89091362	DeepTrio	102
chr1_PATERNAL	91591809	91591911	DeepTrio	102
chr1_PATERNAL	92307344	92307446	DeepTrio	102
chr1_PATERNAL	94593027	94593129	DeepTrio	102
chr1_PATERNAL	99712837	99712868	ErrorKmer	31
chr1_PATERNAL	103000898	103000948	DeepTrio	50
chr1_PATERNAL	103615806	103615837	HapSwitch	31
chr1_PATERNAL	103662684	103662885	DeepPolisher	201
chr1_PATERNAL	105041655	105041756	DeepTrio	101
chr1_PATERNAL	106217417	106217458	HapSwitch	41
chr1_PATERNAL	109171418	109171623	DeepPolisher	205
chr1_PATERNAL	111977980	111978081	DeepTrio	101
chr1_PATERNAL	111979704	111979805	DeepTrio	101
chr1_PATERNAL	113489845	113489904	ErrorKmer	59
chr1_PATERNAL	117277839	117277893	NucFlag	54
chr1_PATERNAL	119596277	119596478	DeepPolisher	201
chr1_PATERNAL	120210347	120210397	ErrorKmer	50
chr1_PATERNAL	137350103	137350204	DeepTrio	101
chr1_PATERNAL	147645504	147645606	DeepTrio	102
chr1_PATERNAL	147734293	147734394	DeepTrio	101
chr1_PATERNAL	148424008	148424209	DeepPolisher	201
chr1_PATERNAL	150410809	150411012	DeepPolisher	203
chr1_PATERNAL	151415985	151416018	HapSwitch	33
chr1_PATERNAL	152629518	152629644	DeepTrio	126
chr1_PATERNAL	152729839	152730041	DeepPolisher	202
chr1_PATERNAL	152850045	152850096	DeepTrio	51
chr1_PATERNAL	153220101	153220132	HapSwitch	31
chr1_PATERNAL	155921302	155921415	DeepTrio	113
chr1_PATERNAL	158258549	158258652	DeepTrio	103
chr1_PATERNAL	159091075	159091115	ErrorKmer	40
chr1_PATERNAL	162766284	162766488	DeepPolisher	204
chr1_PATERNAL	164471631	164512500	NucFlag	40869
chr1_PATERNAL	164600200	164600402	DeepPolisher	202
chr1_PATERNAL	166496143	166496248	DeepTrio	105
chr1_PATERNAL	166913031	166913132	DeepTrio	101
chr1_PATERNAL	167993181	167993286	DeepTrio	105
chr1_PATERNAL	174464319	174464420	DeepTrio	101
chr1_PATERNAL	175993849	175993951	DeepTrio	102
chr1_PATERNAL	176690142	176690195	ErrorKmer	53
chr1_PATERNAL	178371321	178371524	DeepPolisher	203
chr1_PATERNAL	179922253	179922354	DeepTrio	101
chr1_PATERNAL	180083633	180083836	DeepPolisher	203
chr1_PATERNAL	185996290	185996393	DeepTrio	103
chr1_PATERNAL	186071057	186071079	NucFlag	22
chr1_PATERNAL	188766308	188766409	DeepTrio	101
chr1_PATERNAL	190356798	190356899	DeepTrio	101
chr1_PATERNAL	193908940	193909042	DeepTrio	102
chr1_PATERNAL	196906576	196906607	DeepTrio	31
chr1_PATERNAL	206682559	206682664	DeepTrio	105
chr1_PATERNAL	208939872	208939913	HapSwitch	41
chr1_PATERNAL	212176981	212177082	DeepTrio	101
chr1_PATERNAL	220563483	220563585	DeepTrio	102
chr1_PATERNAL	224863355	224863464	DeepTrio	109
chr1_PATERNAL	225022594	225022695	DeepTrio	101
chr1_PATERNAL	226823858	226823960	DeepTrio	102
chr1_PATERNAL	226976277	226976308	HapSwitch	31
chr1_PATERNAL	228585071	228585172	DeepTrio	101
chr1_PATERNAL	229281627	229281728	DeepTrio	101
chr1_PATERNAL	234849137	234873480	NucFlag	24343
chr1_PATERNAL	241265503	241265604	DeepTrio	101
chr1_PATERNAL	241267565	241267667	DeepTrio	102
chr1_PATERNAL	242032554	242032655	DeepTrio	101
chr1_PATERNAL	243057008	243057725	DeepTrio	717
chr1_PATERNAL	244855455	244855556	DeepTrio	101
chr1_PATERNAL	246034112	246034345	DeepTrio	233
chr1_PATERNAL	246557674	246557775	DeepTrio	101
chr1_PATERNAL	247646131	247646332	DeepPolisher	201
chr1_PATERNAL	249362729	249362767	HapSwitch	38
chr1_PATERNAL	249776230	249799701	NucFlag	23471
chr1_PATERNAL	250482169	250482270	DeepTrio	101
chr1_PATERNAL	251235241	251235350	DeepTrio	109
chr1_PATERNAL	252055362	252055465	DeepTrio	103
chr1_PATERNAL	252059437	252060338	DeepTrio	901
chr2_MATERNAL	1165	2409	ErrorKmer	1244
chr2_MATERNAL	192232	216769	NucFlag	24537
chr2_MATERNAL	815048	815157	DeepTrio	109
chr2_MATERNAL	1738045	1756599	NucFlag	18554
chr2_MATERNAL	4577165	4577266	DeepTrio	101
chr2_MATERNAL	7223202	7223233	HapSwitch	31
chr2_MATERNAL	8109252	8109294	DeepTrio	42
chr2_MATERNAL	11433335	11433437	DeepTrio	102
chr2_MATERNAL	11993250	11993351	DeepTrio	101
chr2_MATERNAL	13669506	13669708	DeepPolisher	202
chr2_MATERNAL	16163319	16163353	HapSwitch	34
chr2_MATERNAL	16165591	16165622	HapSwitch	31
chr2_MATERNAL	19489136	19489237	DeepTrio	101
chr2_MATERNAL	23699966	23700006	DeepPolisher	40
chr2_MATERNAL	27597564	27597888	DeepTrio	324
chr2_MATERNAL	29328011	29328112	DeepTrio	101
chr2_MATERNAL	29861433	29880253	NucFlag	18820
chr2_MATERNAL	29949487	29949588	DeepTrio	101
chr2_MATERNAL	30733938	30734039	DeepTrio	101
chr2_MATERNAL	34392102	34392140	HapSwitch	38
chr2_MATERNAL	37502973	37503074	DeepTrio	101
chr2_MATERNAL	42020952	42020983	DeepTrio	31
chr2_MATERNAL	42036559	42036660	DeepTrio	101
chr2_MATERNAL	44605327	44605428	DeepTrio	101
chr2_MATERNAL	47107522	47107623	DeepTrio	101
chr2_MATERNAL	48076125	48076227	DeepTrio	102
chr2_MATERNAL	48766386	48766487	DeepTrio	101
chr2_MATERNAL	51375698	51375749	DeepTrio	51
chr2_MATERNAL	51552671	51552702	HapSwitch	31
chr2_MATERNAL	55487562	55487663	DeepTrio	101
chr2_MATERNAL	57233621	57233652	HapSwitch	31
chr2_MATERNAL	62357228	62357330	DeepTrio	102
chr2_MATERNAL	62692870	62692903	ErrorKmer	33
chr2_MATERNAL	64721424	64721528	DeepTrio	104
chr2_MATERNAL	64994746	64994778	HapSwitch	32
chr2_MATERNAL	68060821	68061023	DeepPolisher	202
chr2_MATERNAL	73386295	73386506	DeepPolisher	211
chr2_MATERNAL	73584291	73584492	DeepPolisher	201
chr2_MATERNAL	73849907	73850009	DeepTrio	102
chr2_MATERNAL	75640597	75640630	HapSwitch	33
chr2_MATERNAL	76542908	76543013	DeepTrio	105
chr2_MATERNAL	80859720	80859921	DeepPolisher	201
chr2_MATERNAL	81397740	81397841	DeepTrio	101
chr2_MATERNAL	88207849	88207952	DeepTrio	103
chr2_MATERNAL	89493142	89493567	DeepTrio	425
chr2_MATERNAL	90517058	90517160	DeepTrio	102
chr2_MATERNAL	90562725	90563705	HapSwitch	980
chr2_MATERNAL	91470490	91470525	HapSwitch	35
chr2_MATERNAL	91529063	91529094	HapSwitch	31
chr2_MATERNAL	91705832	91706036	DeepPolisher	204
chr2_MATERNAL	91975057	91975160	DeepTrio	103
chr2_MATERNAL	94832270	94832371	DeepTrio	101
chr2_MATERNAL	96419557	96419662	DeepTrio	105
chr2_MATERNAL	96597083	96597284	Sniffles	201
chr2_MATERNAL	99023719	99023821	DeepTrio	102
chr2_MATERNAL	102691150	102691202	DeepTrio	52
chr2_MATERNAL	103891701	103891802	DeepTrio	101
chr2_MATERNAL	104283053	104283154	DeepTrio	101
chr2_MATERNAL	105958688	105958891	DeepPolisher	203
chr2_MATERNAL	106118049	106118150	DeepTrio	101
chr2_MATERNAL	108013768	108013870	DeepTrio	102
chr2_MATERNAL	110107787	110107823	HapSwitch	36
chr2_MATERNAL	113716801	113716902	DeepTrio	101
chr2_MATERNAL	123557826	123557872	ErrorKmer	46
chr2_MATERNAL	126438997	126439102	DeepTrio	105
chr2_MATERNAL	135251268	135251370	DeepTrio	102
chr2_MATERNAL	136228133	136228242	HapSwitch	109
chr2_MATERNAL	136684052	136684157	DeepTrio	105
chr2_MATERNAL	136771715	136771816	DeepTrio	101
chr2_MATERNAL	137950118	137950219	DeepTrio	101
chr2_MATERNAL	138687391	138687596	DeepPolisher	205
chr2_MATERNAL	141480391	141480594	DeepPolisher	203
chr2_MATERNAL	142745695	142745800	DeepTrio	105
chr2_MATERNAL	145105296	145105397	DeepTrio	101
chr2_MATERNAL	153091397	153091599	DeepPolisher	202
chr2_MATERNAL	156801744	156801846	DeepTrio	102
chr2_MATERNAL	160468726	160468774	ErrorKmer	48
chr2_MATERNAL	163249754	163249855	DeepTrio	101
chr2_MATERNAL	169364544	169364581	HapSwitch	37
chr2_MATERNAL	171760807	171760909	DeepTrio	102
chr2_MATERNAL	171871117	171871318	DeepPolisher	201
chr2_MATERNAL	172023787	172023888	DeepTrio	101
chr2_MATERNAL	172140784	172140888	DeepTrio	104
chr2_MATERNAL	177557822	177557927	DeepTrio	105
chr2_MATERNAL	179243614	179243674	ErrorKmer	60
chr2_MATERNAL	181212133	181212262	DeepTrio	129
chr2_MATERNAL	187156122	187156227	DeepTrio	105
chr2_MATERNAL	188904852	188904905	DeepTrio	53
chr2_MATERNAL	188992201	188992304	DeepTrio	103
chr2_MATERNAL	192899124	192899167	ErrorKmer	43
chr2_MATERNAL	196234590	196234691	DeepTrio	101
chr2_MATERNAL	201695039	201695140	DeepTrio	101
chr2_MATERNAL	202872264	202872467	DeepPolisher	203
chr2_MATERNAL	203277203	203277305	DeepTrio	102
chr2_MATERNAL	203426568	203426770	DeepPolisher	202
chr2_MATERNAL	206814087	206814188	DeepTrio	101
chr2_MATERNAL	211525319	211525520	DeepPolisher	201
chr2_MATERNAL	216075403	216075605	DeepPolisher	202
chr2_MATERNAL	216132163	216132265	DeepTrio	102
chr2_MATERNAL	217401363	217401395	HapSwitch	32
chr2_MATERNAL	218829791	218829897	DeepTrio	106
chr2_MATERNAL	218850869	218851074	DeepPolisher	205
chr2_MATERNAL	219716197	219716254	ErrorKmer	57
chr2_MATERNAL	220638935	220639036	DeepTrio	101
chr2_MATERNAL	225576262	225576363	DeepTrio	101
chr2_MATERNAL	226622480	226622513	HapSwitch	33
chr2_MATERNAL	227857192	227857294	DeepTrio	102
chr2_MATERNAL	232147722	232147824	DeepTrio	102
chr2_MATERNAL	238771821	238771852	HapSwitch	31
chr2_MATERNAL	239810535	239810568	HapSwitch	33
chr2_MATERNAL	242112721	242113729	NucFlag	1008
chr2_PATERNAL	192113	213906	NucFlag	21793
chr2_PATERNAL	1532621	1532656	HapSwitch	35
chr2_PATERNAL	1537837	1537872	HapSwitch	35
chr2_PATERNAL	3222802	3222903	DeepTrio	101
chr2_PATERNAL	5451472	5451507	HapSwitch	35
chr2_PATERNAL	5723690	5723791	DeepTrio	101
chr2_PATERNAL	8944935	8945040	DeepTrio	105
chr2_PATERNAL	9081174	9081277	DeepTrio	103
chr2_PATERNAL	9773304	9773359	DeepTrio	55
chr2_PATERNAL	10728799	10728900	DeepTrio	101
chr2_PATERNAL	10740976	10741177	Sniffles	201
chr2_PATERNAL	16189582	16189614	HapSwitch	32
chr2_PATERNAL	18284774	18294294	NucFlag	9520
chr2_PATERNAL	19516264	19516366	DeepTrio	102
chr2_PATERNAL	22148936	22149037	DeepTrio	101
chr2_PATERNAL	22184282	22184386	DeepTrio	104
chr2_PATERNAL	25871651	25871856	DeepPolisher	205
chr2_PATERNAL	26084281	26084312	HapSwitch	31
chr2_PATERNAL	28180257	28180370	DeepTrio	113
chr2_PATERNAL	30373747	30373848	DeepTrio	101
chr2_PATERNAL	31761037	31761138	DeepTrio	101
chr2_PATERNAL	33888914	33889015	DeepTrio	101
chr2_PATERNAL	35984009	35984089	HapSwitch	80
chr2_PATERNAL	36193655	36193756	DeepTrio	101
chr2_PATERNAL	36195815	36195917	DeepTrio	102
chr2_PATERNAL	36882719	36882922	DeepPolisher	203
chr2_PATERNAL	38422459	38422564	DeepTrio	105
chr2_PATERNAL	38515752	38515857	DeepTrio	105
chr2_PATERNAL	40837003	40837206	DeepPolisher	203
chr2_PATERNAL	42045182	42045284	DeepTrio	102
chr2_PATERNAL	42050914	42051020	DeepTrio	106
chr2_PATERNAL	46159687	46159790	DeepTrio	103
chr2_PATERNAL	47607570	47607672	DeepTrio	102
chr2_PATERNAL	49421518	49421619	DeepTrio	101
chr2_PATERNAL	50347362	50347465	DeepTrio	103
chr2_PATERNAL	50818787	50818820	HapSwitch	33
chr2_PATERNAL	55246412	55246515	DeepTrio	103
chr2_PATERNAL	55873290	55873395	DeepTrio	105
chr2_PATERNAL	59813865	59813966	DeepTrio	101
chr2_PATERNAL	63222952	63222983	HapSwitch	31
chr2_PATERNAL	64720064	64740576	NucFlag	20512
chr2_PATERNAL	68490477	68490508	HapSwitch	31
chr2_PATERNAL	69344447	69344549	DeepTrio	102
chr2_PATERNAL	72712456	72712494	DeepTrio	38
chr2_PATERNAL	73865180	73865281	DeepTrio	101
chr2_PATERNAL	75388050	75388151	DeepTrio	101
chr2_PATERNAL	76103291	76103322	HapSwitch	31
chr2_PATERNAL	76557806	76557910	DeepTrio	104
chr2_PATERNAL	78909791	78910151	DeepTrio	360
chr2_PATERNAL	80256222	80256323	DeepTrio	101
chr2_PATERNAL	80871274	80871479	DeepPolisher	205
chr2_PATERNAL	83092364	83092465	DeepTrio	101
chr2_PATERNAL	83372987	83373098	HapSwitch	111
chr2_PATERNAL	86656559	86656660	DeepTrio	101
chr2_PATERNAL	88219809	88219910	DeepTrio	101
chr2_PATERNAL	90229877	90235196	NucFlag	5319
chr2_PATERNAL	91452574	91452622	DeepPolisher	48
chr2_PATERNAL	94115701	94115802	DeepTrio	101
chr2_PATERNAL	96610715	96610752	HapSwitch	37
chr2_PATERNAL	97507551	97507585	DeepTrio	34
chr2_PATERNAL	102957872	102957973	DeepTrio	101
chr2_PATERNAL	104191029	104191364	DeepTrio	335
chr2_PATERNAL	104364155	104364256	DeepTrio	101
chr2_PATERNAL	110115107	110115208	DeepTrio	101
chr2_PATERNAL	112113503	112113606	DeepTrio	103
chr2_PATERNAL	114007492	114007588	HapSwitch	96
chr2_PATERNAL	119801812	119801913	DeepTrio	101
chr2_PATERNAL	123312904	123334161	NucFlag	21257
chr2_PATERNAL	125253313	125253414	DeepTrio	101
chr2_PATERNAL	125337713	125337751	ErrorKmer	38
chr2_PATERNAL	131062690	131062724	HapSwitch	34
chr2_PATERNAL	135986651	135986704	HapSwitch	53
chr2_PATERNAL	136531771	136531961	DeepTrio	190
chr2_PATERNAL	137710546	137710647	DeepTrio	101
chr2_PATERNAL	138826797	138826849	ErrorKmer	52
chr2_PATERNAL	140738961	140739062	DeepTrio	101
chr2_PATERNAL	142512026	142512139	DeepTrio	113
chr2_PATERNAL	142962070	142962104	ErrorKmer	34
chr2_PATERNAL	146763064	146763166	DeepTrio	102
chr2_PATERNAL	146898638	146898739	DeepTrio	101
chr2_PATERNAL	147973498	147973700	DeepPolisher	202
chr2_PATERNAL	149549394	149549503	DeepTrio	109
chr2_PATERNAL	149667925	149667999	HapSwitch	74
chr2_PATERNAL	151641737	151641838	DeepTrio	101
chr2_PATERNAL	151857781	151857883	DeepTrio	102
chr2_PATERNAL	164259544	164259575	HapSwitch	31
chr2_PATERNAL	168634776	168634846	HapSwitch	70
chr2_PATERNAL	169126048	169126080	HapSwitch	32
chr2_PATERNAL	169128341	169128407	HapSwitch	66
chr2_PATERNAL	170308117	170308218	DeepTrio	101
chr2_PATERNAL	175945239	175945440	DeepPolisher	201
chr2_PATERNAL	177148912	177149015	DeepTrio	103
chr2_PATERNAL	179070241	179070342	DeepTrio	101
chr2_PATERNAL	182925682	182925783	DeepTrio	101
chr2_PATERNAL	183204321	183204354	HapSwitch	33
chr2_PATERNAL	189525101	189525302	DeepPolisher	201
chr2_PATERNAL	192661771	192661987	DeepTrio	216
chr2_PATERNAL	192929729	192929930	DeepPolisher	201
chr2_PATERNAL	194153841	194153872	HapSwitch	31
chr2_PATERNAL	194947902	194948004	DeepTrio	102
chr2_PATERNAL	195260496	195260527	HapSwitch	31
chr2_PATERNAL	196001487	196001589	DeepTrio	102
chr2_PATERNAL	198835417	198835472	DeepTrio	55
chr2_PATERNAL	199224867	199224969	DeepTrio	102
chr2_PATERNAL	200486948	200487150	DeepPolisher	202
chr2_PATERNAL	200836792	200836893	DeepTrio	101
chr2_PATERNAL	201853434	201853535	DeepTrio	101
chr2_PATERNAL	202798915	202799116	DeepPolisher	201
chr2_PATERNAL	204117846	204118049	DeepPolisher	203
chr2_PATERNAL	204221655	204221756	DeepTrio	101
chr2_PATERNAL	208238057	208238104	DeepTrio	47
chr2_PATERNAL	210758265	210758312	HapSwitch	47
chr2_PATERNAL	211856191	211856396	DeepPolisher	205
chr2_PATERNAL	214391659	214391760	DeepTrio	101
chr2_PATERNAL	218291037	218291238	DeepPolisher	201
chr2_PATERNAL	222425620	222425721	DeepTrio	101
chr2_PATERNAL	222543344	222543545	DeepPolisher	201
chr2_PATERNAL	225117632	225117833	DeepPolisher	201
chr2_PATERNAL	226707461	226707570	DeepTrio	109
chr2_PATERNAL	227928788	227929723	DeepPolisher	935
chr2_PATERNAL	229345292	229345329	ErrorKmer	37
chr2_PATERNAL	231910168	231910370	DeepPolisher	202
chr2_PATERNAL	232047648	232047749	DeepTrio	101
chr2_PATERNAL	233590670	233590883	DeepTrio	213
chr2_PATERNAL	236021660	236021693	HapSwitch	33
chr2_PATERNAL	236996613	236996714	DeepTrio	101
chr2_PATERNAL	237303748	237303784	HapSwitch	36
chr2_PATERNAL	237896112	237896146	HapSwitch	34
chr2_PATERNAL	240058672	240058709	HapSwitch	37
chr3_MATERNAL	1180027	1180128	DeepTrio	101
chr3_MATERNAL	1655511	1655612	DeepTrio	101
chr3_MATERNAL	3599453	3599554	DeepTrio	101
chr3_MATERNAL	7056853	7056912	ErrorKmer	59
chr3_MATERNAL	8935833	8936035	DeepPolisher	202
chr3_MATERNAL	10795681	10795713	HapSwitch	32
chr3_MATERNAL	10870167	10870268	DeepTrio	101
chr3_MATERNAL	12306991	12307094	DeepTrio	103
chr3_MATERNAL	12853088	12853190	DeepTrio	102
chr3_MATERNAL	15090444	15090547	DeepTrio	103
chr3_MATERNAL	15944897	15944999	DeepTrio	102
chr3_MATERNAL	17064972	17065005	HapSwitch	33
chr3_MATERNAL	21606437	21606538	DeepTrio	101
chr3_MATERNAL	21737139	21737170	HapSwitch	31
chr3_MATERNAL	24605670	24605773	DeepTrio	103
chr3_MATERNAL	25713026	25713130	DeepTrio	104
chr3_MATERNAL	27221586	27221617	HapSwitch	31
chr3_MATERNAL	28802466	28802572	DeepTrio	106
chr3_MATERNAL	29066108	29066311	DeepPolisher	203
chr3_MATERNAL	32907216	32907254	DeepTrio	38
chr3_MATERNAL	32949000	32949031	HapSwitch	31
chr3_MATERNAL	43362738	43362839	DeepTrio	101
chr3_MATERNAL	44004120	44004222	DeepTrio	102
chr3_MATERNAL	44008760	44008962	DeepPolisher	202
chr3_MATERNAL	48355990	48356091	DeepTrio	101
chr3_MATERNAL	48975646	48975848	DeepPolisher	202
chr3_MATERNAL	49276342	49276443	DeepTrio	101
chr3_MATERNAL	49353539	49353640	DeepTrio	101
chr3_MATERNAL	49445566	49445667	DeepTrio	101
chr3_MATERNAL	55504932	55504963	HapSwitch	31
chr3_MATERNAL	56937908	56938110	HapSwitch	202
chr3_MATERNAL	60632946	60633047	DeepTrio	101
chr3_MATERNAL	65830783	65830814	HapSwitch	31
chr3_MATERNAL	68742679	68742780	DeepTrio	101
chr3_MATERNAL	70931272	70931373	DeepTrio	101
chr3_MATERNAL	80597428	80597529	DeepTrio	101
chr3_MATERNAL	85255146	85255247	DeepTrio	101
chr3_MATERNAL	87297652	87297694	ErrorKmer	42
chr3_MATERNAL	88171723	88171824	DeepTrio	101
chr3_MATERNAL	100472546	100472647	DeepTrio	101
chr3_MATERNAL	100944680	100944781	DeepTrio	101
chr3_MATERNAL	101567190	101567225	HapSwitch	35
chr3_MATERNAL	106147278	106147310	ErrorKmer	32
chr3_MATERNAL	108615895	108615926	HapSwitch	31
chr3_MATERNAL	110090850	110090951	DeepTrio	101
chr3_MATERNAL	110303481	110303584	DeepTrio	103
chr3_MATERNAL	111547160	111547265	DeepTrio	105
chr3_MATERNAL	111550022	111550123	DeepTrio	101
chr3_MATERNAL	114373062	114373163	DeepTrio	101
chr3_MATERNAL	114801744	114801845	DeepTrio	101
chr3_MATERNAL	116682519	116682620	DeepTrio	101
chr3_MATERNAL	117147795	117147897	DeepTrio	102
chr3_MATERNAL	120558379	120558582	DeepPolisher	203
chr3_MATERNAL	125774657	125774758	DeepTrio	101
chr3_MATERNAL	129126257	129126358	DeepTrio	101
chr3_MATERNAL	129577315	129577358	HapSwitch	43
chr3_MATERNAL	130868804	130868839	HapSwitch	35
chr3_MATERNAL	132304502	132304704	DeepPolisher	202
chr3_MATERNAL	133480980	133481081	DeepTrio	101
chr3_MATERNAL	135860015	135860057	HapSwitch	42
chr3_MATERNAL	139170825	139171178	DeepTrio	353
chr3_MATERNAL	140903451	140903553	DeepTrio	102
chr3_MATERNAL	141655661	141655735	HapSwitch	74
chr3_MATERNAL	142416802	142416903	DeepTrio	101
chr3_MATERNAL	143423711	143423816	DeepTrio	105
chr3_MATERNAL	148275466	148275497	HapSwitch	31
chr3_MATERNAL	154239128	154239231	DeepTrio	103
chr3_MATERNAL	155454145	155454176	HapSwitch	31
chr3_MATERNAL	162623706	162623807	DeepTrio	101
chr3_MATERNAL	165986174	165986279	DeepTrio	105
chr3_MATERNAL	167954738	167954843	DeepTrio	105
chr3_MATERNAL	168194116	168194217	DeepTrio	101
chr3_MATERNAL	168202313	168202417	DeepTrio	104
chr3_MATERNAL	170182737	170182838	DeepTrio	101
chr3_MATERNAL	170668678	170668881	DeepPolisher	203
chr3_MATERNAL	170998822	170998924	DeepTrio	102
chr3_MATERNAL	171890753	171890862	DeepTrio	109
chr3_MATERNAL	171898850	171898951	DeepTrio	101
chr3_MATERNAL	172495117	172495218	DeepTrio	101
chr3_MATERNAL	180539413	180539515	DeepTrio	102
chr3_MATERNAL	193471063	193471168	DeepTrio	105
chr3_MATERNAL	194972478	194972530	ErrorKmer	52
chr3_MATERNAL	198020785	198020886	DeepTrio	101
chr3_MATERNAL	198873349	198873450	DeepTrio	101
chr3_MATERNAL	199511430	199536244	NucFlag	24814
chr3_PATERNAL	1	112	DeepPolisher	111
chr3_PATERNAL	2829255	2829356	DeepTrio	101
chr3_PATERNAL	7467737	7467838	DeepTrio	101
chr3_PATERNAL	10238250	10238351	DeepTrio	101
chr3_PATERNAL	13872570	13872675	DeepTrio	105
chr3_PATERNAL	16542326	16542427	DeepTrio	101
chr3_PATERNAL	19972593	19972694	DeepTrio	101
chr3_PATERNAL	19984496	19984529	HapSwitch	33
chr3_PATERNAL	20060681	20060712	HapSwitch	31
chr3_PATERNAL	20882652	20882754	DeepTrio	102
chr3_PATERNAL	20941346	20941447	DeepTrio	101
chr3_PATERNAL	21155697	21155730	HapSwitch	33
chr3_PATERNAL	25743752	25743855	DeepTrio	103
chr3_PATERNAL	26661813	26661845	HapSwitch	32
chr3_PATERNAL	31117893	31117994	DeepTrio	101
chr3_PATERNAL	32959071	32959102	HapSwitch	31
chr3_PATERNAL	34763706	34763807	DeepTrio	101
chr3_PATERNAL	37186701	37186802	DeepTrio	101
chr3_PATERNAL	37414153	37414254	DeepTrio	101
chr3_PATERNAL	39200228	39200263	DeepTrio	35
chr3_PATERNAL	42065798	42066000	DeepPolisher	202
chr3_PATERNAL	44025051	44025253	DeepPolisher	202
chr3_PATERNAL	49868686	49868788	DeepTrio	102
chr3_PATERNAL	52066662	52066863	DeepPolisher	201
chr3_PATERNAL	52067883	52067986	DeepTrio	103
chr3_PATERNAL	58225334	58225367	HapSwitch	33
chr3_PATERNAL	62799560	62799662	DeepTrio	102
chr3_PATERNAL	63458946	63459051	DeepTrio	105
chr3_PATERNAL	64787200	64787253	DeepTrio	53
chr3_PATERNAL	65828668	65828699	HapSwitch	31
chr3_PATERNAL	66069553	66069655	DeepTrio	102
chr3_PATERNAL	66182757	66182858	DeepTrio	101
chr3_PATERNAL	71048853	71049055	DeepPolisher	202
chr3_PATERNAL	74991163	74991364	DeepPolisher	201
chr3_PATERNAL	75132158	75132260	DeepTrio	102
chr3_PATERNAL	81374115	81374216	DeepTrio	101
chr3_PATERNAL	84294363	84294464	DeepTrio	101
chr3_PATERNAL	85421990	85422030	HapSwitch	40
chr3_PATERNAL	88364806	88364907	DeepTrio	101
chr3_PATERNAL	91588389	91588490	DeepTrio	101
chr3_PATERNAL	93728963	93733527	NucFlag	4564
chr3_PATERNAL	97527142	97527177	HapSwitch	35
chr3_PATERNAL	101697030	101697131	DeepTrio	101
chr3_PATERNAL	102553484	102553586	DeepTrio	102
chr3_PATERNAL	103866782	103866883	DeepTrio	101
chr3_PATERNAL	105242580	105242618	HapSwitch	38
chr3_PATERNAL	105374604	105374635	HapSwitch	31
chr3_PATERNAL	105787055	105787157	DeepTrio	102
chr3_PATERNAL	105863119	105863322	DeepPolisher	203
chr3_PATERNAL	106825773	106825804	HapSwitch	31
chr3_PATERNAL	107196932	107197033	DeepTrio	101
chr3_PATERNAL	108755728	108755776	DeepTrio	48
chr3_PATERNAL	114080455	114080556	DeepTrio	101
chr3_PATERNAL	117581543	117581644	DeepTrio	101
chr3_PATERNAL	129604395	129604496	DeepTrio	101
chr3_PATERNAL	129609823	129609924	DeepTrio	101
chr3_PATERNAL	130301997	130302057	HapSwitch	60
chr3_PATERNAL	132532265	132532302	HapSwitch	37
chr3_PATERNAL	132780864	132780965	DeepTrio	101
chr3_PATERNAL	134761113	134761215	DeepTrio	102
chr3_PATERNAL	136415465	136415566	DeepTrio	101
chr3_PATERNAL	136471033	136471138	DeepTrio	105
chr3_PATERNAL	136740652	136740753	DeepTrio	101
chr3_PATERNAL	138021490	138021593	DeepTrio	103
chr3_PATERNAL	139138186	139138389	DeepPolisher	203
chr3_PATERNAL	140304051	140304152	DeepTrio	101
chr3_PATERNAL	142088117	142088181	HapSwitch	64
chr3_PATERNAL	143230133	143230235	DeepTrio	102
chr3_PATERNAL	143855437	143855472	DeepTrio	35
chr3_PATERNAL	144847196	144847297	DeepTrio	101
chr3_PATERNAL	146940961	146941062	DeepTrio	101
chr3_PATERNAL	147299517	147299618	DeepTrio	101
chr3_PATERNAL	150645883	150645914	HapSwitch	31
chr3_PATERNAL	151612267	151612311	HapSwitch	44
chr3_PATERNAL	152344274	152344321	HapSwitch	47
chr3_PATERNAL	152617305	152617406	DeepTrio	101
chr3_PATERNAL	155700632	155700733	DeepTrio	101
chr3_PATERNAL	157305711	157305812	DeepTrio	101
chr3_PATERNAL	158861844	158861945	DeepTrio	101
chr3_PATERNAL	161544449	161544550	DeepTrio	101
chr3_PATERNAL	162736355	162736386	HapSwitch	31
chr3_PATERNAL	163910076	163910111	HapSwitch	35
chr3_PATERNAL	164058179	164058280	DeepTrio	101
chr3_PATERNAL	165967485	165967587	DeepTrio	102
chr3_PATERNAL	166527365	166527470	DeepTrio	105
chr3_PATERNAL	168735116	168735217	DeepTrio	101
chr3_PATERNAL	168743312	168743416	DeepTrio	104
chr3_PATERNAL	170725290	170725393	DeepTrio	103
chr3_PATERNAL	170897152	170897185	HapSwitch	33
chr3_PATERNAL	171211264	171211305	ErrorKmer	41
chr3_PATERNAL	171391558	171391761	DeepPolisher	203
chr3_PATERNAL	171412648	171412750	DeepTrio	102
chr3_PATERNAL	174635927	174636028	DeepTrio	101
chr3_PATERNAL	176225716	176225817	DeepTrio	101
chr3_PATERNAL	176885449	176885481	HapSwitch	32
chr3_PATERNAL	177656355	177656456	DeepTrio	101
chr3_PATERNAL	179234071	179234439	HapSwitch	368
chr3_PATERNAL	181631697	181631745	DeepTrio	48
chr3_PATERNAL	193321294	193321325	HapSwitch	31
chr3_PATERNAL	194034085	194034190	DeepTrio	105
chr3_PATERNAL	197094270	197094371	DeepTrio	101
chr3_PATERNAL	197168918	197169019	DeepTrio	101
chr3_PATERNAL	197402487	197402605	HapSwitch	118
chr3_PATERNAL	197940865	197940903	HapSwitch	38
chr3_PATERNAL	200543421	200543453	HapSwitch	32
chr3_PATERNAL	201512565	201512814	DeepTrio	249
chr4_MATERNAL	532	974	DeepTrio	442
chr4_MATERNAL	708489	708522	HapSwitch	33
chr4_MATERNAL	8917379	8917414	HapSwitch	35
chr4_MATERNAL	8943672	8943877	DeepPolisher	205
chr4_MATERNAL	15076215	15076255	HapSwitch	40
chr4_MATERNAL	17054272	17054475	DeepPolisher	203
chr4_MATERNAL	18647031	18647066	HapSwitch	35
chr4_MATERNAL	20375194	20375244	DeepPolisher	50
chr4_MATERNAL	23377122	23377153	DeepPolisher	31
chr4_MATERNAL	27891073	27891174	DeepTrio	101
chr4_MATERNAL	28984431	28984490	HapSwitch	59
chr4_MATERNAL	31256428	31256531	DeepTrio	103
chr4_MATERNAL	31309194	31309295	DeepTrio	101
chr4_MATERNAL	31977322	31977354	HapSwitch	32
chr4_MATERNAL	33927768	33927870	DeepTrio	102
chr4_MATERNAL	34720347	34720448	DeepTrio	101
chr4_MATERNAL	37531022	37531123	DeepTrio	101
chr4_MATERNAL	38640696	38640727	HapSwitch	31
chr4_MATERNAL	46170428	46170631	DeepPolisher	203
chr4_MATERNAL	46529125	46529227	DeepTrio	102
chr4_MATERNAL	49264106	49272647	NucFlag	8541
chr4_MATERNAL	55771104	55771205	DeepTrio	101
chr4_MATERNAL	56127927	56128029	DeepTrio	102
chr4_MATERNAL	59278626	59278731	DeepTrio	105
chr4_MATERNAL	65488736	65489527	HapSwitch	791
chr4_MATERNAL	74232645	74232746	DeepTrio	101
chr4_MATERNAL	75768625	75768678	ErrorKmer	53
chr4_MATERNAL	75983700	75983732	HapSwitch	32
chr4_MATERNAL	77101803	77101855	HapSwitch	52
chr4_MATERNAL	80656050	80656081	HapSwitch	31
chr4_MATERNAL	81623651	81623752	DeepTrio	101
chr4_MATERNAL	82043269	82043371	DeepTrio	102
chr4_MATERNAL	82211374	82211654	HapSwitch	280
chr4_MATERNAL	82675436	82675545	DeepTrio	109
chr4_MATERNAL	87091789	87091891	DeepTrio	102
chr4_MATERNAL	87773346	87773548	DeepPolisher	202
chr4_MATERNAL	87831719	87831820	DeepTrio	101
chr4_MATERNAL	89463980	89464081	DeepTrio	101
chr4_MATERNAL	89508632	89508733	DeepTrio	101
chr4_MATERNAL	91065220	91065322	DeepTrio	102
chr4_MATERNAL	92804385	92804588	DeepPolisher	203
chr4_MATERNAL	93377872	93377973	DeepTrio	101
chr4_MATERNAL	97401755	97401880	DeepTrio	125
chr4_MATERNAL	100174949	100175152	DeepPolisher	203
chr4_MATERNAL	101747586	101747687	DeepTrio	101
chr4_MATERNAL	102492620	102492731	DeepTrio	111
chr4_MATERNAL	102739495	102739596	DeepTrio	101
chr4_MATERNAL	105458617	105458818	DeepPolisher	201
chr4_MATERNAL	105623036	105623139	DeepTrio	103
chr4_MATERNAL	107280779	107280980	DeepPolisher	201
chr4_MATERNAL	112633135	112633238	DeepTrio	103
chr4_MATERNAL	117505254	117505288	HapSwitch	34
chr4_MATERNAL	123152597	123152698	DeepTrio	101
chr4_MATERNAL	126658724	126658825	DeepTrio	101
chr4_MATERNAL	130694799	130694901	DeepTrio	102
chr4_MATERNAL	131387873	131387906	HapSwitch	33
chr4_MATERNAL	132974327	132974528	DeepPolisher	201
chr4_MATERNAL	148544071	148544272	DeepPolisher	201
chr4_MATERNAL	154632800	154633001	DeepPolisher	201
chr4_MATERNAL	155389443	155390640	DeepTrio	1197
chr4_MATERNAL	159026250	159026351	DeepTrio	101
chr4_MATERNAL	159483703	159483744	DeepTrio	41
chr4_MATERNAL	160513886	160513987	DeepTrio	101
chr4_MATERNAL	162455812	162456018	DeepTrio	206
chr4_MATERNAL	162840878	162840979	DeepTrio	101
chr4_MATERNAL	162975656	162975757	DeepTrio	101
chr4_MATERNAL	163187054	163187155	DeepTrio	101
chr4_MATERNAL	165581840	165581871	ErrorKmer	31
chr4_MATERNAL	165744328	165744435	DeepTrio	107
chr4_MATERNAL	167284681	167284782	DeepTrio	101
chr4_MATERNAL	167986917	167996204	NucFlag	9287
chr4_MATERNAL	169569729	169569883	HapSwitch	154
chr4_MATERNAL	174115393	174115431	HapSwitch	38
chr4_MATERNAL	174977737	174977839	DeepTrio	102
chr4_MATERNAL	176717722	176717823	DeepTrio	101
chr4_MATERNAL	178945690	178945891	DeepPolisher	201
chr4_MATERNAL	179975872	179975973	DeepTrio	101
chr4_MATERNAL	182175570	182175617	HapSwitch	47
chr4_MATERNAL	183022292	183022333	ErrorKmer	41
chr4_MATERNAL	184238832	184263676	NucFlag	24844
chr4_MATERNAL	187659599	187659700	DeepTrio	101
chr4_MATERNAL	189543344	189568720	NucFlag	25376
chr4_MATERNAL	190565583	190565614	HapSwitch	31
chr4_MATERNAL	191502063	191628210	NucFlag	126147
chr4_MATERNAL	191668987	191669286	DeepTrio	299
chr4_PATERNAL	710669	710701	HapSwitch	32
chr4_PATERNAL	3622666	3622699	HapSwitch	33
chr4_PATERNAL	5317286	5317317	HapSwitch	31
chr4_PATERNAL	7158045	7158077	HapSwitch	32
chr4_PATERNAL	8416131	8416233	DeepTrio	102
chr4_PATERNAL	9656228	9656329	DeepTrio	101
chr4_PATERNAL	12828354	12828888	HapSwitch	534
chr4_PATERNAL	13898235	13898336	DeepTrio	101
chr4_PATERNAL	14850119	14850168	NucFlag	49
chr4_PATERNAL	19458992	19459093	DeepTrio	101
chr4_PATERNAL	19493772	19493973	DeepPolisher	201
chr4_PATERNAL	19574785	19574989	DeepPolisher	204
chr4_PATERNAL	21684019	21684124	DeepTrio	105
chr4_PATERNAL	28031202	28031303	DeepTrio	101
chr4_PATERNAL	28195550	28195651	DeepTrio	101
chr4_PATERNAL	34693415	34693517	DeepTrio	102
chr4_PATERNAL	34717091	34717194	DeepTrio	103
chr4_PATERNAL	41309298	41309399	DeepTrio	101
chr4_PATERNAL	44051182	44051283	DeepTrio	101
chr4_PATERNAL	46481744	46481845	DeepTrio	101
chr4_PATERNAL	56425574	56425675	DeepTrio	101
chr4_PATERNAL	56484195	56484226	HapSwitch	31
chr4_PATERNAL	57801413	57801517	DeepTrio	104
chr4_PATERNAL	58528600	58528634	HapSwitch	34
chr4_PATERNAL	59650194	59650397	DeepPolisher	203
chr4_PATERNAL	59836047	59836148	DeepTrio	101
chr4_PATERNAL	67741714	67741757	DeepTrio	43
chr4_PATERNAL	72825102	72825135	HapSwitch	33
chr4_PATERNAL	73091019	73092291	DeepTrio	1272
chr4_PATERNAL	74733624	74733655	HapSwitch	31
chr4_PATERNAL	75385930	75386031	DeepTrio	101
chr4_PATERNAL	75770753	75770854	DeepTrio	101
chr4_PATERNAL	75840428	75840533	DeepTrio	105
chr4_PATERNAL	78173377	78173411	HapSwitch	34
chr4_PATERNAL	79970786	79970838	DeepTrio	52
chr4_PATERNAL	82393450	82393501	DeepTrio	51
chr4_PATERNAL	85688104	85688205	DeepTrio	101
chr4_PATERNAL	89167387	89167488	DeepTrio	101
chr4_PATERNAL	89217346	89217381	HapSwitch	35
chr4_PATERNAL	93364555	93364588	HapSwitch	33
chr4_PATERNAL	94159399	94160000	DeepTrio	601
chr4_PATERNAL	98136903	98136951	DeepTrio	48
chr4_PATERNAL	98837188	98837289	DeepTrio	101
chr4_PATERNAL	101711708	101711810	DeepTrio	102
chr4_PATERNAL	103318124	103318231	DeepTrio	107
chr4_PATERNAL	112392982	112393083	DeepTrio	101
chr4_PATERNAL	115201155	115201358	DeepPolisher	203
chr4_PATERNAL	116085160	116085262	DeepTrio	102
chr4_PATERNAL	123565770	123565871	DeepTrio	101
chr4_PATERNAL	130891393	130891494	DeepTrio	101
chr4_PATERNAL	133469421	133481696	NucFlag	12275
chr4_PATERNAL	134873727	134873758	HapSwitch	31
chr4_PATERNAL	141154663	141154765	DeepTrio	102
chr4_PATERNAL	144392811	144392912	DeepTrio	101
chr4_PATERNAL	144721512	144721613	DeepTrio	101
chr4_PATERNAL	149913032	149913135	DeepTrio	103
chr4_PATERNAL	153568299	153568401	DeepTrio	102
chr4_PATERNAL	155419599	155419735	DeepTrio	136
chr4_PATERNAL	157804682	157804732	DeepPolisher	50
chr4_PATERNAL	163233985	163234086	DeepTrio	101
chr4_PATERNAL	170948374	170948475	DeepTrio	101
chr4_PATERNAL	173102802	173103005	DeepPolisher	203
chr4_PATERNAL	173405778	173405829	ErrorKmer	51
chr4_PATERNAL	173944779	173944880	DeepTrio	101
chr4_PATERNAL	174665725	174665776	DeepTrio	51
chr4_PATERNAL	175663269	175663303	HapSwitch	34
chr4_PATERNAL	175746122	175746223	DeepTrio	101
chr4_PATERNAL	177076308	177076410	DeepTrio	102
chr4_PATERNAL	185673612	185673713	DeepTrio	101
chr4_PATERNAL	189383593	189383631	HapSwitch	38
chr4_PATERNAL	190335370	190361538	NucFlag	26168
chr4_PATERNAL	190389976	190390178	DeepPolisher	202
chr4_PATERNAL	192267702	192267740	ErrorKmer	38
chr4_PATERNAL	192307263	192307365	DeepTrio	102
chr5_MATERNAL	932	1128	DeepTrio	196
chr5_MATERNAL	127556	127659	DeepTrio	103
chr5_MATERNAL	1943665	1943722	ErrorKmer	57
chr5_MATERNAL	3532973	3533074	DeepTrio	101
chr5_MATERNAL	3545397	3545498	DeepTrio	101
chr5_MATERNAL	4837978	4838079	DeepTrio	101
chr5_MATERNAL	11532900	11533001	DeepTrio	101
chr5_MATERNAL	14470782	14470883	DeepTrio	101
chr5_MATERNAL	14681802	14681903	DeepTrio	101
chr5_MATERNAL	14827018	14827119	DeepTrio	101
chr5_MATERNAL	17619362	17637167	NucFlag	17805
chr5_MATERNAL	18855818	18856021	DeepPolisher	203
chr5_MATERNAL	19553676	19553777	DeepTrio	101
chr5_MATERNAL	21200667	21200806	DeepTrio	139
chr5_MATERNAL	21221937	21221968	HapSwitch	31
chr5_MATERNAL	21769107	21769212	DeepTrio	105
chr5_MATERNAL	23680699	23680802	DeepTrio	103
chr5_MATERNAL	24690839	24690872	HapSwitch	33
chr5_MATERNAL	25489297	25489398	DeepTrio	101
chr5_MATERNAL	26346027	26346132	DeepTrio	105
chr5_MATERNAL	28737932	28738033	DeepTrio	101
chr5_MATERNAL	31522495	31522698	DeepPolisher	203
chr5_MATERNAL	33243788	33243889	DeepTrio	101
chr5_MATERNAL	35020151	35020252	DeepTrio	101
chr5_MATERNAL	38670607	38670809	DeepPolisher	202
chr5_MATERNAL	43881754	43881855	DeepTrio	101
chr5_MATERNAL	44925465	44925503	DeepTrio	38
chr5_MATERNAL	47974330	47996836	NucFlag	22506
chr5_MATERNAL	48399009	48408263	NucFlag	9254
chr5_MATERNAL	49495706	49496901	NucFlag	1195
chr5_MATERNAL	56815137	56815238	DeepTrio	101
chr5_MATERNAL	64271250	64271451	Sniffles	201
chr5_MATERNAL	66469969	66470074	DeepTrio	105
chr5_MATERNAL	68980302	68980403	DeepTrio	101
chr5_MATERNAL	69124979	69125080	DeepTrio	101
chr5_MATERNAL	71010433	71010636	DeepPolisher	203
chr5_MATERNAL	78418021	78418123	DeepTrio	102
chr5_MATERNAL	80190406	80190511	DeepTrio	105
chr5_MATERNAL	80459053	80459085	HapSwitch	32
chr5_MATERNAL	80801055	80801156	DeepTrio	101
chr5_MATERNAL	80909667	80909773	DeepTrio	106
chr5_MATERNAL	86345175	86345278	DeepTrio	103
chr5_MATERNAL	89859449	89859554	DeepTrio	105
chr5_MATERNAL	91021379	91021413	HapSwitch	34
chr5_MATERNAL	91052751	91052852	DeepTrio	101
chr5_MATERNAL	93026944	93027145	DeepPolisher	201
chr5_MATERNAL	94073731	94073762	HapSwitch	31
chr5_MATERNAL	105180773	105180874	DeepTrio	101
chr5_MATERNAL	109618134	109618235	DeepTrio	101
chr5_MATERNAL	110451453	110451656	DeepPolisher	203
chr5_MATERNAL	112451321	112451423	DeepTrio	102
chr5_MATERNAL	114648179	114648280	DeepTrio	101
chr5_MATERNAL	116034150	116034185	HapSwitch	35
chr5_MATERNAL	118638741	118638776	HapSwitch	35
chr5_MATERNAL	123715615	123715718	DeepTrio	103
chr5_MATERNAL	128666279	128666380	DeepTrio	101
chr5_MATERNAL	129711305	129711508	DeepPolisher	203
chr5_MATERNAL	135721503	135721604	DeepTrio	101
chr5_MATERNAL	136050339	136050444	DeepTrio	105
chr5_MATERNAL	139292424	139292527	DeepTrio	103
chr5_MATERNAL	141583909	141584012	DeepTrio	103
chr5_MATERNAL	142249728	142249761	HapSwitch	33
chr5_MATERNAL	143208063	143208164	DeepTrio	101
chr5_MATERNAL	143572029	143572138	DeepTrio	109
chr5_MATERNAL	145731080	145731189	DeepTrio	109
chr5_MATERNAL	159086851	159086953	DeepTrio	102
chr5_MATERNAL	160228753	160228854	DeepTrio	101
chr5_MATERNAL	162483101	162483205	DeepTrio	104
chr5_MATERNAL	163144201	163144303	DeepTrio	102
chr5_MATERNAL	165398691	165398725	HapSwitch	34
chr5_MATERNAL	165546367	165546570	DeepPolisher	203
chr5_MATERNAL	166062909	166062941	HapSwitch	32
chr5_MATERNAL	168840784	168840885	DeepTrio	101
chr5_MATERNAL	170481523	170500229	NucFlag	18706
chr5_MATERNAL	174289351	174289452	DeepTrio	101
chr5_MATERNAL	175591994	175592099	DeepTrio	105
chr5_MATERNAL	176004700	176004801	DeepTrio	101
chr5_MATERNAL	176420845	176420947	DeepTrio	102
chr5_MATERNAL	176470875	176496647	NucFlag	25772
chr5_MATERNAL	180313227	180313258	HapSwitch	31
chr5_MATERNAL	182861552	182887052	NucFlag	25500
chr5_PATERNAL	225940	226000	ErrorKmer	60
chr5_PATERNAL	499293	499324	HapSwitch	31
chr5_PATERNAL	522488	522519	HapSwitch	31
chr5_PATERNAL	660684	660785	DeepTrio	101
chr5_PATERNAL	695247	695304	HapSwitch	57
chr5_PATERNAL	1074230	1074269	HapSwitch	39
chr5_PATERNAL	3078192	3078225	HapSwitch	33
chr5_PATERNAL	4839098	4839147	DeepTrio	49
chr5_PATERNAL	9867151	9867254	DeepTrio	103
chr5_PATERNAL	11853002	11853033	DeepTrio	31
chr5_PATERNAL	11969088	11969193	DeepTrio	105
chr5_PATERNAL	13031379	13031413	HapSwitch	34
chr5_PATERNAL	14705393	14705497	DeepTrio	104
chr5_PATERNAL	17091998	17092099	DeepTrio	101
chr5_PATERNAL	17397596	17397701	DeepTrio	105
chr5_PATERNAL	17855764	17855967	DeepPolisher	203
chr5_PATERNAL	17889543	17889596	DeepTrio	53
chr5_PATERNAL	19915635	19915737	DeepTrio	102
chr5_PATERNAL	21233343	21233548	DeepPolisher	205
chr5_PATERNAL	23695239	23695340	DeepTrio	101
chr5_PATERNAL	25464041	25464243	DeepPolisher	202
chr5_PATERNAL	28763496	28763587	HapSwitch	91
chr5_PATERNAL	32190631	32190662	HapSwitch	31
chr5_PATERNAL	34213903	34216839	NucFlag	2936
chr5_PATERNAL	38813669	38813773	DeepTrio	104
chr5_PATERNAL	43291915	43291947	HapSwitch	32
chr5_PATERNAL	43906742	43906843	DeepTrio	101
chr5_PATERNAL	48260161	48260262	DeepTrio	101
chr5_PATERNAL	49390257	49407565	NucFlag	17308
chr5_PATERNAL	49647014	49669196	NucFlag	22182
chr5_PATERNAL	49719478	49721592	NucFlag	2114
chr5_PATERNAL	49781494	49808012	NucFlag	26518
chr5_PATERNAL	50019614	50019715	DeepTrio	101
chr5_PATERNAL	50172677	50172778	DeepTrio	101
chr5_PATERNAL	50509547	50518711	NucFlag	9164
chr5_PATERNAL	50549956	50550057	DeepTrio	101
chr5_PATERNAL	52146424	52165623	NucFlag	19199
chr5_PATERNAL	52207706	52221658	NucFlag	13952
chr5_PATERNAL	52588728	52588829	DeepTrio	101
chr5_PATERNAL	52724452	52724553	DeepTrio	101
chr5_PATERNAL	52950476	52950577	DeepTrio	101
chr5_PATERNAL	53362863	53362964	DeepTrio	101
chr5_PATERNAL	54690643	54690844	Sniffles	201
chr5_PATERNAL	54753652	54774081	NucFlag	20429
chr5_PATERNAL	54837224	54865948	NucFlag	28724
chr5_PATERNAL	55158638	55235290	NucFlag	76652
chr5_PATERNAL	55266293	55279883	NucFlag	13590
chr5_PATERNAL	61508959	61509011	ErrorKmer	52
chr5_PATERNAL	62187005	62187106	DeepTrio	101
chr5_PATERNAL	64664677	64664782	DeepTrio	105
chr5_PATERNAL	66483247	66483352	DeepTrio	105
chr5_PATERNAL	69201089	69201190	DeepTrio	101
chr5_PATERNAL	70798676	70798982	NucFlag	306
chr5_PATERNAL	72434049	72434150	DeepTrio	101
chr5_PATERNAL	79768511	79768613	DeepTrio	102
chr5_PATERNAL	84584055	84584156	DeepTrio	101
chr5_PATERNAL	86068787	86068888	DeepTrio	101
chr5_PATERNAL	86508594	86508648	DeepTrio	54
chr5_PATERNAL	87929785	87929856	HapSwitch	71
chr5_PATERNAL	91638761	91638802	HapSwitch	41
chr5_PATERNAL	91669962	91670063	DeepTrio	101
chr5_PATERNAL	94093895	94093996	DeepTrio	101
chr5_PATERNAL	95457558	95457659	DeepTrio	101
chr5_PATERNAL	95927357	95927458	DeepTrio	101
chr5_PATERNAL	98343037	98343144	DeepTrio	107
chr5_PATERNAL	98625474	98625575	DeepTrio	101
chr5_PATERNAL	99132857	99132964	DeepTrio	107
chr5_PATERNAL	99537339	99537370	HapSwitch	31
chr5_PATERNAL	99671659	99672431	HapSwitch	772
chr5_PATERNAL	100890629	100890730	DeepTrio	101
chr5_PATERNAL	101479367	101479568	DeepPolisher	201
chr5_PATERNAL	101550650	101550753	DeepTrio	103
chr5_PATERNAL	104409024	104409125	DeepTrio	101
chr5_PATERNAL	105576320	105576531	HapSwitch	211
chr5_PATERNAL	106054748	106054849	DeepTrio	101
chr5_PATERNAL	106429250	106429295	HapSwitch	45
chr5_PATERNAL	111854436	111854474	DeepTrio	38
chr5_PATERNAL	113552268	113552369	DeepTrio	101
chr5_PATERNAL	113652111	113652314	DeepPolisher	203
chr5_PATERNAL	114225948	114226151	DeepPolisher	203
chr5_PATERNAL	115007008	115007109	DeepTrio	101
chr5_PATERNAL	117189461	117189502	HapSwitch	41
chr5_PATERNAL	117242426	117242629	DeepPolisher	203
chr5_PATERNAL	126214610	126214812	DeepPolisher	202
chr5_PATERNAL	128473386	128473437	DeepTrio	51
chr5_PATERNAL	129074623	129074734	DeepTrio	111
chr5_PATERNAL	129575319	129575421	DeepTrio	102
chr5_PATERNAL	132362819	132362854	HapSwitch	35
chr5_PATERNAL	134384155	134384256	DeepTrio	101
chr5_PATERNAL	134505854	134505955	DeepTrio	101
chr5_PATERNAL	134685236	134685440	DeepTrio	204
chr5_PATERNAL	139704226	139704327	DeepTrio	101
chr5_PATERNAL	143543707	143543808	DeepTrio	101
chr5_PATERNAL	145611502	145611603	DeepTrio	101
chr5_PATERNAL	146924971	146925072	DeepTrio	101
chr5_PATERNAL	150610616	150610717	DeepTrio	101
chr5_PATERNAL	153090065	153090268	DeepPolisher	203
chr5_PATERNAL	154064025	154064127	DeepTrio	102
chr5_PATERNAL	154110855	154110956	DeepTrio	101
chr5_PATERNAL	154146722	154146923	DeepPolisher	201
chr5_PATERNAL	154600664	154600703	HapSwitch	39
chr5_PATERNAL	156722143	156722346	DeepPolisher	203
chr5_PATERNAL	159316431	159316534	DeepTrio	103
chr5_PATERNAL	160577547	160577648	DeepTrio	101
chr5_PATERNAL	163631285	163631386	DeepTrio	101
chr5_PATERNAL	165556334	165556435	DeepTrio	101
chr5_PATERNAL	165867677	165867778	DeepTrio	101
chr5_PATERNAL	168003267	168031437	NucFlag	28170
chr5_PATERNAL	168783017	168783118	DeepTrio	101
chr5_PATERNAL	171011634	171011736	DeepTrio	102
chr5_PATERNAL	172414005	172414036	HapSwitch	31
chr5_PATERNAL	172459114	172459156	DeepTrio	42
chr5_PATERNAL	173416271	173416372	DeepTrio	101
chr5_PATERNAL	176733475	176733576	DeepTrio	101
chr5_PATERNAL	179326082	179326183	DeepTrio	101
chr5_PATERNAL	179925123	179925230	DeepTrio	107
chr5_PATERNAL	180995784	180995885	DeepTrio	101
chr5_PATERNAL	181641649	181641750	DeepTrio	101
chr5_PATERNAL	181751244	181751447	DeepPolisher	203
chr5_PATERNAL	182105166	182134129	NucFlag	28963
chr5_PATERNAL	183682793	183682895	DeepTrio	102
chr5_PATERNAL	184170200	184170249	DeepTrio	49
chr5_PATERNAL	185357611	185357646	HapSwitch	35
chr5_PATERNAL	187985755	187985856	DeepTrio	101
chr5_PATERNAL	188477447	188504325	NucFlag	26878
chr5_PATERNAL	188874687	188875379	DeepTrio	692
chr6_MATERNAL	670	1019	DeepTrio	349
chr6_MATERNAL	4728639	4728740	DeepTrio	101
chr6_MATERNAL	11684401	11684502	DeepTrio	101
chr6_MATERNAL	13211472	13211573	DeepTrio	101
chr6_MATERNAL	18191477	18191578	DeepTrio	101
chr6_MATERNAL	18829427	18829492	DeepTrio	65
chr6_MATERNAL	18996237	18996338	DeepTrio	101
chr6_MATERNAL	21834395	21834496	DeepTrio	101
chr6_MATERNAL	22124662	22124864	DeepPolisher	202
chr6_MATERNAL	24220029	24220172	DeepTrio	143
chr6_MATERNAL	24488744	24488845	DeepTrio	101
chr6_MATERNAL	26677398	26677599	DeepPolisher	201
chr6_MATERNAL	26683054	26683086	DeepTrio	32
chr6_MATERNAL	27513324	27513364	HapSwitch	40
chr6_MATERNAL	28667181	28667745	HapSwitch	564
chr6_MATERNAL	29789086	29789187	DeepTrio	101
chr6_MATERNAL	30690973	30691074	DeepTrio	101
chr6_MATERNAL	32930603	32930806	DeepPolisher	203
chr6_MATERNAL	34371389	34371427	HapSwitch	38
chr6_MATERNAL	37170346	37170448	DeepTrio	102
chr6_MATERNAL	37292622	37292824	DeepPolisher	202
chr6_MATERNAL	51305163	51305216	ErrorKmer	53
chr6_MATERNAL	53158637	53158669	HapSwitch	32
chr6_MATERNAL	56284913	56285060	HapSwitch	147
chr6_MATERNAL	58920448	58929742	NucFlag	9294
chr6_MATERNAL	59746486	59747030	NucFlag	544
chr6_MATERNAL	63789670	63802495	NucFlag	12825
chr6_MATERNAL	63804472	63806139	NucFlag	1667
chr6_MATERNAL	71248416	71248627	DeepPolisher	211
chr6_MATERNAL	71314963	71315617	DeepPolisher	654
chr6_MATERNAL	85602108	85602215	DeepTrio	107
chr6_MATERNAL	87234030	87234135	DeepTrio	105
chr6_MATERNAL	92900765	92900870	DeepTrio	105
chr6_MATERNAL	93001065	93001166	DeepTrio	101
chr6_MATERNAL	94756608	94756709	DeepTrio	101
chr6_MATERNAL	96173351	96173452	DeepTrio	101
chr6_MATERNAL	97222608	97222709	DeepTrio	101
chr6_MATERNAL	100460996	100461199	DeepPolisher	203
chr6_MATERNAL	102536204	102536305	DeepTrio	101
chr6_MATERNAL	104327076	104327111	DeepPolisher	35
chr6_MATERNAL	105601175	105601276	DeepTrio	101
chr6_MATERNAL	105823042	105823074	DeepPolisher	32
chr6_MATERNAL	107073357	107073461	DeepTrio	104
chr6_MATERNAL	107812428	107812630	DeepPolisher	202
chr6_MATERNAL	110882695	110882800	DeepTrio	105
chr6_MATERNAL	113782815	113782919	DeepTrio	104
chr6_MATERNAL	120606183	120606214	HapSwitch	31
chr6_MATERNAL	122433589	122433692	DeepTrio	103
chr6_MATERNAL	129649673	129649704	HapSwitch	31
chr6_MATERNAL	135749768	135749871	DeepTrio	103
chr6_MATERNAL	136696049	136696150	DeepTrio	101
chr6_MATERNAL	138577083	138577184	DeepTrio	101
chr6_MATERNAL	142801801	142801902	DeepTrio	101
chr6_MATERNAL	142959106	142959211	DeepTrio	105
chr6_MATERNAL	153239558	153239659	DeepTrio	101
chr6_MATERNAL	157205742	157205843	DeepTrio	101
chr6_MATERNAL	157797210	157797419	DeepPolisher	209
chr6_MATERNAL	160011074	160011175	DeepTrio	101
chr6_MATERNAL	160032441	160049267	NucFlag	16826
chr6_MATERNAL	160195296	160195499	DeepPolisher	203
chr6_MATERNAL	161685452	161709331	NucFlag	23879
chr6_MATERNAL	162142832	162142884	ErrorKmer	52
chr6_MATERNAL	165934719	165934821	DeepTrio	102
chr6_MATERNAL	166566460	166566493	HapSwitch	33
chr6_MATERNAL	167130418	167130620	DeepPolisher	202
chr6_MATERNAL	169346982	169347084	DeepTrio	102
chr6_MATERNAL	170011594	170011658	HapSwitch	64
chr6_MATERNAL	170281122	170282248	HapSwitch	1126
chr6_MATERNAL	171687086	171687729	HapSwitch	643
chr6_MATERNAL	172831298	172831350	ErrorKmer	52
chr6_PATERNAL	2827	2929	DeepTrio	102
chr6_PATERNAL	46704	46805	DeepTrio	101
chr6_PATERNAL	9528087	9528188	DeepTrio	101
chr6_PATERNAL	17736067	17736168	DeepTrio	101
chr6_PATERNAL	17749418	17749451	HapSwitch	33
chr6_PATERNAL	18294858	18317378	NucFlag	22520
chr6_PATERNAL	19056656	19056757	DeepTrio	101
chr6_PATERNAL	19324998	19325103	DeepTrio	105
chr6_PATERNAL	19609925	19630124	NucFlag	20199
chr6_PATERNAL	19693155	19693356	Sniffles	201
chr6_PATERNAL	21770254	21770285	HapSwitch	31
chr6_PATERNAL	21825630	21825732	DeepTrio	102
chr6_PATERNAL	22097526	22097628	DeepTrio	102
chr6_PATERNAL	23326523	23326562	HapSwitch	39
chr6_PATERNAL	23594616	23594647	HapSwitch	31
chr6_PATERNAL	23952395	23952426	HapSwitch	31
chr6_PATERNAL	25031449	25051068	NucFlag	19619
chr6_PATERNAL	26682040	26682143	DeepTrio	103
chr6_PATERNAL	27719884	27719985	DeepTrio	101
chr6_PATERNAL	27832837	27832938	DeepTrio	101
chr6_PATERNAL	28671444	28671476	HapSwitch	32
chr6_PATERNAL	29678622	29678726	DeepTrio	104
chr6_PATERNAL	36862987	36863089	DeepTrio	102
chr6_PATERNAL	41405398	41405500	DeepTrio	102
chr6_PATERNAL	42295953	42296055	DeepTrio	102
chr6_PATERNAL	46773819	46774022	DeepPolisher	203
chr6_PATERNAL	48584886	48584988	DeepTrio	102
chr6_PATERNAL	48877301	48877332	HapSwitch	31
chr6_PATERNAL	50016361	50016462	DeepTrio	101
chr6_PATERNAL	51246578	51246632	HapSwitch	54
chr6_PATERNAL	52166948	52166980	HapSwitch	32
chr6_PATERNAL	54811546	54811648	DeepTrio	102
chr6_PATERNAL	55663307	55663815	HapSwitch	508
chr6_PATERNAL	56090648	56090689	HapSwitch	41
chr6_PATERNAL	56134975	56135014	HapSwitch	39
chr6_PATERNAL	60926681	60926883	DeepPolisher	202
chr6_PATERNAL	61584636	61591971	NucFlag	7335
chr6_PATERNAL	63367840	63395862	NucFlag	28022
chr6_PATERNAL	63411303	63414561	NucFlag	3258
chr6_PATERNAL	64105697	64105728	HapSwitch	31
chr6_PATERNAL	64502842	64502874	HapSwitch	32
chr6_PATERNAL	67445796	67445827	HapSwitch	31
chr6_PATERNAL	69825934	69825965	HapSwitch	31
chr6_PATERNAL	70101163	70101264	DeepTrio	101
chr6_PATERNAL	71331459	71331696	HapSwitch	237
chr6_PATERNAL	71932917	71933120	DeepPolisher	203
chr6_PATERNAL	76097503	76097604	DeepTrio	101
chr6_PATERNAL	76944572	76944606	DeepTrio	34
chr6_PATERNAL	77208687	77208744	ErrorKmer	57
chr6_PATERNAL	85222134	85222235	DeepTrio	101
chr6_PATERNAL	85224670	85224883	DeepPolisher	213
chr6_PATERNAL	88244089	88244190	DeepTrio	101
chr6_PATERNAL	88656125	88656226	DeepTrio	101
chr6_PATERNAL	90582920	90583033	DeepTrio	113
chr6_PATERNAL	92671216	92671317	DeepTrio	101
chr6_PATERNAL	97485670	97485771	DeepTrio	101
chr6_PATERNAL	99004303	99004821	HapSwitch	518
chr6_PATERNAL	99357573	99357674	DeepTrio	101
chr6_PATERNAL	102508001	102508102	DeepTrio	101
chr6_PATERNAL	106412117	106412218	DeepTrio	101
chr6_PATERNAL	106712218	106712320	DeepTrio	102
chr6_PATERNAL	107574642	107574744	DeepTrio	102
chr6_PATERNAL	109044461	109044562	DeepTrio	101
chr6_PATERNAL	110403253	110403354	DeepTrio	101
chr6_PATERNAL	112668388	112668489	DeepTrio	101
chr6_PATERNAL	113292931	113292962	HapSwitch	31
chr6_PATERNAL	113352861	113352907	HapSwitch	46
chr6_PATERNAL	113719669	113719770	DeepTrio	101
chr6_PATERNAL	114219377	114219478	DeepTrio	101
chr6_PATERNAL	119898570	119898671	DeepTrio	101
chr6_PATERNAL	120595792	120595830	HapSwitch	38
chr6_PATERNAL	125849900	125849931	HapSwitch	31
chr6_PATERNAL	129336506	129336607	DeepTrio	101
chr6_PATERNAL	130580934	130581036	DeepTrio	102
chr6_PATERNAL	131721514	131721615	DeepTrio	101
chr6_PATERNAL	132457900	132457931	HapSwitch	31
chr6_PATERNAL	136290070	136290179	DeepTrio	109
chr6_PATERNAL	138273646	138273747	DeepTrio	101
chr6_PATERNAL	138398804	138399178	DeepTrio	374
chr6_PATERNAL	139886258	139886459	DeepPolisher	201
chr6_PATERNAL	139894294	139894397	DeepTrio	103
chr6_PATERNAL	139948166	139948267	DeepTrio	101
chr6_PATERNAL	144658674	144658776	DeepTrio	102
chr6_PATERNAL	152246228	152246753	HapSwitch	525
chr6_PATERNAL	152911952	152912153	DeepPolisher	201
chr6_PATERNAL	154216038	154216139	DeepTrio	101
chr6_PATERNAL	154990154	154990257	DeepTrio	103
chr6_PATERNAL	159662413	159662521	DeepTrio	108
chr6_PATERNAL	161304011	161326115	NucFlag	22104
chr6_PATERNAL	161963540	161963571	HapSwitch	31
chr6_PATERNAL	161972854	161972955	DeepTrio	101
chr6_PATERNAL	161998876	161998977	DeepTrio	101
chr6_PATERNAL	163180542	163180576	HapSwitch	34
chr6_PATERNAL	164886951	164887052	DeepTrio	101
chr6_PATERNAL	165537291	165537354	HapSwitch	63
chr6_PATERNAL	167023697	167023898	DeepPolisher	201
chr6_PATERNAL	167236452	167236554	DeepTrio	102
chr6_PATERNAL	168292009	168292040	HapSwitch	31
chr6_PATERNAL	168603811	168603916	DeepTrio	105
chr6_PATERNAL	169699002	169699033	HapSwitch	31
chr6_PATERNAL	170301503	170301543	HapSwitch	40
chr6_PATERNAL	172837287	172837318	HapSwitch	31
chr7_MATERNAL	736	1369	DeepTrio	633
chr7_MATERNAL	603406	603507	DeepTrio	101
chr7_MATERNAL	1014287	1014395	DeepTrio	108
chr7_MATERNAL	3466501	3466602	DeepTrio	101
chr7_MATERNAL	3781829	3782032	DeepPolisher	203
chr7_MATERNAL	11573844	11573945	DeepTrio	101
chr7_MATERNAL	17894989	17895092	DeepTrio	103
chr7_MATERNAL	22177456	22177490	HapSwitch	34
chr7_MATERNAL	23349591	23349693	DeepTrio	102
chr7_MATERNAL	23361874	23361979	DeepTrio	105
chr7_MATERNAL	25803450	25803552	DeepTrio	102
chr7_MATERNAL	25943140	25943245	DeepTrio	105
chr7_MATERNAL	26751314	26751516	DeepPolisher	202
chr7_MATERNAL	31708200	31708305	DeepTrio	105
chr7_MATERNAL	32407726	32407928	DeepPolisher	202
chr7_MATERNAL	35416795	35416826	HapSwitch	31
chr7_MATERNAL	37919943	37920145	DeepPolisher	202
chr7_MATERNAL	39725813	39725914	DeepTrio	101
chr7_MATERNAL	41007112	41007213	DeepTrio	101
chr7_MATERNAL	41170417	41170620	DeepPolisher	203
chr7_MATERNAL	41704335	41704436	DeepTrio	101
chr7_MATERNAL	42996779	42996982	DeepPolisher	203
chr7_MATERNAL	44134661	44134762	DeepTrio	101
chr7_MATERNAL	50075830	50075868	HapSwitch	38
chr7_MATERNAL	52264157	52264258	DeepTrio	101
chr7_MATERNAL	53608781	53608813	HapSwitch	32
chr7_MATERNAL	55688378	55688479	DeepTrio	101
chr7_MATERNAL	58539459	58539560	DeepTrio	101
chr7_MATERNAL	60602733	60619063	NucFlag	16330
chr7_MATERNAL	61540228	61603276	NucFlag	63048
chr7_MATERNAL	61674845	61734467	NucFlag	59622
chr7_MATERNAL	61814348	61837566	NucFlag	23218
chr7_MATERNAL	61856803	61894668	NucFlag	37865
chr7_MATERNAL	62202872	62218438	NucFlag	15566
chr7_MATERNAL	62395688	62417161	NucFlag	21473
chr7_MATERNAL	62748825	62797253	NucFlag	48428
chr7_MATERNAL	62821243	62845089	NucFlag	23846
chr7_MATERNAL	62896818	62912726	NucFlag	15908
chr7_MATERNAL	62947390	62954849	NucFlag	7459
chr7_MATERNAL	62978275	63014427	NucFlag	36152
chr7_MATERNAL	63025561	63037666	NucFlag	12105
chr7_MATERNAL	63072391	63129139	NucFlag	56748
chr7_MATERNAL	63139375	63147683	NucFlag	8308
chr7_MATERNAL	63168985	63184459	NucFlag	15474
chr7_MATERNAL	63196556	63240753	NucFlag	44197
chr7_MATERNAL	63330838	63335867	NucFlag	5029
chr7_MATERNAL	63373175	63412824	NucFlag	39649
chr7_MATERNAL	63444989	63483816	NucFlag	38827
chr7_MATERNAL	63501220	63545487	NucFlag	44267
chr7_MATERNAL	65895455	65895489	HapSwitch	34
chr7_MATERNAL	68695484	68695822	DeepTrio	338
chr7_MATERNAL	69056858	69056959	DeepTrio	101
chr7_MATERNAL	69315785	69315886	DeepTrio	101
chr7_MATERNAL	72136200	72136301	DeepTrio	101
chr7_MATERNAL	72313891	72314000	DeepTrio	109
chr7_MATERNAL	72315535	72315648	DeepTrio	113
chr7_MATERNAL	72993807	73018969	NucFlag	25162
chr7_MATERNAL	73532008	73532211	DeepPolisher	203
chr7_MATERNAL	73815112	73815215	DeepTrio	103
chr7_MATERNAL	76349164	76349367	DeepPolisher	203
chr7_MATERNAL	76378428	76382951	NucFlag	4523
chr7_MATERNAL	76523929	76536646	NucFlag	12717
chr7_MATERNAL	77095799	77095849	DeepTrio	50
chr7_MATERNAL	77872050	77872151	DeepTrio	101
chr7_MATERNAL	78079794	78079895	DeepTrio	101
chr7_MATERNAL	82304243	82304344	DeepTrio	101
chr7_MATERNAL	88954636	88954737	DeepTrio	101
chr7_MATERNAL	89536898	89536929	HapSwitch	31
chr7_MATERNAL	91543788	91543889	DeepTrio	101
chr7_MATERNAL	92979954	92980059	DeepTrio	105
chr7_MATERNAL	99187997	99188199	DeepPolisher	202
chr7_MATERNAL	99308086	99308187	DeepTrio	101
chr7_MATERNAL	99745699	99745800	DeepTrio	101
chr7_MATERNAL	102837594	102837699	DeepTrio	105
chr7_MATERNAL	103351042	103351145	DeepTrio	103
chr7_MATERNAL	103415041	103415142	DeepTrio	101
chr7_MATERNAL	106709816	106709917	DeepTrio	101
chr7_MATERNAL	107156375	107156409	HapSwitch	34
chr7_MATERNAL	109288267	109288470	DeepPolisher	203
chr7_MATERNAL	110966811	110966855	DeepTrio	44
chr7_MATERNAL	112179295	112179344	ErrorKmer	49
chr7_MATERNAL	112219677	112219778	DeepTrio	101
chr7_MATERNAL	115357187	115357288	DeepTrio	101
chr7_MATERNAL	117517102	117517305	DeepPolisher	203
chr7_MATERNAL	130635152	130635253	DeepTrio	101
chr7_MATERNAL	133574404	133574505	DeepTrio	101
chr7_MATERNAL	134097045	134124955	NucFlag	27910
chr7_MATERNAL	135248328	135248359	HapSwitch	31
chr7_MATERNAL	144281834	144281936	DeepTrio	102
chr7_MATERNAL	145372378	145372419	DeepPolisher	41
chr7_MATERNAL	152554841	152554945	HapSwitch	104
chr7_MATERNAL	153855903	153856120	DeepTrio	217
chr7_MATERNAL	155064140	155064171	HapSwitch	31
chr7_MATERNAL	159651050	159651081	HapSwitch	31
chr7_MATERNAL	159696121	159696173	HapSwitch	52
chr7_MATERNAL	159714361	159714397	HapSwitch	36
chr7_MATERNAL	160953999	160954336	DeepTrio	337
chr7_PATERNAL	600307	600508	DeepPolisher	201
chr7_PATERNAL	997761	1036118	NucFlag	38357
chr7_PATERNAL	1524618	1524720	DeepTrio	102
chr7_PATERNAL	3152160	3152191	DeepTrio	31
chr7_PATERNAL	7957903	7957955	DeepTrio	52
chr7_PATERNAL	13129703	13129734	HapSwitch	31
chr7_PATERNAL	13326495	13326778	DeepTrio	283
chr7_PATERNAL	13495319	13495350	HapSwitch	31
chr7_PATERNAL	13659915	13660016	DeepTrio	101
chr7_PATERNAL	14155553	14155600	HapSwitch	47
chr7_PATERNAL	14964031	14964133	DeepTrio	102
chr7_PATERNAL	15508745	15508848	DeepTrio	103
chr7_PATERNAL	21507226	21507439	DeepPolisher	213
chr7_PATERNAL	22170167	22170269	DeepTrio	102
chr7_PATERNAL	23362530	23362631	DeepTrio	101
chr7_PATERNAL	24377014	24377216	DeepPolisher	202
chr7_PATERNAL	28169057	28169158	DeepTrio	101
chr7_PATERNAL	29415806	29415859	HapSwitch	53
chr7_PATERNAL	33669264	33669298	HapSwitch	34
chr7_PATERNAL	35444772	35444804	HapSwitch	32
chr7_PATERNAL	37454560	37454661	DeepTrio	101
chr7_PATERNAL	37948098	37948199	DeepTrio	101
chr7_PATERNAL	38246855	38247058	DeepPolisher	203
chr7_PATERNAL	41804001	41804102	DeepTrio	101
chr7_PATERNAL	43138205	43138306	DeepTrio	101
chr7_PATERNAL	43464428	43464633	DeepPolisher	205
chr7_PATERNAL	49787430	49790509	NucFlag	3079
chr7_PATERNAL	52282986	52283087	DeepTrio	101
chr7_PATERNAL	52287506	52287633	DeepTrio	127
chr7_PATERNAL	54525434	54525465	HapSwitch	31
chr7_PATERNAL	55416773	55416874	DeepTrio	101
chr7_PATERNAL	56340061	56340092	HapSwitch	31
chr7_PATERNAL	60634380	60651965	NucFlag	17585
chr7_PATERNAL	61614979	61663225	NucFlag	48246
chr7_PATERNAL	61682654	61699468	NucFlag	16814
chr7_PATERNAL	61747978	61794372	NucFlag	46394
chr7_PATERNAL	61917775	61947950	NucFlag	30175
chr7_PATERNAL	62022116	62072596	NucFlag	50480
chr7_PATERNAL	62101871	62113718	NucFlag	11847
chr7_PATERNAL	62521567	62540598	NucFlag	19031
chr7_PATERNAL	62576495	62585628	NucFlag	9133
chr7_PATERNAL	62615297	62667912	NucFlag	52615
chr7_PATERNAL	62693455	62720256	NucFlag	26801
chr7_PATERNAL	62776869	62812476	NucFlag	35607
chr7_PATERNAL	65699813	65699850	HapSwitch	37
chr7_PATERNAL	67841592	67841796	DeepPolisher	204
chr7_PATERNAL	67973762	67973863	DeepTrio	101
chr7_PATERNAL	68220043	68220144	DeepTrio	101
chr7_PATERNAL	68316228	68316329	DeepTrio	101
chr7_PATERNAL	68479042	68479143	DeepTrio	101
chr7_PATERNAL	68897924	68897957	HapSwitch	33
chr7_PATERNAL	69024968	69025070	DeepTrio	102
chr7_PATERNAL	69518716	69518747	HapSwitch	31
chr7_PATERNAL	71071735	71071836	DeepTrio	101
chr7_PATERNAL	72534792	72534823	HapSwitch	31
chr7_PATERNAL	72594587	72594618	HapSwitch	31
chr7_PATERNAL	72991057	72991162	DeepTrio	105
chr7_PATERNAL	74029872	74030191	HapSwitch	319
chr7_PATERNAL	75666557	75666758	DeepPolisher	201
chr7_PATERNAL	76063424	76063529	DeepTrio	105
chr7_PATERNAL	77804075	77804107	HapSwitch	32
chr7_PATERNAL	78098562	78098663	DeepTrio	101
chr7_PATERNAL	79500997	79501100	DeepTrio	103
chr7_PATERNAL	87099588	87099619	HapSwitch	31
chr7_PATERNAL	87117733	87117835	DeepTrio	102
chr7_PATERNAL	89014873	89014906	HapSwitch	33
chr7_PATERNAL	91116647	91116755	DeepTrio	108
chr7_PATERNAL	95948538	95948584	ErrorKmer	46
chr7_PATERNAL	97874647	97874748	DeepTrio	101
chr7_PATERNAL	98381108	98381157	DeepTrio	49
chr7_PATERNAL	99206989	99207021	HapSwitch	32
chr7_PATERNAL	99517279	99517482	DeepPolisher	203
chr7_PATERNAL	100012676	100012712	DeepTrio	36
chr7_PATERNAL	101500785	101500820	HapSwitch	35
chr7_PATERNAL	102022000	102022105	DeepTrio	105
chr7_PATERNAL	102266737	102266838	DeepTrio	101
chr7_PATERNAL	102535959	102536068	DeepTrio	109
chr7_PATERNAL	102832471	102832572	DeepTrio	101
chr7_PATERNAL	103162680	103162717	HapSwitch	37
chr7_PATERNAL	104574328	104574360	DeepTrio	32
chr7_PATERNAL	109953501	109953562	DeepTrio	61
chr7_PATERNAL	111165618	111165667	DeepTrio	49
chr7_PATERNAL	113329232	113329263	HapSwitch	31
chr7_PATERNAL	116295517	116295631	DeepTrio	114
chr7_PATERNAL	119199799	119200002	DeepPolisher	203
chr7_PATERNAL	123235001	123235037	HapSwitch	36
chr7_PATERNAL	123743304	123743341	HapSwitch	37
chr7_PATERNAL	125034954	125035155	DeepPolisher	201
chr7_PATERNAL	127396274	127396476	DeepPolisher	202
chr7_PATERNAL	132405167	132405276	DeepTrio	109
chr7_PATERNAL	132822081	132822182	DeepTrio	101
chr7_PATERNAL	133089588	133117986	NucFlag	28398
chr7_PATERNAL	138705450	138705653	DeepPolisher	203
chr7_PATERNAL	138853656	138853695	HapSwitch	39
chr7_PATERNAL	139930461	139930562	DeepTrio	101
chr7_PATERNAL	140294444	140294545	DeepTrio	101
chr7_PATERNAL	145481095	145481201	HapSwitch	106
chr7_PATERNAL	147347129	147347230	DeepTrio	101
chr7_PATERNAL	148618936	148619037	DeepTrio	101
chr7_PATERNAL	148672620	148672821	DeepPolisher	201
chr7_PATERNAL	149785924	149786026	DeepTrio	102
chr7_PATERNAL	150100561	150100662	DeepTrio	101
chr7_PATERNAL	150391383	150391420	HapSwitch	37
chr7_PATERNAL	150529561	150529593	HapSwitch	32
chr7_PATERNAL	151865237	151865338	DeepTrio	101
chr7_PATERNAL	152232022	152232126	DeepTrio	104
chr7_PATERNAL	154029379	154029582	DeepPolisher	203
chr7_PATERNAL	154332068	154332101	HapSwitch	33
chr7_PATERNAL	155912590	155912649	ErrorKmer	59
chr7_PATERNAL	156116201	156116233	HapSwitch	32
chr7_PATERNAL	159321105	159360653	NucFlag	39548
chr8_MATERNAL	1999	2124	ErrorKmer	125
chr8_MATERNAL	974954	974996	HapSwitch	42
chr8_MATERNAL	1438106	1438208	DeepTrio	102
chr8_MATERNAL	1746954	1747055	DeepTrio	101
chr8_MATERNAL	2111261	2141735	NucFlag	30474
chr8_MATERNAL	3028924	3029026	DeepTrio	102
chr8_MATERNAL	3393147	3393179	HapSwitch	32
chr8_MATERNAL	3655254	3655339	HapSwitch	85
chr8_MATERNAL	3834315	3834518	DeepPolisher	203
chr8_MATERNAL	3838209	3838412	DeepPolisher	203
chr8_MATERNAL	5957409	5957510	DeepTrio	101
chr8_MATERNAL	7805505	7805708	DeepPolisher	203
chr8_MATERNAL	17768610	17768642	HapSwitch	32
chr8_MATERNAL	18522462	18522497	HapSwitch	35
chr8_MATERNAL	19622969	19623074	DeepTrio	105
chr8_MATERNAL	20428774	20428875	DeepTrio	101
chr8_MATERNAL	20970274	20970375	DeepTrio	101
chr8_MATERNAL	22548059	22548160	DeepTrio	101
chr8_MATERNAL	23190306	23190407	DeepTrio	101
chr8_MATERNAL	25295831	25295863	HapSwitch	32
chr8_MATERNAL	25949327	25949358	HapSwitch	31
chr8_MATERNAL	28919880	28919912	HapSwitch	32
chr8_MATERNAL	32736948	32737049	DeepTrio	101
chr8_MATERNAL	33372152	33372253	DeepTrio	101
chr8_MATERNAL	33557108	33557209	DeepTrio	101
chr8_MATERNAL	34397137	34397238	DeepTrio	101
chr8_MATERNAL	36977900	36977951	HapSwitch	51
chr8_MATERNAL	37439866	37454571	NucFlag	14705
chr8_MATERNAL	39990675	39990776	DeepTrio	101
chr8_MATERNAL	48405439	48405540	DeepTrio	101
chr8_MATERNAL	49376109	49376210	DeepTrio	101
chr8_MATERNAL	57512864	57512898	HapSwitch	34
chr8_MATERNAL	61744265	61744297	HapSwitch	32
chr8_MATERNAL	65744229	65744270	HapSwitch	41
chr8_MATERNAL	68432719	68432823	DeepTrio	104
chr8_MATERNAL	74806907	74807008	DeepTrio	101
chr8_MATERNAL	75930266	75930367	DeepTrio	101
chr8_MATERNAL	77764892	77764993	DeepTrio	101
chr8_MATERNAL	78178339	78178440	DeepTrio	101
chr8_MATERNAL	82672196	82672401	DeepPolisher	205
chr8_MATERNAL	83277507	83277608	DeepTrio	101
chr8_MATERNAL	85382577	85382683	DeepTrio	106
chr8_MATERNAL	87901199	87901304	DeepTrio	105
chr8_MATERNAL	92556554	92556755	DeepPolisher	201
chr8_MATERNAL	93607287	93607388	DeepTrio	101
chr8_MATERNAL	96503657	96503759	DeepTrio	102
chr8_MATERNAL	96546014	96546115	DeepTrio	101
chr8_MATERNAL	97196667	97196713	ErrorKmer	46
chr8_MATERNAL	97209187	97209234	DeepTrio	47
chr8_MATERNAL	99282246	99282448	DeepPolisher	202
chr8_MATERNAL	100078189	100078290	DeepTrio	101
chr8_MATERNAL	102521412	102521514	DeepTrio	102
chr8_MATERNAL	104490896	104491098	DeepPolisher	202
chr8_MATERNAL	104649907	104650109	DeepPolisher	202
chr8_MATERNAL	108893826	108893927	DeepTrio	101
chr8_MATERNAL	109700174	109700279	DeepTrio	105
chr8_MATERNAL	111699505	111699608	DeepTrio	103
chr8_MATERNAL	125586562	125586663	DeepTrio	101
chr8_MATERNAL	125783991	125784093	DeepTrio	102
chr8_MATERNAL	126719925	126720025	Submitted	100
chr8_MATERNAL	133907290	133907493	DeepPolisher	203
chr8_MATERNAL	135680645	135680746	DeepTrio	101
chr8_MATERNAL	136419297	136419399	DeepTrio	102
chr8_MATERNAL	141353637	141353670	HapSwitch	33
chr8_MATERNAL	143434877	143434908	HapSwitch	31
chr8_MATERNAL	144777340	144777442	DeepTrio	102
chr8_MATERNAL	144959136	144959167	HapSwitch	31
chr8_MATERNAL	145049553	145049586	HapSwitch	33
chr8_PATERNAL	170	271	DeepTrio	101
chr8_PATERNAL	2103618	2125611	NucFlag	21993
chr8_PATERNAL	3806998	3807044	DeepTrio	46
chr8_PATERNAL	7094914	7095117	DeepPolisher	203
chr8_PATERNAL	8469861	8469962	DeepTrio	101
chr8_PATERNAL	11786983	11787085	DeepTrio	102
chr8_PATERNAL	12489330	12489431	DeepTrio	101
chr8_PATERNAL	13234186	13234388	DeepPolisher	202
chr8_PATERNAL	13380982	13381083	DeepTrio	101
chr8_PATERNAL	17836912	17837115	DeepPolisher	203
chr8_PATERNAL	20362204	20362407	DeepPolisher	203
chr8_PATERNAL	23430415	23430516	DeepTrio	101
chr8_PATERNAL	25447686	25447737	DeepTrio	51
chr8_PATERNAL	26366937	26367039	DeepTrio	102
chr8_PATERNAL	27401158	27401259	DeepTrio	101
chr8_PATERNAL	29841802	29841903	DeepTrio	101
chr8_PATERNAL	35431617	35431818	DeepPolisher	201
chr8_PATERNAL	35449336	35449553	HapSwitch	217
chr8_PATERNAL	38278701	38278733	HapSwitch	32
chr8_PATERNAL	40563460	40563568	DeepTrio	108
chr8_PATERNAL	40654414	40654515	DeepTrio	101
chr8_PATERNAL	42109244	42109275	HapSwitch	31
chr8_PATERNAL	49637340	49637542	DeepPolisher	202
chr8_PATERNAL	52635997	52636028	HapSwitch	31
chr8_PATERNAL	52994213	52994315	DeepTrio	102
chr8_PATERNAL	59385098	59385199	DeepTrio	101
chr8_PATERNAL	62407525	62407556	HapSwitch	31
chr8_PATERNAL	63703191	63703292	DeepTrio	101
chr8_PATERNAL	63737049	63737100	DeepTrio	51
chr8_PATERNAL	65665707	65665808	DeepTrio	101
chr8_PATERNAL	67687634	67687736	DeepTrio	102
chr8_PATERNAL	73143882	73143983	DeepTrio	101
chr8_PATERNAL	73889608	73889647	HapSwitch	39
chr8_PATERNAL	74930466	74930668	DeepPolisher	202
chr8_PATERNAL	76701974	76702021	HapSwitch	47
chr8_PATERNAL	77031577	77031678	DeepTrio	101
chr8_PATERNAL	77886598	77886700	DeepTrio	102
chr8_PATERNAL	80265567	80265674	DeepTrio	107
chr8_PATERNAL	82793716	82793818	DeepTrio	102
chr8_PATERNAL	83470528	83470630	DeepTrio	102
chr8_PATERNAL	83843005	83843036	HapSwitch	31
chr8_PATERNAL	87085052	87089320	NucFlag	4268
chr8_PATERNAL	87406658	87416163	NucFlag	9505
chr8_PATERNAL	88141562	88141614	ErrorKmer	52
chr8_PATERNAL	103664070	103664101	HapSwitch	31
chr8_PATERNAL	109773843	109773948	DeepTrio	105
chr8_PATERNAL	111623488	111623691	DeepPolisher	203
chr8_PATERNAL	116274825	116274858	HapSwitch	33
chr8_PATERNAL	122737821	122737853	HapSwitch	32
chr8_PATERNAL	123177504	123177605	DeepTrio	101
chr8_PATERNAL	125336205	125336306	DeepTrio	101
chr8_PATERNAL	125841153	125841359	DeepPolisher	206
chr8_PATERNAL	125971576	125971633	HapSwitch	57
chr8_PATERNAL	127172464	127172568	DeepTrio	104
chr8_PATERNAL	127782022	127782123	DeepTrio	101
chr8_PATERNAL	127854411	127854513	DeepTrio	102
chr8_PATERNAL	131249288	131249390	DeepTrio	102
chr8_PATERNAL	135557365	135557466	DeepTrio	101
chr8_PATERNAL	137817269	137817371	DeepTrio	102
chr8_PATERNAL	141404210	141404311	DeepTrio	101
chr8_PATERNAL	141704720	141704922	DeepPolisher	202
chr8_PATERNAL	142913375	142913477	DeepTrio	102
chr8_PATERNAL	144424888	144425091	DeepPolisher	203
chr8_PATERNAL	144859655	144859686	HapSwitch	31
chr8_PATERNAL	146785387	146785488	DeepTrio	101
chr9_MATERNAL	6502708	6502809	DeepTrio	101
chr9_MATERNAL	7612829	7612931	DeepTrio	102
chr9_MATERNAL	14032257	14032360	DeepTrio	103
chr9_MATERNAL	17572565	17572670	DeepTrio	105
chr9_MATERNAL	17917460	17917508	ErrorKmer	48
chr9_MATERNAL	17955876	17955924	ErrorKmer	48
chr9_MATERNAL	21818908	21819009	DeepTrio	101
chr9_MATERNAL	22006521	22006622	DeepTrio	101
chr9_MATERNAL	24596992	24597195	DeepPolisher	203
chr9_MATERNAL	26512798	26512943	DeepTrio	145
chr9_MATERNAL	28190325	28214816	NucFlag	24491
chr9_MATERNAL	28852957	28853058	DeepTrio	101
chr9_MATERNAL	30244491	30244592	DeepTrio	101
chr9_MATERNAL	32279338	32279543	DeepPolisher	205
chr9_MATERNAL	34196853	34196954	DeepTrio	101
chr9_MATERNAL	35514284	35514316	HapSwitch	32
chr9_MATERNAL	36371717	36371818	DeepTrio	101
chr9_MATERNAL	38253595	38253697	DeepTrio	102
chr9_MATERNAL	40360987	40361089	DeepTrio	102
chr9_MATERNAL	50596240	50596272	HapSwitch	32
chr9_MATERNAL	69817706	69833729	NucFlag	16023
chr9_MATERNAL	69964373	69972150	NucFlag	7777
chr9_MATERNAL	70748173	70748374	DeepPolisher	201
chr9_MATERNAL	71138412	71138615	DeepPolisher	203
chr9_MATERNAL	72710691	72710894	DeepPolisher	203
chr9_MATERNAL	72841400	72841602	DeepPolisher	202
chr9_MATERNAL	75108366	75108567	DeepPolisher	201
chr9_MATERNAL	76028291	76028392	DeepTrio	101
chr9_MATERNAL	77629051	77629152	DeepTrio	101
chr9_MATERNAL	85694468	85694526	ErrorKmer	58
chr9_MATERNAL	88737129	88737234	DeepTrio	105
chr9_MATERNAL	89464635	89464669	HapSwitch	34
chr9_MATERNAL	90147016	90147117	DeepTrio	101
chr9_MATERNAL	90262112	90262213	DeepTrio	101
chr9_MATERNAL	91012022	91012127	DeepTrio	105
chr9_MATERNAL	92835010	92835211	Sniffles	201
chr9_MATERNAL	92976578	92976680	DeepTrio	102
chr9_MATERNAL	100846983	100870166	NucFlag	23183
chr9_MATERNAL	102551646	102551679	HapSwitch	33
chr9_MATERNAL	105346923	105347024	DeepTrio	101
chr9_MATERNAL	106779734	106779896	HapSwitch	162
chr9_MATERNAL	109089804	109089905	DeepTrio	101
chr9_MATERNAL	109977674	109977775	DeepTrio	101
chr9_MATERNAL	110642999	110643104	DeepTrio	105
chr9_MATERNAL	110952134	110952235	DeepTrio	101
chr9_MATERNAL	115977853	115977885	HapSwitch	32
chr9_MATERNAL	115989064	115989265	Sniffles	201
chr9_MATERNAL	118245125	118245327	DeepPolisher	202
chr9_MATERNAL	118757702	118757739	HapSwitch	37
chr9_MATERNAL	127412306	127412407	DeepTrio	101
chr9_MATERNAL	128956397	128956499	DeepTrio	102
chr9_MATERNAL	131845113	131845144	HapSwitch	31
chr9_MATERNAL	132514103	132514135	HapSwitch	32
chr9_MATERNAL	133468829	133468930	DeepTrio	101
chr9_MATERNAL	134059933	134060036	DeepTrio	103
chr9_MATERNAL	136525921	136525952	DeepPolisher	31
chr9_MATERNAL	137916109	137916140	HapSwitch	31
chr9_MATERNAL	139524021	139524053	HapSwitch	32
chr9_MATERNAL	142712072	142741400	NucFlag	29328
chr9_MATERNAL	142859564	142891218	NucFlag	31654
chr9_MATERNAL	142917009	142917114	DeepTrio	105
chr9_MATERNAL	143229053	143231533	NucFlag	2480
chr9_MATERNAL	143799475	143799577	DeepTrio	102
chr9_PATERNAL	1239364	1239567	DeepPolisher	203
chr9_PATERNAL	3853732	3853833	DeepTrio	101
chr9_PATERNAL	3870197	3870282	HapSwitch	85
chr9_PATERNAL	5683688	5683789	DeepTrio	101
chr9_PATERNAL	9477242	9477273	HapSwitch	31
chr9_PATERNAL	13645718	13645820	DeepTrio	102
chr9_PATERNAL	14789040	14789074	HapSwitch	34
chr9_PATERNAL	15621259	15621462	DeepPolisher	203
chr9_PATERNAL	21453102	21453203	DeepTrio	101
chr9_PATERNAL	26570796	26570897	DeepTrio	101
chr9_PATERNAL	32936738	32936840	DeepTrio	102
chr9_PATERNAL	34233021	34233122	DeepTrio	101
chr9_PATERNAL	35608053	35608154	DeepTrio	101
chr9_PATERNAL	37256434	37256540	DeepTrio	106
chr9_PATERNAL	38281949	38282054	DeepTrio	105
chr9_PATERNAL	40131141	40131243	DeepTrio	102
chr9_PATERNAL	41809377	41809580	DeepPolisher	203
chr9_PATERNAL	42309774	42309875	DeepTrio	101
chr9_PATERNAL	43052764	43052967	DeepPolisher	203
chr9_PATERNAL	46832255	46832356	DeepTrio	101
chr9_PATERNAL	50269170	50269213	HapSwitch	43
chr9_PATERNAL	55556444	55556550	DeepTrio	106
chr9_PATERNAL	57815808	57816009	DeepPolisher	201
chr9_PATERNAL	60834317	60834519	DeepPolisher	202
chr9_PATERNAL	62815949	62816152	DeepPolisher	203
chr9_PATERNAL	64378923	64379125	DeepPolisher	202
chr9_PATERNAL	65518201	65518302	DeepTrio	101
chr9_PATERNAL	66092996	66093097	DeepTrio	101
chr9_PATERNAL	77685557	77685588	ErrorKmer	31
chr9_PATERNAL	77885976	77886081	DeepTrio	105
chr9_PATERNAL	78456849	78456885	HapSwitch	36
chr9_PATERNAL	79403064	79403173	DeepTrio	109
chr9_PATERNAL	80695929	80696030	DeepTrio	101
chr9_PATERNAL	86271861	86271892	HapSwitch	31
chr9_PATERNAL	88729657	88729695	HapSwitch	38
chr9_PATERNAL	93038943	93039046	DeepTrio	103
chr9_PATERNAL	96678784	96678827	DeepTrio	43
chr9_PATERNAL	99861150	99861252	DeepTrio	102
chr9_PATERNAL	99896287	99896389	DeepTrio	102
chr9_PATERNAL	100663447	100663548	DeepTrio	101
chr9_PATERNAL	100746614	100746721	DeepTrio	107
chr9_PATERNAL	104664705	104664739	HapSwitch	34
chr9_PATERNAL	105225550	105225651	DeepTrio	101
chr9_PATERNAL	105402319	105402420	DeepTrio	101
chr9_PATERNAL	105797888	105797939	ErrorKmer	51
chr9_PATERNAL	106467894	106468096	DeepPolisher	202
chr9_PATERNAL	109935390	109935434	HapSwitch	44
chr9_PATERNAL	112005462	112005563	DeepTrio	101
chr9_PATERNAL	117341027	117341129	DeepTrio	102
chr9_PATERNAL	122178878	122178910	HapSwitch	32
chr9_PATERNAL	123081001	123081102	DeepTrio	101
chr9_PATERNAL	126592536	126622014	NucFlag	29478
chr9_PATERNAL	130201785	130201887	DeepTrio	102
chr9_PATERNAL	130582033	130582435	HapSwitch	402
chr9_PATERNAL	131519264	131519365	DeepTrio	101
chr10_MATERNAL	459695	487040	NucFlag	27345
chr10_MATERNAL	566062	566163	DeepTrio	101
chr10_MATERNAL	1597813	1597868	NucFlag	55
chr10_MATERNAL	2230300	2230401	DeepTrio	101
chr10_MATERNAL	2774427	2774529	DeepTrio	102
chr10_MATERNAL	3171568	3171669	DeepTrio	101
chr10_MATERNAL	6989758	6989859	DeepTrio	101
chr10_MATERNAL	7403235	7403336	DeepTrio	101
chr10_MATERNAL	7665274	7680368	NucFlag	15094
chr10_MATERNAL	8261140	8261214	HapSwitch	74
chr10_MATERNAL	8791166	8813444	NucFlag	22278
chr10_MATERNAL	12127291	12127494	DeepPolisher	203
chr10_MATERNAL	14447754	14447795	ErrorKmer	41
chr10_MATERNAL	29498872	29498977	DeepTrio	105
chr10_MATERNAL	29577141	29577246	DeepTrio	105
chr10_MATERNAL	30783723	30783824	DeepTrio	101
chr10_MATERNAL	31989009	31989110	DeepTrio	101
chr10_MATERNAL	32036936	32037038	DeepTrio	102
chr10_MATERNAL	32322496	32322601	DeepTrio	105
chr10_MATERNAL	32896758	32896959	DeepPolisher	201
chr10_MATERNAL	34473440	34473541	DeepTrio	101
chr10_MATERNAL	39518137	39518238	DeepTrio	101
chr10_MATERNAL	43291517	43291548	HapSwitch	31
chr10_MATERNAL	43555620	43555824	DeepPolisher	204
chr10_MATERNAL	44082198	44082299	DeepTrio	101
chr10_MATERNAL	47913581	47913683	DeepTrio	102
chr10_MATERNAL	53766347	53766448	DeepTrio	101
chr10_MATERNAL	55391375	55391476	DeepTrio	101
chr10_MATERNAL	60207105	60207206	DeepTrio	101
chr10_MATERNAL	61017998	61018099	DeepTrio	101
chr10_MATERNAL	61832396	61832436	HapSwitch	40
chr10_MATERNAL	64642557	64642662	DeepTrio	105
chr10_MATERNAL	65287084	65287186	DeepTrio	102
chr10_MATERNAL	68156641	68156842	DeepPolisher	201
chr10_MATERNAL	68337500	68337532	HapSwitch	32
chr10_MATERNAL	69100633	69100734	DeepTrio	101
chr10_MATERNAL	69683892	69683923	HapSwitch	31
chr10_MATERNAL	69812039	69812141	DeepTrio	102
chr10_MATERNAL	72181941	72181974	HapSwitch	33
chr10_MATERNAL	74627289	74627320	HapSwitch	31
chr10_MATERNAL	76145135	76145236	DeepTrio	101
chr10_MATERNAL	78566235	78566268	HapSwitch	33
chr10_MATERNAL	83700818	83700919	DeepTrio	101
chr10_MATERNAL	85120310	85120411	DeepTrio	101
chr10_MATERNAL	88484266	88484367	DeepTrio	101
chr10_MATERNAL	93006298	93006399	DeepTrio	101
chr10_MATERNAL	93558846	93559048	DeepPolisher	202
chr10_MATERNAL	97287858	97288059	DeepPolisher	201
chr10_MATERNAL	99060104	99060206	DeepTrio	102
chr10_MATERNAL	99274889	99293985	NucFlag	19096
chr10_MATERNAL	102127548	102127749	DeepPolisher	201
chr10_MATERNAL	102687520	102687554	HapSwitch	34
chr10_MATERNAL	103134377	103134580	DeepPolisher	203
chr10_MATERNAL	103792664	103792706	DeepTrio	42
chr10_MATERNAL	104268663	104268765	DeepTrio	102
chr10_MATERNAL	107663487	107663588	DeepTrio	101
chr10_MATERNAL	108369559	108369590	HapSwitch	31
chr10_MATERNAL	108784677	108784778	DeepTrio	101
chr10_MATERNAL	110766495	110766532	HapSwitch	37
chr10_MATERNAL	114925353	114925384	HapSwitch	31
chr10_MATERNAL	115361507	115361708	DeepPolisher	201
chr10_MATERNAL	117415604	117415705	DeepTrio	101
chr10_MATERNAL	117772416	117772520	DeepTrio	104
chr10_MATERNAL	117890702	117890803	DeepTrio	101
chr10_MATERNAL	120283154	120283257	DeepTrio	103
chr10_MATERNAL	122770214	122770245	HapSwitch	31
chr10_MATERNAL	123145456	123145659	DeepPolisher	203
chr10_MATERNAL	124213098	124213199	DeepTrio	101
chr10_MATERNAL	126543180	126543224	HapSwitch	44
chr10_MATERNAL	127115852	127115883	HapSwitch	31
chr10_MATERNAL	128793680	128793883	DeepPolisher	203
chr10_MATERNAL	132220311	132220513	DeepPolisher	202
chr10_MATERNAL	132915443	132915545	DeepTrio	102
chr10_MATERNAL	133325374	133325479	DeepTrio	105
chr10_MATERNAL	134238546	134267114	NucFlag	28568
chr10_MATERNAL	134312865	134312967	DeepTrio	102
chr10_MATERNAL	134979750	134979781	HapSwitch	31
chr10_PATERNAL	287	570	DeepTrio	283
chr10_PATERNAL	460944	528533	NucFlag	67589
chr10_PATERNAL	1243270	1243305	HapSwitch	35
chr10_PATERNAL	1330730	1330765	HapSwitch	35
chr10_PATERNAL	2986853	2986884	DeepPolisher	31
chr10_PATERNAL	7820106	7820137	HapSwitch	31
chr10_PATERNAL	8028269	8028471	DeepPolisher	202
chr10_PATERNAL	8992493	8992545	HapSwitch	52
chr10_PATERNAL	12448250	12448286	HapSwitch	36
chr10_PATERNAL	13700155	13700210	DeepTrio	55
chr10_PATERNAL	21903941	21904043	DeepTrio	102
chr10_PATERNAL	21939021	21939122	DeepTrio	101
chr10_PATERNAL	23344256	23344459	DeepPolisher	203
chr10_PATERNAL	23513011	23513116	DeepTrio	105
chr10_PATERNAL	29515333	29515438	DeepTrio	105
chr10_PATERNAL	29951465	29951496	HapSwitch	31
chr10_PATERNAL	30800256	30800361	DeepTrio	105
chr10_PATERNAL	31770807	31771029	HapSwitch	222
chr10_PATERNAL	33520570	33520602	DeepTrio	32
chr10_PATERNAL	34529400	34529501	DeepTrio	101
chr10_PATERNAL	34993546	34993592	HapSwitch	46
chr10_PATERNAL	35513606	35513811	DeepPolisher	205
chr10_PATERNAL	36626563	36626622	DeepTrio	59
chr10_PATERNAL	40403427	40463548	NucFlag	60121
chr10_PATERNAL	40526844	40545755	NucFlag	18911
chr10_PATERNAL	40714785	40723228	NucFlag	8443
chr10_PATERNAL	40750709	40750910	Sniffles	201
chr10_PATERNAL	40771550	40784535	NucFlag	12985
chr10_PATERNAL	40812279	40827992	NucFlag	15713
chr10_PATERNAL	40886614	40896861	NucFlag	10247
chr10_PATERNAL	41134699	41134800	DeepTrio	101
chr10_PATERNAL	44148400	44149100	DeepTrio	700
chr10_PATERNAL	44678721	44678822	DeepTrio	101
chr10_PATERNAL	45347775	45347876	DeepTrio	101
chr10_PATERNAL	48334406	48334607	DeepPolisher	201
chr10_PATERNAL	50195272	50195475	DeepPolisher	203
chr10_PATERNAL	51042908	51043111	DeepPolisher	203
chr10_PATERNAL	52081253	52081454	DeepPolisher	201
chr10_PATERNAL	57444954	57445055	DeepTrio	101
chr10_PATERNAL	57837538	57837640	DeepTrio	102
chr10_PATERNAL	59337878	59338079	DeepPolisher	201
chr10_PATERNAL	59415828	59415931	DeepTrio	103
chr10_PATERNAL	59547993	59548096	DeepTrio	103
chr10_PATERNAL	59695316	59695417	DeepTrio	101
chr10_PATERNAL	61516040	61516141	DeepTrio	101
chr10_PATERNAL	63461693	63461740	HapSwitch	47
chr10_PATERNAL	64598452	64598682	DeepTrio	230
chr10_PATERNAL	65735163	65735264	DeepTrio	101
chr10_PATERNAL	66994900	66995045	HapSwitch	145
chr10_PATERNAL	68757481	68757582	DeepTrio	101
chr10_PATERNAL	69001556	69001657	DeepTrio	101
chr10_PATERNAL	69055293	69055394	DeepTrio	101
chr10_PATERNAL	69858646	69858848	Submitted	202
chr10_PATERNAL	74415844	74416046	DeepPolisher	202
chr10_PATERNAL	75120147	75120249	DeepTrio	102
chr10_PATERNAL	78637618	78637719	DeepTrio	101
chr10_PATERNAL	82542395	82542497	DeepTrio	102
chr10_PATERNAL	86106286	86106387	DeepTrio	101
chr10_PATERNAL	95126686	95126788	DeepTrio	102
chr10_PATERNAL	98201537	98201568	HapSwitch	31
chr10_PATERNAL	99160228	99180358	NucFlag	20130
chr10_PATERNAL	99596313	99596356	ErrorKmer	43
chr10_PATERNAL	100086988	100087019	HapSwitch	31
chr10_PATERNAL	103678016	103678054	DeepTrio	38
chr10_PATERNAL	103869942	103869973	HapSwitch	31
chr10_PATERNAL	106662648	106662749	DeepTrio	101
chr10_PATERNAL	113164216	113164343	HapSwitch	127
chr10_PATERNAL	114417678	114417779	DeepTrio	101
chr10_PATERNAL	115708954	115708991	HapSwitch	37
chr10_PATERNAL	117667812	117667914	DeepTrio	102
chr10_PATERNAL	118645695	118674646	NucFlag	28951
chr10_PATERNAL	120145243	120145344	DeepTrio	101
chr10_PATERNAL	122856479	122856580	DeepTrio	101
chr10_PATERNAL	123036125	123036228	DeepTrio	103
chr10_PATERNAL	126397184	126397215	HapSwitch	31
chr10_PATERNAL	129923470	129923572	DeepTrio	102
chr10_PATERNAL	130680395	130680426	HapSwitch	31
chr10_PATERNAL	131729958	131729989	HapSwitch	31
chr10_PATERNAL	132108862	132109064	DeepPolisher	202
chr10_PATERNAL	132995635	132995667	HapSwitch	32
chr10_PATERNAL	133295348	133295382	HapSwitch	34
chr10_PATERNAL	133298008	133298045	HapSwitch	37
chr10_PATERNAL	134108337	134139059	NucFlag	30722
chr10_PATERNAL	134159939	134160040	DeepTrio	101
chr10_PATERNAL	135709956	135710964	DeepTrio	1008
chr11_MATERNAL	93201	96575	NucFlag	3374
chr11_MATERNAL	944580	944624	HapSwitch	44
chr11_MATERNAL	1399650	1399752	DeepTrio	102
chr11_MATERNAL	1754937	1754980	HapSwitch	43
chr11_MATERNAL	2276104	2276141	HapSwitch	37
chr11_MATERNAL	3566097	3566200	DeepTrio	103
chr11_MATERNAL	3570143	3570248	DeepTrio	105
chr11_MATERNAL	7159452	7159653	DeepPolisher	201
chr11_MATERNAL	9022827	9022929	DeepTrio	102
chr11_MATERNAL	9718304	9718347	DeepTrio	43
chr11_MATERNAL	11291272	11291521	HapSwitch	249
chr11_MATERNAL	13305234	13305436	DeepPolisher	202
chr11_MATERNAL	17806290	17806390	Submitted	100
chr11_MATERNAL	20624632	20624734	DeepTrio	102
chr11_MATERNAL	26605612	26605651	ErrorKmer	39
chr11_MATERNAL	27575582	27575684	DeepTrio	102
chr11_MATERNAL	27613580	27613681	DeepTrio	101
chr11_MATERNAL	28002457	28002558	DeepTrio	101
chr11_MATERNAL	28022030	28022082	DeepTrio	52
chr11_MATERNAL	30433840	30433941	DeepTrio	101
chr11_MATERNAL	31294161	31316435	NucFlag	22274
chr11_MATERNAL	35402607	35402709	DeepTrio	102
chr11_MATERNAL	37285784	37285885	DeepTrio	101
chr11_MATERNAL	41077152	41077195	HapSwitch	43
chr11_MATERNAL	41907089	41907120	HapSwitch	31
chr11_MATERNAL	46749312	46749414	DeepTrio	102
chr11_MATERNAL	47853222	47853323	DeepTrio	101
chr11_MATERNAL	47953340	47953543	DeepPolisher	203
chr11_MATERNAL	50471379	50471582	DeepPolisher	203
chr11_MATERNAL	52295729	52307636	NucFlag	11907
chr11_MATERNAL	57694773	57694875	DeepTrio	102
chr11_MATERNAL	59820792	59820997	DeepPolisher	205
chr11_MATERNAL	62045828	62045929	DeepTrio	101
chr11_MATERNAL	62383797	62383898	DeepTrio	101
chr11_MATERNAL	63306444	63306545	DeepTrio	101
chr11_MATERNAL	67074727	67074828	DeepTrio	101
chr11_MATERNAL	72602467	72602568	DeepTrio	101
chr11_MATERNAL	73308282	73308485	DeepPolisher	203
chr11_MATERNAL	77153660	77153764	DeepTrio	104
chr11_MATERNAL	79251029	79251064	HapSwitch	35
chr11_MATERNAL	80848576	80848677	DeepTrio	101
chr11_MATERNAL	82203518	82203619	DeepTrio	101
chr11_MATERNAL	84564339	84564542	DeepPolisher	203
chr11_MATERNAL	88044949	88044980	HapSwitch	31
chr11_MATERNAL	88134775	88134884	DeepTrio	109
chr11_MATERNAL	91568398	91568500	DeepTrio	102
chr11_MATERNAL	92097135	92097240	DeepTrio	105
chr11_MATERNAL	96620830	96621032	DeepPolisher	202
chr11_MATERNAL	107183912	107184013	DeepTrio	101
chr11_MATERNAL	107707337	107707540	DeepPolisher	203
chr11_MATERNAL	107924291	107924392	DeepTrio	101
chr11_MATERNAL	112172055	112172157	DeepTrio	102
chr11_MATERNAL	113338337	113338539	DeepPolisher	202
chr11_MATERNAL	113377520	113377553	HapSwitch	33
chr11_MATERNAL	114719663	114719694	HapSwitch	31
chr11_MATERNAL	115020448	115020549	DeepTrio	101
chr11_MATERNAL	118708287	118708489	DeepPolisher	202
chr11_MATERNAL	118874221	118874323	DeepTrio	102
chr11_MATERNAL	118895331	118895432	DeepTrio	101
chr11_MATERNAL	120899409	120899440	HapSwitch	31
chr11_MATERNAL	122123484	122123526	DeepPolisher	42
chr11_MATERNAL	122237894	122237995	DeepTrio	101
chr11_MATERNAL	123255438	123255643	DeepPolisher	205
chr11_MATERNAL	124726657	124726703	HapSwitch	46
chr11_MATERNAL	126658639	126658740	DeepTrio	101
chr11_MATERNAL	128383774	128383875	DeepTrio	101
chr11_MATERNAL	129009891	129010727	HapSwitch	836
chr11_MATERNAL	129336959	129337162	DeepPolisher	203
chr11_MATERNAL	129816216	129816248	HapSwitch	32
chr11_MATERNAL	129820513	129820618	DeepTrio	105
chr11_MATERNAL	130803828	130803929	DeepTrio	101
chr11_MATERNAL	132720611	132720712	DeepTrio	101
chr11_PATERNAL	397	498	DeepTrio	101
chr11_PATERNAL	74929	75031	DeepTrio	102
chr11_PATERNAL	2218375	2218407	HapSwitch	32
chr11_PATERNAL	3961127	3961228	DeepTrio	101
chr11_PATERNAL	7185538	7185739	DeepPolisher	201
chr11_PATERNAL	16152791	16152825	HapSwitch	34
chr11_PATERNAL	18526574	18526776	DeepPolisher	202
chr11_PATERNAL	20611839	20611940	DeepTrio	101
chr11_PATERNAL	20962377	20962478	DeepTrio	101
chr11_PATERNAL	21005435	21005538	DeepTrio	103
chr11_PATERNAL	22121187	22121288	DeepTrio	101
chr11_PATERNAL	23215931	23216032	DeepTrio	101
chr11_PATERNAL	23911979	23912037	ErrorKmer	58
chr11_PATERNAL	27619569	27619611	HapSwitch	42
chr11_PATERNAL	27716327	27716362	HapSwitch	35
chr11_PATERNAL	30760518	30760721	DeepPolisher	203
chr11_PATERNAL	32510376	32510413	HapSwitch	37
chr11_PATERNAL	33744114	33744215	DeepTrio	101
chr11_PATERNAL	34297782	34297984	DeepPolisher	202
chr11_PATERNAL	37109444	37109545	DeepTrio	101
chr11_PATERNAL	37793012	37793215	DeepPolisher	203
chr11_PATERNAL	39060979	39061080	DeepTrio	101
chr11_PATERNAL	40689555	40689656	DeepTrio	101
chr11_PATERNAL	44142287	44142388	DeepTrio	101
chr11_PATERNAL	46071029	46071130	DeepTrio	101
chr11_PATERNAL	48120306	48120353	DeepTrio	47
chr11_PATERNAL	48165763	48165866	DeepTrio	103
chr11_PATERNAL	50381314	50381517	DeepPolisher	203
chr11_PATERNAL	53117970	53119279	NucFlag	1309
chr11_PATERNAL	57579610	57579641	HapSwitch	31
chr11_PATERNAL	61847855	61847956	DeepTrio	101
chr11_PATERNAL	62742261	62742362	DeepTrio	101
chr11_PATERNAL	63726378	63726479	DeepTrio	101
chr11_PATERNAL	65852836	65852938	DeepTrio	102
chr11_PATERNAL	66142256	66142359	DeepTrio	103
chr11_PATERNAL	67316436	67316537	DeepTrio	101
chr11_PATERNAL	68768889	68768927	DeepTrio	38
chr11_PATERNAL	69494573	69494604	ErrorKmer	31
chr11_PATERNAL	70688851	70688952	DeepTrio	101
chr11_PATERNAL	72278896	72278997	DeepTrio	101
chr11_PATERNAL	74509474	74509575	DeepTrio	101
chr11_PATERNAL	74890443	74890474	HapSwitch	31
chr11_PATERNAL	75934377	75934478	DeepTrio	101
chr11_PATERNAL	76897175	76897206	HapSwitch	31
chr11_PATERNAL	83344774	83344879	DeepTrio	105
chr11_PATERNAL	84764714	84764815	DeepTrio	101
chr11_PATERNAL	86825625	86825657	HapSwitch	32
chr11_PATERNAL	87095138	87095169	HapSwitch	31
chr11_PATERNAL	90906217	90906318	DeepTrio	101
chr11_PATERNAL	91073069	91073101	HapSwitch	32
chr11_PATERNAL	92469790	92469891	DeepTrio	101
chr11_PATERNAL	92735787	92735888	DeepTrio	101
chr11_PATERNAL	95425814	95425909	HapSwitch	95
chr11_PATERNAL	95908850	95908883	HapSwitch	33
chr11_PATERNAL	95943656	95943757	DeepTrio	101
chr11_PATERNAL	97292300	97292401	DeepTrio	101
chr11_PATERNAL	97555826	97555861	HapSwitch	35
chr11_PATERNAL	99920987	99921021	HapSwitch	34
chr11_PATERNAL	103479365	103479566	DeepPolisher	201
chr11_PATERNAL	103695754	103695855	DeepTrio	101
chr11_PATERNAL	105119892	105119946	DeepTrio	54
chr11_PATERNAL	106757677	106757778	DeepTrio	101
chr11_PATERNAL	109218148	109218249	DeepTrio	101
chr11_PATERNAL	113495551	113496171	HapSwitch	620
chr11_PATERNAL	116586905	116587006	DeepTrio	101
chr11_PATERNAL	117519577	117519678	DeepTrio	101
chr11_PATERNAL	117722084	117722185	DeepTrio	101
chr11_PATERNAL	120687864	120687965	DeepTrio	101
chr11_PATERNAL	122006968	122007171	DeepPolisher	203
chr11_PATERNAL	126351856	126351889	HapSwitch	33
chr11_PATERNAL	128571956	128572016	HapSwitch	60
[truncated: 1,174 more rows]

## Sheet: Table S8. Distinct HUGO gene sy
Table S8. List of distinct HUGO gene symbols found in the T2T-CHM13 annotation and their annotation status (TRUE/FALSE) on T2T-HG002 MAT and PAT.
chm13_gene_symbol	gene_biotype	mat	pat
LOC124900618	lncRNA	TRUE	TRUE
LOC124905335	lncRNA	TRUE	TRUE
LOC112268260	protein_coding	TRUE	TRUE
LOC101928626	lncRNA	TRUE	TRUE
WBP1LP7	pseudogene	TRUE	TRUE
WBP1LP9	pseudogene	TRUE	TRUE
OR4F29	protein_coding	TRUE	TRUE
LOC107986552	lncRNA	TRUE	TRUE
SEPTIN14P22	pseudogene	FALSE	TRUE
SEPTIN14P13	pseudogene	TRUE	TRUE
CICP3	pseudogene	TRUE	TRUE
LOC100288069	lncRNA	TRUE	TRUE
RNU6-1199P	pseudogene	TRUE	TRUE
GTF2IP10	pseudogene	TRUE	TRUE
LINC01409	lncRNA	TRUE	TRUE
LOC124903817	lncRNA	TRUE	TRUE
FAM87B	lncRNA	TRUE	TRUE
LINC00115	lncRNA	TRUE	TRUE
LINC01128	lncRNA	TRUE	TRUE
LOC107984850	lncRNA	TRUE	TRUE
FAM41C	lncRNA	TRUE	TRUE
TUBB8P11	pseudogene	TRUE	TRUE
LOC284600	lncRNA	TRUE	TRUE
LINC02593	lncRNA	TRUE	TRUE
LOC107985728	lncRNA	TRUE	TRUE
SAMD11	protein_coding	TRUE	TRUE
NOC2L	protein_coding	TRUE	TRUE
KLHL17	protein_coding	TRUE	TRUE
PLEKHN1	protein_coding	TRUE	TRUE
PERM1	protein_coding	TRUE	TRUE
HES4	protein_coding	TRUE	TRUE
RPL39P12	pseudogene	TRUE	TRUE
ISG15	protein_coding	TRUE	TRUE
AGRN	protein_coding	TRUE	TRUE
LOC100288175	lncRNA	TRUE	TRUE
LOC105378948	lncRNA	TRUE	TRUE
RNF223	protein_coding	TRUE	TRUE
C1orf159	protein_coding	TRUE	TRUE
LOC124903819	lncRNA	TRUE	TRUE
LOC124903820	lncRNA	TRUE	TRUE
LINC01342	lncRNA	TRUE	TRUE
LOC124903818	lncRNA	TRUE	TRUE
MIR200B	miRNA	TRUE	TRUE
MIR200A	miRNA	TRUE	TRUE
MIR429	miRNA	TRUE	TRUE
TTLL10-AS1	lncRNA	TRUE	TRUE
TTLL10	protein_coding	TRUE	TRUE
TNFRSF18	protein_coding	TRUE	TRUE
TNFRSF4	protein_coding	TRUE	TRUE
SDF4	protein_coding	TRUE	TRUE
B3GALT6	protein_coding	TRUE	TRUE
C1QTNF12	protein_coding	TRUE	TRUE
UBE2J2	protein_coding	TRUE	TRUE
SCNN1D	protein_coding	TRUE	TRUE
ACAP3	protein_coding	TRUE	TRUE
MIR6726	miRNA	TRUE	TRUE
SNORD167	snoRNA	TRUE	TRUE
PUSL1	protein_coding	TRUE	TRUE
INTS11	protein_coding	TRUE	TRUE
MIR6727	miRNA	TRUE	TRUE
CPTP	protein_coding	TRUE	TRUE
TAS1R3	protein_coding	TRUE	TRUE
DVL1	protein_coding	TRUE	TRUE
MIR6808	miRNA	TRUE	TRUE
MXRA8	protein_coding	TRUE	TRUE
AURKAIP1	protein_coding	TRUE	TRUE
NDUFB4P8	pseudogene	TRUE	TRUE
CCNL2	protein_coding	TRUE	TRUE
MRPL20-AS1	lncRNA	TRUE	TRUE
MRPL20	protein_coding	TRUE	TRUE
RN7SL657P	pseudogene	TRUE	TRUE
MRPL20-DT	lncRNA	TRUE	TRUE
ANKRD65	protein_coding	TRUE	TRUE
ANKRD65-AS1	lncRNA	TRUE	TRUE
TMEM88B	protein_coding	TRUE	TRUE
LINC01770	lncRNA	TRUE	TRUE
LOC107985729	protein_coding	TRUE	TRUE
VWA1	protein_coding	TRUE	TRUE
ATAD3C	protein_coding	TRUE	TRUE
ATAD3B	protein_coding	TRUE	TRUE
ATAD3A	protein_coding	TRUE	TRUE
TMEM240	protein_coding	TRUE	TRUE
SSU72	protein_coding	TRUE	TRUE
FNDC10	protein_coding	TRUE	TRUE
LOC105378586	lncRNA	TRUE	TRUE
MIB2	protein_coding	TRUE	TRUE
LOC124903821	lncRNA	TRUE	TRUE
MMP23B	protein_coding	TRUE	TRUE
CDK11B	protein_coding	TRUE	TRUE
SLC35E2B	protein_coding	TRUE	TRUE
LOC100288379	pseudogene	TRUE	TRUE
LOC112268218	lncRNA	TRUE	TRUE
MMP23A	transcribed_pseudogene	TRUE	TRUE
CDK11A	protein_coding	TRUE	TRUE
SLC35E2A	transcribed_pseudogene	TRUE	TRUE
LOC100129381	pseudogene	TRUE	TRUE
NADK	protein_coding	TRUE	TRUE
GNB1	protein_coding	TRUE	TRUE
GNB1-DT	lncRNA	TRUE	TRUE
LOC124903822	lncRNA	TRUE	TRUE
CALML6	protein_coding	TRUE	TRUE
TMEM52	protein_coding	TRUE	TRUE
CFAP74	protein_coding	TRUE	TRUE
LOC107984872	lncRNA	TRUE	TRUE
LOC105378589	lncRNA	TRUE	TRUE
GABRD	protein_coding	TRUE	TRUE
LOC105378590	lncRNA	TRUE	TRUE
PRKCZ	protein_coding	TRUE	TRUE
PRKCZ-DT	lncRNA	TRUE	TRUE
PRKCZ-AS1	lncRNA	TRUE	TRUE
FAAP20	protein_coding	TRUE	TRUE
LOC112268219	lncRNA	TRUE	TRUE
LOC105378593	lncRNA	TRUE	TRUE
LOC124903823	lncRNA	TRUE	TRUE
SKI	protein_coding	TRUE	TRUE
LOC124903824	lncRNA	TRUE	TRUE
MORN1	protein_coding	TRUE	TRUE
LOC100129534	transcribed_pseudogene	TRUE	TRUE
RER1	protein_coding	TRUE	TRUE
PEX10	protein_coding	TRUE	TRUE
PLCH2	protein_coding	TRUE	TRUE
PANK4	protein_coding	TRUE	TRUE
HES5	protein_coding	TRUE	TRUE
TNFRSF14-AS1	lncRNA	TRUE	TRUE
TNFRSF14	protein_coding	TRUE	TRUE
LOC100996583	lncRNA	TRUE	TRUE
PRXL2B	protein_coding	TRUE	TRUE
MMEL1	protein_coding	TRUE	TRUE
MMEL1-AS1	lncRNA	TRUE	TRUE
TTC34	protein_coding	TRUE	TRUE
LOC105378602	lncRNA	TRUE	TRUE
LOC107985732	lncRNA	TRUE	TRUE
LOC105378601	lncRNA	TRUE	TRUE
LOC107984904	lncRNA	TRUE	TRUE
LOC105378599	lncRNA	TRUE	TRUE
LOC105378600	lncRNA	TRUE	TRUE
LOC112268220	lncRNA	TRUE	FALSE
LOC124903825	lncRNA	TRUE	TRUE
LOC124903826	lncRNA	TRUE	TRUE
ACTRT2	protein_coding	TRUE	TRUE
LOC124903827	protein_coding	TRUE	TRUE
PRDM16-DT	lncRNA	TRUE	TRUE
PRDM16	protein_coding	TRUE	TRUE
LOC100420339	pseudogene	TRUE	TRUE
MIR4251	miRNA	TRUE	TRUE
LOC105378606	lncRNA	TRUE	TRUE
LOC107984909	lncRNA	TRUE	TRUE
LOC105378605	lncRNA	TRUE	TRUE
LOC124903828	protein_coding	TRUE	TRUE
LOC105378604	lncRNA	TRUE	TRUE
ARHGEF16	protein_coding	TRUE	TRUE
MEGF6	protein_coding	TRUE	TRUE
LOC105378608	lncRNA	TRUE	TRUE
MIR551A	miRNA	TRUE	TRUE
TPRG1L	protein_coding	TRUE	TRUE
WRAP73	protein_coding	TRUE	TRUE
TP73	protein_coding	TRUE	TRUE
TP73-AS3	lncRNA	TRUE	TRUE
TP73-AS1	lncRNA	TRUE	TRUE
CCDC27	protein_coding	TRUE	TRUE
SMIM1	protein_coding	TRUE	TRUE
LRRC47	protein_coding	TRUE	TRUE
RN7SL574P	pseudogene	TRUE	TRUE
CEP104	protein_coding	TRUE	TRUE
LOC124903829	lncRNA	TRUE	TRUE
DFFB	protein_coding	TRUE	TRUE
C1orf174	protein_coding	TRUE	TRUE
LINC01134	lncRNA	TRUE	TRUE
LINC01346	lncRNA	TRUE	TRUE
LINC01345	lncRNA	TRUE	TRUE
EEF1DP6	pseudogene	TRUE	TRUE
LINC01777	lncRNA	TRUE	TRUE
LOC105376674	lncRNA	TRUE	TRUE
LOC124904578	lncRNA	TRUE	TRUE
LINC01646	lncRNA	TRUE	TRUE
AJAP1	protein_coding	TRUE	TRUE
LINC02781	lncRNA	TRUE	TRUE
LOC124904589	lncRNA	TRUE	TRUE
LOC102724429	lncRNA	TRUE	TRUE
LINC02782	lncRNA	TRUE	TRUE
LOC105376682	lncRNA	TRUE	TRUE
LOC124904590	lncRNA	TRUE	TRUE
LOC107984911	lncRNA	TRUE	TRUE
LOC105376686	lncRNA	TRUE	TRUE
LOC124900451	snoRNA	TRUE	TRUE
LOC124903830	lncRNA	TRUE	TRUE
MIR4689	miRNA	TRUE	TRUE
NPHP4	protein_coding	TRUE	TRUE
KCNAB2	protein_coding	TRUE	TRUE
LOC124903831	lncRNA	TRUE	TRUE
CHD5	protein_coding	TRUE	TRUE
RPL22	protein_coding	TRUE	TRUE
RNF207-AS1	lncRNA	TRUE	TRUE
RNF207	protein_coding	TRUE	TRUE
ICMT	protein_coding	TRUE	TRUE
ICMT-DT	lncRNA	TRUE	TRUE
HES3	protein_coding	TRUE	TRUE
GPR153	protein_coding	TRUE	TRUE
ACOT7	protein_coding	TRUE	TRUE
HES2	protein_coding	TRUE	TRUE
ESPN	protein_coding	TRUE	TRUE
MIR4252	miRNA	TRUE	TRUE
TNFRSF25	protein_coding	TRUE	TRUE
PLEKHG5	protein_coding	TRUE	TRUE
NOL9	protein_coding	TRUE	TRUE
RNU6-731P	pseudogene	TRUE	TRUE
TAS1R1	protein_coding	TRUE	TRUE
LOC107984912	lncRNA	TRUE	TRUE
ZBTB48	protein_coding	TRUE	TRUE
KLHL21	protein_coding	TRUE	TRUE
LOC107984913	lncRNA	TRUE	TRUE
PHF13	protein_coding	TRUE	TRUE
THAP3	protein_coding	TRUE	TRUE
DNAJC11	protein_coding	TRUE	TRUE
LINC01672	lncRNA	TRUE	TRUE
LOC124904847	snoRNA	TRUE	TRUE
CAMTA1-DT	lncRNA	TRUE	TRUE
CAMTA1	protein_coding	TRUE	TRUE
LOC124903832	lncRNA	TRUE	TRUE
RPL37P9	pseudogene	TRUE	TRUE
RNU1-8P	pseudogene	TRUE	TRUE
LOC124900385	protein_coding	TRUE	TRUE
CAMTA1-AS2	lncRNA	TRUE	TRUE
CAMTA1-AS1	lncRNA	TRUE	TRUE
LOC105376691	lncRNA	TRUE	TRUE
LOC105376689	lncRNA	TRUE	TRUE
VAMP3	protein_coding	TRUE	TRUE
PER3	protein_coding	TRUE	TRUE
LOC124903833	lncRNA	TRUE	TRUE
UTS2	protein_coding	TRUE	TRUE
TNFRSF9	protein_coding	TRUE	TRUE
TRUND-NNN4-1	pseudogene	TRUE	TRUE
PARK7	protein_coding	TRUE	TRUE
LOC124903834	lncRNA	TRUE	TRUE
ERRFI1	protein_coding	TRUE	TRUE
ERRFI1-DT	lncRNA	TRUE	TRUE
RPL7AP18	pseudogene	TRUE	TRUE
LOC107984915	lncRNA	TRUE	TRUE
LOC100129776	pseudogene	TRUE	TRUE
RNU1-7P	pseudogene	TRUE	TRUE
LINC01714	lncRNA	TRUE	TRUE
LOC105376695	lncRNA	TRUE	TRUE
LOC124903835	lncRNA	TRUE	TRUE
RNU6-991P	pseudogene	TRUE	TRUE
SLC45A1	protein_coding	TRUE	TRUE
RERE	protein_coding	TRUE	TRUE
RERE-AS1	lncRNA	TRUE	TRUE
SNORD128	snoRNA	TRUE	TRUE
LOC124900452	snoRNA	TRUE	TRUE
RPL7P11	pseudogene	TRUE	TRUE
RPL7P7	pseudogene	TRUE	TRUE
RPL27P3	pseudogene	TRUE	TRUE
RPL23AP19	pseudogene	TRUE	TRUE
ENO1	protein_coding	TRUE	TRUE
MIR6728	miRNA	TRUE	TRUE
ENO1-AS1	lncRNA	TRUE	TRUE
RNU6-304P	pseudogene	TRUE	TRUE
HMGN2P17	pseudogene	TRUE	TRUE
LOC112268261	lncRNA	TRUE	TRUE
CA6	protein_coding	TRUE	TRUE
RN7SL451P	pseudogene	TRUE	TRUE
SLC2A7	protein_coding	TRUE	TRUE
SLC2A5	protein_coding	TRUE	TRUE
LOC124900441	ncRNA	TRUE	TRUE
GPR157	protein_coding	TRUE	TRUE
MIR34AHG	lncRNA	TRUE	TRUE
MIR34A	miRNA	TRUE	TRUE
LNCTAM34A	lncRNA	TRUE	TRUE
H6PD	protein_coding	TRUE	TRUE
LOC124903836	lncRNA	TRUE	TRUE
SPSB1	protein_coding	TRUE	TRUE
LINC02606	lncRNA	TRUE	TRUE
RNA5SP40	pseudogene	TRUE	TRUE
SLC25A33	protein_coding	TRUE	TRUE
RPL9P11	pseudogene	TRUE	TRUE
TMEM201	protein_coding	TRUE	TRUE
LOC124903837	protein_coding	TRUE	TRUE
PIK3CD	protein_coding	TRUE	TRUE
LOC105376712	lncRNA	TRUE	TRUE
PIK3CD-AS1	lncRNA	TRUE	TRUE
RPL26P7	pseudogene	TRUE	TRUE
PIK3CD-AS2	lncRNA	TRUE	TRUE
LOC124903839	lncRNA	TRUE	TRUE
CLSTN1	protein_coding	TRUE	TRUE
MZT1P1	pseudogene	TRUE	TRUE
CTNNBIP1	protein_coding	TRUE	TRUE
LOC105376717	lncRNA	TRUE	TRUE
LOC124903838	lncRNA	TRUE	TRUE
LZIC	protein_coding	TRUE	TRUE
NMNAT1	protein_coding	TRUE	TRUE
RN7SKP269	pseudogene	TRUE	TRUE
TMEM274P	transcribed_pseudogene	TRUE	TRUE
MIR5697	miRNA	TRUE	TRUE
LOC124903840	protein_coding	TRUE	TRUE
RBP7	protein_coding	TRUE	TRUE
UBE4B	protein_coding	TRUE	TRUE
RPL21P21	pseudogene	TRUE	TRUE
PGAM1P11	pseudogene	TRUE	TRUE
RNU6-828P	pseudogene	TRUE	TRUE
KIF1B	protein_coding	TRUE	TRUE
RNU6-37P	pseudogene	TRUE	TRUE
RN7SL731P	pseudogene	TRUE	TRUE
PGD	protein_coding	TRUE	TRUE
CENPS	protein_coding	TRUE	TRUE
CENPS-CORT	protein_coding	TRUE	TRUE
CORT	protein_coding	TRUE	TRUE
DFFA	protein_coding	TRUE	TRUE
PEX14	protein_coding	TRUE	TRUE
RN7SL614P	pseudogene	TRUE	TRUE
CASZ1	protein_coding	TRUE	TRUE
LOC105376733	lncRNA	TRUE	TRUE
HSPE1P24	pseudogene	TRUE	TRUE
LOC105376735	lncRNA	TRUE	TRUE
C1orf127	protein_coding	TRUE	TRUE
CFL1P6	pseudogene	TRUE	TRUE
TARDBP	protein_coding	TRUE	TRUE
MASP2	protein_coding	TRUE	TRUE
SRM	protein_coding	TRUE	TRUE
EXOSC10	protein_coding	TRUE	TRUE
EXOSC10-AS1	lncRNA	TRUE	TRUE
MTOR	protein_coding	TRUE	TRUE
MTOR-AS1	lncRNA	TRUE	TRUE
RNU6-537P	pseudogene	TRUE	TRUE
LOC124904848	snoRNA	TRUE	TRUE
ANGPTL7	protein_coding	TRUE	TRUE
RNU6-291P	pseudogene	TRUE	TRUE
RPL39P6	pseudogene	TRUE	TRUE
UBIAD1	protein_coding	TRUE	TRUE
UBE2V2P3	pseudogene	TRUE	TRUE
LOC105376737	lncRNA	TRUE	TRUE
LOC105376739	lncRNA	TRUE	TRUE
LOC105376740	lncRNA	TRUE	TRUE
LOC124903841	lncRNA	TRUE	TRUE
MTCYBP45	pseudogene	TRUE	TRUE
DISP3	protein_coding	TRUE	TRUE
LOC124903842	lncRNA	TRUE	TRUE
LINC01647	lncRNA	TRUE	TRUE
FBXO2	protein_coding	TRUE	TRUE
FBXO44	protein_coding	TRUE	TRUE
FBXO6	protein_coding	TRUE	TRUE
MAD2L2	protein_coding	TRUE	TRUE
DRAXIN	protein_coding	TRUE	TRUE
AGTRAP	protein_coding	TRUE	TRUE
LOC101060126	pseudogene	TRUE	TRUE
C1orf167	protein_coding	TRUE	TRUE
C1orf167-AS1	lncRNA	TRUE	TRUE
MTHFR	protein_coding	TRUE	TRUE
CLCN6	protein_coding	TRUE	TRUE
NPPA-AS1	antisense_RNA	TRUE	TRUE
NPPA	protein_coding	TRUE	TRUE
NPPB	protein_coding	TRUE	TRUE
SBF1P2	pseudogene	TRUE	TRUE
RNU5E-1	snRNA	TRUE	TRUE
RNU5E-4P	pseudogene	TRUE	TRUE
LOC124903843	lncRNA	TRUE	TRUE
KIAA2013	protein_coding	TRUE	TRUE
PLOD1	protein_coding	TRUE	TRUE
MFN2	protein_coding	TRUE	TRUE
MIIP	protein_coding	TRUE	TRUE
MIR6729	miRNA	TRUE	TRUE
RN7SL649P	pseudogene	TRUE	TRUE
TNFRSF8	protein_coding	TRUE	TRUE
RNU6-777P	pseudogene	TRUE	TRUE
RPL23AP89	pseudogene	TRUE	TRUE
MIR7846	miRNA	TRUE	TRUE
TNFRSF1B	protein_coding	TRUE	TRUE
LOC124903844	lncRNA	TRUE	TRUE
MIR4632	miRNA	FALSE	FALSE
RPL10P17	pseudogene	TRUE	TRUE
LOC124900427	pseudogene	TRUE	TRUE
VPS13D	protein_coding	TRUE	TRUE
LOC124903845	lncRNA	TRUE	TRUE
LOC124904680	pseudogene	TRUE	TRUE
SNORA59A	snoRNA	TRUE	TRUE
LINC02766	lncRNA	TRUE	TRUE
DHRS3	protein_coding	TRUE	TRUE
RNU6ATAC18P	pseudogene	TRUE	TRUE
MIR6730	miRNA	TRUE	TRUE
AADACL4	protein_coding	TRUE	TRUE
LOC124903846	lncRNA	TRUE	TRUE
AADACL3	protein_coding	TRUE	TRUE
LOC124904811	snoRNA	TRUE	TRUE
CFAP107	protein_coding	TRUE	TRUE
PRAMEF12	protein_coding	TRUE	TRUE
PRAMEF1	protein_coding	TRUE	TRUE
LINC01784	lncRNA	TRUE	TRUE
PRAMEF11	protein_coding	TRUE	TRUE
PRAMEF30P	pseudogene	TRUE	TRUE
HNRNPCL1	protein_coding	TRUE	TRUE
PRAMEF2	protein_coding	TRUE	TRUE
PRAMEF4	protein_coding	TRUE	TRUE
PRAMEF10	protein_coding	TRUE	TRUE
PRAMEF7	protein_coding	TRUE	TRUE
RNU6-1072P	pseudogene	TRUE	TRUE
PRAMEF29P	pseudogene	TRUE	TRUE
PRAMEF6	protein_coding	TRUE	TRUE
PRAMEF31P	pseudogene	TRUE	TRUE
PRAMEF18	protein_coding	TRUE	TRUE
PRAMEF28P	pseudogene	TRUE	TRUE
PRAMEF9	protein_coding	TRUE	TRUE
HNRNPCL3	protein_coding	TRUE	TRUE
PRAMEF25	protein_coding	TRUE	TRUE
PRAMEF34P	transcribed_pseudogene	TRUE	TRUE
HNRNPCL2	protein_coding	TRUE	TRUE
PRAMEF35P	pseudogene	TRUE	TRUE
PRAMEF36P	transcribed_pseudogene	TRUE	TRUE
PRAMEF5	protein_coding	TRUE	TRUE
PRAMEF32P	pseudogene	TRUE	TRUE
RNU6-771P	pseudogene	TRUE	TRUE
PRAMEF8	protein_coding	TRUE	TRUE
PRAMEF33	protein_coding	TRUE	TRUE
PRAMEF15	protein_coding	TRUE	TRUE
PRAMEF14	protein_coding	TRUE	TRUE
PRAMEF19	protein_coding	TRUE	TRUE
PRAMEF17	protein_coding	TRUE	TRUE
PRAMEF20	protein_coding	TRUE	TRUE
LRRC38	protein_coding	TRUE	TRUE
LOC102724856	lncRNA	TRUE	TRUE
LOC107984918	lncRNA	TRUE	TRUE
BRWD1P1	pseudogene	TRUE	TRUE
PDPN	protein_coding	TRUE	TRUE
RNA5SP41	pseudogene	TRUE	TRUE
LOC105378612	lncRNA	TRUE	TRUE
LOC105376756	lncRNA	TRUE	TRUE
LOC124900446	ncRNA	TRUE	TRUE
PRDM2	protein_coding	TRUE	TRUE
KAZN	protein_coding	TRUE	TRUE
RNU6-1265P	pseudogene	TRUE	TRUE
LOC107985467	lncRNA	TRUE	TRUE
LOC124903847	lncRNA	TRUE	TRUE
KAZN-AS1	lncRNA	TRUE	TRUE
LOC124903850	lncRNA	TRUE	TRUE
TBCAP2	pseudogene	TRUE	TRUE
LOC105376759	lncRNA	TRUE	TRUE
LOC124903848	lncRNA	TRUE	TRUE
LOC107985469	lncRNA	TRUE	TRUE
LOC124903849	lncRNA	TRUE	TRUE
TMEM51-AS1	lncRNA	TRUE	TRUE
TMEM51	protein_coding	TRUE	TRUE
TMEM51-AS2	lncRNA	TRUE	TRUE
MFFP1	pseudogene	TRUE	TRUE
ZBTB2P1	pseudogene	TRUE	TRUE
FHAD1	protein_coding	TRUE	TRUE
LOC124903853	lncRNA	TRUE	TRUE
LOC124903852	lncRNA	TRUE	TRUE
FHAD1-AS1	lncRNA	TRUE	TRUE
LOC124903851	lncRNA	TRUE	TRUE
EFHD2-AS1	lncRNA	TRUE	TRUE
EFHD2	protein_coding	TRUE	TRUE
CTRC	protein_coding	TRUE	TRUE
CELA2A	protein_coding	TRUE	TRUE
LOC105376767	lncRNA	TRUE	TRUE
CELA2B	protein_coding	TRUE	TRUE
CASP9	protein_coding	TRUE	TRUE
DNAJC16	protein_coding	TRUE	TRUE
SCARNA21B	ncRNA	TRUE	TRUE
AGMAT	protein_coding	TRUE	TRUE
LOC124903854	lncRNA	TRUE	TRUE
CHCHD2P6	pseudogene	TRUE	TRUE
RNU7-179P	pseudogene	TRUE	TRUE
CD24P1	pseudogene	TRUE	TRUE
DDI2	protein_coding	TRUE	TRUE
RSC1A1	protein_coding	TRUE	TRUE
PLEKHM2	protein_coding	TRUE	TRUE
SLC25A34	protein_coding	TRUE	TRUE
SLC25A34-AS1	lncRNA	TRUE	TRUE
TMEM82	protein_coding	TRUE	TRUE
FBLIM1	protein_coding	TRUE	TRUE
RPL12P14	pseudogene	TRUE	TRUE
UQCRHL	protein_coding	TRUE	TRUE
SPEN-AS1	lncRNA	TRUE	TRUE
SPEN	protein_coding	TRUE	TRUE
LOC124904815	snoRNA	TRUE	TRUE
ZBTB17	protein_coding	TRUE	TRUE
LOC124903855	lncRNA	TRUE	TRUE
SRARP	protein_coding	TRUE	TRUE
HSPB7	protein_coding	TRUE	TRUE
CLCNKA	protein_coding	TRUE	TRUE
FAM131C2P	pseudogene	TRUE	TRUE
CLCNKB	protein_coding	TRUE	TRUE
FAM131C	protein_coding	TRUE	TRUE
EPHA2	protein_coding	TRUE	TRUE
EPHA2-AS1	lncRNA	TRUE	TRUE
ARHGEF19	protein_coding	TRUE	TRUE
ANO7L1	transcribed_pseudogene	TRUE	TRUE
CPLANE2	protein_coding	TRUE	TRUE
MT1XP1	pseudogene	TRUE	TRUE
FBXO42	protein_coding	TRUE	TRUE
SZRD1	protein_coding	TRUE	TRUE
RPL22P3	pseudogene	TRUE	TRUE
SPATA21	protein_coding	TRUE	TRUE
NECAP2	protein_coding	TRUE	TRUE
LINC01772	lncRNA	TRUE	TRUE
CROCCP3	transcribed_pseudogene	TRUE	TRUE
RNU1-1	snRNA	TRUE	TRUE
TRN-GTT5-1	tRNA	TRUE	TRUE
LINC01783	lncRNA	TRUE	TRUE
RNU1-6P	pseudogene	TRUE	TRUE
TRE-TTC4-1	tRNA	TRUE	TRUE
LOC124903856	protein_coding	TRUE	TRUE
TRG-CCC1-1	tRNA	TRUE	TRUE
TRV-CAC11-1	pseudogene	TRUE	TRUE
PDE4DIPP8	pseudogene	TRUE	TRUE
MIR3675	miRNA	TRUE	TRUE
LOC105376832	lncRNA	TRUE	TRUE
LOC101056699	pseudogene	TRUE	TRUE
LOC124900386	protein_coding	TRUE	TRUE
LOC102724562	transcribed_pseudogene	TRUE	TRUE
CROCCP4	pseudogene	TRUE	TRUE
LOC124903859	lncRNA	TRUE	TRUE
LOC124903857	protein_coding	TRUE	TRUE
CROCCP2	transcribed_pseudogene	TRUE	TRUE
MST1P2	transcribed_pseudogene	TRUE	TRUE
LOC124905321	snRNA	TRUE	TRUE
TRN-GTT26-1	tRNA	TRUE	TRUE
RNU1-5P	pseudogene	TRUE	TRUE
TRV-CAC13-1	pseudogene	TRUE	TRUE
LOC124904557	lncRNA	TRUE	TRUE
MST1L	transcribed_pseudogene	TRUE	TRUE
RNU1-4	snRNA	TRUE	TRUE
TRG-CCC4-1	tRNA	TRUE	TRUE
EIF1AXP1	pseudogene	TRUE	TRUE
ESPNP	transcribed_pseudogene	TRUE	TRUE
LOC124903858	lncRNA	TRUE	TRUE
TRG-CCC5-1	tRNA	TRUE	TRUE
LOC440570	lncRNA	TRUE	TRUE
TRNAE-UUC	tRNA	TRUE	TRUE
LOC124904613	snRNA	TRUE	TRUE
RNU1-3	snRNA	TRUE	TRUE
NBPF1	protein_coding	TRUE	TRUE
PDE4DIPP9	pseudogene	TRUE	TRUE
TRV-CAC11-2	pseudogene	TRUE	TRUE
TRG-CCC1-2	tRNA	TRUE	TRUE
LOC124903860	pseudogene	TRUE	TRUE
LOC112267871	lncRNA	TRUE	TRUE
TRE-TTC3-1	tRNA	TRUE	TRUE
LOC107985101	pseudogene	TRUE	TRUE
LOC105376805	lncRNA	TRUE	TRUE
TRN-GTT4-1	tRNA	TRUE	TRUE
RNU1-2	snRNA	TRUE	TRUE
CROCC	protein_coding	TRUE	TRUE
MFAP2	protein_coding	TRUE	TRUE
LOC105376806	lncRNA	TRUE	TRUE
ATP13A2	protein_coding	TRUE	TRUE
SDHB	protein_coding	TRUE	TRUE
PADI2	protein_coding	TRUE	TRUE
LOC124903861	lncRNA	TRUE	TRUE
LOC105376808	lncRNA	TRUE	TRUE
LINC02783	lncRNA	TRUE	TRUE
PADI1	protein_coding	TRUE	TRUE
PADI3	protein_coding	TRUE	TRUE
MIR3972	miRNA	TRUE	TRUE
PADI4	protein_coding	TRUE	TRUE
PADI6	protein_coding	TRUE	TRUE
RCC2	protein_coding	TRUE	TRUE
RCC2-AS1	antisense_RNA	TRUE	TRUE
LOC124903862	lncRNA	TRUE	TRUE
LOC124904837	snoRNA	TRUE	TRUE
ARHGEF10L	protein_coding	TRUE	TRUE
LINC02810	lncRNA	TRUE	TRUE
ACTL8	protein_coding	TRUE	TRUE
LOC105376809	lncRNA	TRUE	TRUE
LOC105376812	lncRNA	TRUE	TRUE
LINC01654	lncRNA	TRUE	TRUE
IGSF21	protein_coding	TRUE	TRUE
IGSF21-AS1	lncRNA	TRUE	TRUE
LOC124903864	lncRNA	TRUE	TRUE
LOC124903863	lncRNA	TRUE	TRUE
LOC124903865	lncRNA	TRUE	TRUE
KLHDC7A	protein_coding	TRUE	TRUE
DYNLL1P3	pseudogene	TRUE	TRUE
PAX7	protein_coding	TRUE	TRUE
TAS1R2	protein_coding	TRUE	TRUE
ALDH4A1	protein_coding	TRUE	TRUE
MIR4695	miRNA	TRUE	TRUE
MIR1290	miRNA	TRUE	TRUE
LOC124903866	lncRNA	TRUE	TRUE
IFFO2	protein_coding	TRUE	TRUE
LOC105376815	lncRNA	TRUE	TRUE
UBR4	protein_coding	TRUE	TRUE
EMC1-AS1	lncRNA	TRUE	TRUE
EMC1	protein_coding	TRUE	TRUE
MRTO4	protein_coding	TRUE	TRUE
AKR7L	transcribed_pseudogene	TRUE	TRUE
AKR7A3	protein_coding	TRUE	TRUE
LOC124903867	lncRNA	TRUE	TRUE
LOC100506730	lncRNA	TRUE	TRUE
AKR7A2	protein_coding	TRUE	TRUE
RNU6-1099P	pseudogene	TRUE	TRUE
SLC66A1	protein_coding	TRUE	TRUE
CAPZB	protein_coding	TRUE	TRUE
LOC124903868	lncRNA	TRUE	TRUE
RN7SL277P	pseudogene	TRUE	TRUE
LOC124903869	lncRNA	TRUE	TRUE
LOC105376819	lncRNA	TRUE	TRUE
LOC105376818	lncRNA	TRUE	TRUE
RNU4-28P	pseudogene	TRUE	TRUE
LOC105376817	lncRNA	TRUE	TRUE
LOC124904816	snoRNA	TRUE	TRUE
MICOS10-DT	lncRNA	TRUE	TRUE
MICOS10	protein_coding	TRUE	TRUE
MICOS10-NBL1	protein_coding	TRUE	TRUE
RPS14P3	transcribed_pseudogene	TRUE	TRUE
NBL1	protein_coding	TRUE	TRUE
HTR6	protein_coding	TRUE	TRUE
TMCO4	protein_coding	TRUE	TRUE
RNF186	protein_coding	TRUE	TRUE
LOC105376823	lncRNA	TRUE	TRUE
OTUD3	protein_coding	TRUE	TRUE
PLA2G2E	protein_coding	TRUE	TRUE
RN7SL304P	pseudogene	TRUE	TRUE
PLA2G2A	protein_coding	TRUE	TRUE
PLA2G5	protein_coding	TRUE	TRUE
LOC100419911	pseudogene	TRUE	TRUE
PLA2G2D	protein_coding	TRUE	TRUE
PLA2G2F	protein_coding	TRUE	TRUE
LOC117779438	lncRNA	TRUE	TRUE
PLA2G2C	protein_coding	TRUE	TRUE
UBXN10	protein_coding	TRUE	TRUE
LOC105376825	lncRNA	TRUE	TRUE
LOC105376826	lncRNA	TRUE	TRUE
LINC01757	lncRNA	TRUE	TRUE
LOC105376828	lncRNA	TRUE	TRUE
VWA5B1	protein_coding	TRUE	TRUE
LOC124903870	lncRNA	TRUE	TRUE
LINC01141	lncRNA	TRUE	TRUE
LOC124903871	lncRNA	TRUE	TRUE
CAMK2N1	protein_coding	TRUE	TRUE
MUL1	protein_coding	TRUE	TRUE
RPS4XP4	pseudogene	TRUE	TRUE
FAM43B	protein_coding	TRUE	TRUE
CDA	protein_coding	TRUE	TRUE
PINK1	protein_coding	TRUE	TRUE
MIR6084	miRNA	TRUE	TRUE
PINK1-AS	antisense_RNA	TRUE	TRUE
DDOST	protein_coding	TRUE	TRUE
KIF17	protein_coding	TRUE	TRUE
SH2D5	protein_coding	TRUE	TRUE
HP1BP3	protein_coding	TRUE	TRUE
EIF4G3	protein_coding	TRUE	TRUE
RNU7-200P	pseudogene	TRUE	TRUE
LOC105376830	lncRNA	TRUE	TRUE
LOC105376829	lncRNA	TRUE	TRUE
MIR1256	miRNA	TRUE	TRUE
RPS15AP6	pseudogene	TRUE	TRUE
HSPE1P27	pseudogene	TRUE	TRUE
ECE1	protein_coding	TRUE	TRUE
LOC124903872	lncRNA	TRUE	TRUE
ECE1-AS1	lncRNA	TRUE	TRUE
PPP1R11P1	pseudogene	TRUE	TRUE
PDE4DIPP10	pseudogene	TRUE	TRUE
NBPF2P	pseudogene	TRUE	TRUE
HS6ST1P1	pseudogene	TRUE	TRUE
CROCCP5	pseudogene	TRUE	TRUE
NBPF3	protein_coding	TRUE	TRUE
PFN1P10	pseudogene	TRUE	TRUE
ALPL	protein_coding	TRUE	TRUE
LINC02596	lncRNA	TRUE	TRUE
RAP1GAP	protein_coding	TRUE	TRUE
USP48	protein_coding	TRUE	TRUE
LOC124904736	pseudogene	TRUE	TRUE
LDLRAD2	protein_coding	TRUE	TRUE
HSPG2	protein_coding	TRUE	TRUE
RPL21P29	pseudogene	TRUE	TRUE
CELA3B	protein_coding	TRUE	TRUE
RN7SL386P	pseudogene	TRUE	TRUE
RNU6-1022P	pseudogene	TRUE	TRUE
CELA3A	protein_coding	TRUE	TRUE
RN7SL186P	pseudogene	TRUE	TRUE
RNU6-776P	pseudogene	TRUE	TRUE
LINC01635	lncRNA	TRUE	TRUE
LINC00339	lncRNA	TRUE	TRUE
CDC42	protein_coding	TRUE	TRUE
LOC124903873	pseudogene	TRUE	TRUE
WNT4	protein_coding	TRUE	TRUE
LOC105376845	lncRNA	TRUE	TRUE
LOC105376850	lncRNA	TRUE	TRUE
LOC107985377	lncRNA	TRUE	TRUE
MIR4418	miRNA	TRUE	TRUE
LOC105376856	lncRNA	TRUE	TRUE
ZBTB40	protein_coding	TRUE	TRUE
EPHA8	protein_coding	TRUE	TRUE
MIR6127	miRNA	TRUE	TRUE
C1QA	protein_coding	TRUE	TRUE
C1QC	protein_coding	TRUE	TRUE
C1QB	protein_coding	TRUE	TRUE
EPHB2	protein_coding	TRUE	TRUE
MIR4684	miRNA	TRUE	TRUE
MIR4253	miRNA	TRUE	TRUE
LOC124903874	lncRNA	TRUE	TRUE
LACTBL1	protein_coding	TRUE	TRUE
TEX46	protein_coding	TRUE	TRUE
KDM1A	protein_coding	TRUE	TRUE
MIR3115	miRNA	TRUE	TRUE
LUZP1	protein_coding	TRUE	TRUE
RNU6-514P	pseudogene	TRUE	TRUE
RNU6-135P	pseudogene	TRUE	TRUE
HTR1D	protein_coding	TRUE	TRUE
RPL29P6	pseudogene	TRUE	TRUE
LINC01355	lncRNA	TRUE	TRUE
HNRNPR	protein_coding	TRUE	TRUE
ZNF436	protein_coding	TRUE	TRUE
ZNF436-AS1	lncRNA	TRUE	TRUE
TCEA3	protein_coding	TRUE	TRUE
LOC124903875	lncRNA	TRUE	TRUE
ASAP3	protein_coding	TRUE	TRUE
E2F2	protein_coding	TRUE	TRUE
LOC101928163	lncRNA	TRUE	TRUE
LOC124903876	lncRNA	TRUE	TRUE
LOC105376859	lncRNA	TRUE	TRUE
ID3	protein_coding	TRUE	TRUE
LOC107984928	lncRNA	TRUE	TRUE
MDS2	lncRNA	TRUE	TRUE
EEF1A1P48	pseudogene	TRUE	TRUE
RPL11	protein_coding	TRUE	TRUE
ELOA	protein_coding	TRUE	TRUE
ELOA-AS1	lncRNA	TRUE	TRUE
PITHD1	protein_coding	TRUE	TRUE
LOC105376860	lncRNA	TRUE	TRUE
LYPLA2	protein_coding	TRUE	TRUE
GALE	protein_coding	TRUE	TRUE
HMGCL	protein_coding	TRUE	TRUE
LOC105376861	lncRNA	TRUE	TRUE
FUCA1	protein_coding	TRUE	TRUE
CNR2	protein_coding	TRUE	TRUE
LOC124904841	pseudogene	TRUE	TRUE
BTBD6P1	pseudogene	TRUE	TRUE
MIR378F	miRNA	TRUE	TRUE
LOC124903877	lncRNA	TRUE	TRUE
H3P1	pseudogene	TRUE	TRUE
PNRC2	protein_coding	TRUE	TRUE
SRSF10	protein_coding	TRUE	TRUE
LOC105378615	lncRNA	TRUE	TRUE
RPL36P5	pseudogene	TRUE	TRUE
LOC105376863	lncRNA	TRUE	TRUE
LOC107984931	lncRNA	TRUE	TRUE
MYOM3	protein_coding	TRUE	TRUE
MYOM3-AS1	lncRNA	TRUE	TRUE
LOC124903878	lncRNA	TRUE	TRUE
LOC105376864	lncRNA	TRUE	TRUE
IL22RA1	protein_coding	TRUE	TRUE
LOC124903879	lncRNA	TRUE	TRUE
IFNLR1	protein_coding	TRUE	TRUE
LINC02800	lncRNA	TRUE	TRUE
GRHL3-AS1	lncRNA	TRUE	TRUE
GRHL3	protein_coding	TRUE	TRUE
STPG1	protein_coding	TRUE	TRUE
NIPAL3	protein_coding	TRUE	TRUE
RCAN3AS	lncRNA	TRUE	TRUE
RCAN3	protein_coding	TRUE	TRUE
NCMAP-DT	lncRNA	TRUE	TRUE
NCMAP	protein_coding	TRUE	TRUE
RPL26P8	pseudogene	TRUE	TRUE
SRRM1	protein_coding	TRUE	TRUE
LOC124904829	snoRNA	TRUE	TRUE
CLIC4	protein_coding	TRUE	TRUE
RNU6-1208P	pseudogene	TRUE	TRUE
LOC105376876	lncRNA	TRUE	TRUE
RUNX3	protein_coding	TRUE	TRUE
MIR6731	miRNA	TRUE	TRUE
RUNX3-AS1	lncRNA	TRUE	TRUE
MIR4425	miRNA	TRUE	TRUE
LINC02793	lncRNA	TRUE	TRUE
IFITM3P7	pseudogene	TRUE	TRUE
LOC124903880	lncRNA	TRUE	TRUE
SYF2	protein_coding	TRUE	TRUE
LOC124903881	lncRNA	TRUE	TRUE
RSRP1	protein_coding	TRUE	TRUE
LOC105376882	lncRNA	TRUE	TRUE
RHD	protein_coding	TRUE	TRUE
SDHDP6	pseudogene	TRUE	TRUE
TMEM50A	protein_coding	TRUE	TRUE
LOC124904723	pseudogene	TRUE	TRUE
LOC124904823	snoRNA	TRUE	TRUE
RHCE	protein_coding	TRUE	TRUE
SDHDP7	pseudogene	TRUE	TRUE
MACO1	protein_coding	TRUE	TRUE
LDLRAP1	protein_coding	TRUE	TRUE
MAN1C1	protein_coding	TRUE	TRUE
SELENON	protein_coding	TRUE	TRUE
LOC646471	lncRNA	TRUE	TRUE
MTFR1L	protein_coding	TRUE	TRUE
AUNIP	protein_coding	TRUE	TRUE
PAQR7	protein_coding	TRUE	TRUE
STMN1	protein_coding	TRUE	TRUE
SNRPFP2	pseudogene	TRUE	TRUE
RPL39P7	pseudogene	TRUE	TRUE
MIR3917	miRNA	TRUE	TRUE
LOC105376885	lncRNA	TRUE	TRUE
PAFAH2	protein_coding	TRUE	TRUE
RNU6-110P	pseudogene	TRUE	TRUE
LOC124900433	ncRNA	TRUE	TRUE
EXTL1	protein_coding	TRUE	TRUE
SLC30A2	protein_coding	TRUE	TRUE
LOC105376910	lncRNA	TRUE	TRUE
TRIM63	protein_coding	TRUE	TRUE
PDIK1L	protein_coding	TRUE	TRUE
FAM110D	protein_coding	TRUE	TRUE
C1orf232	protein_coding	TRUE	TRUE
ZNF593OS	protein_coding	TRUE	TRUE
ZNF593	protein_coding	TRUE	TRUE
CNKSR1	protein_coding	TRUE	TRUE
CATSPER4	protein_coding	TRUE	TRUE
LOC100420494	pseudogene	TRUE	TRUE
LOC124903882	lncRNA	TRUE	TRUE
ZPLD2P	lncRNA	TRUE	TRUE
CEP85	protein_coding	TRUE	TRUE
LOC124904684	pseudogene	TRUE	TRUE
MRPS6P1	pseudogene	TRUE	TRUE
SH3BGRL3	protein_coding	TRUE	TRUE
UBXN11	protein_coding	TRUE	TRUE
CD52	protein_coding	TRUE	TRUE
CRYBG2	protein_coding	TRUE	TRUE
RPL34P4	pseudogene	TRUE	TRUE
ZNF683	protein_coding	TRUE	TRUE
LIN28A	protein_coding	TRUE	TRUE
LOC124903883	lncRNA	TRUE	TRUE
DHDDS	protein_coding	TRUE	TRUE
RPL17P9	pseudogene	TRUE	TRUE
DHDDS-AS1	lncRNA	TRUE	TRUE
HMGN2	protein_coding	TRUE	TRUE
DPPA2P2	pseudogene	TRUE	TRUE
LOC124903884	lncRNA	TRUE	TRUE
RPS6KA1	protein_coding	TRUE	TRUE
MIR1976	miRNA	TRUE	TRUE
RN7SL679P	pseudogene	TRUE	TRUE
LOC124904769	snRNA	TRUE	TRUE
LOC124904813	snoRNA	TRUE	TRUE
LOC105376888	lncRNA	TRUE	TRUE
LOC124900417	protein_coding	TRUE	TRUE
LOC101928728	lncRNA	TRUE	TRUE
ARID1A	protein_coding	TRUE	TRUE
PIGV	protein_coding	TRUE	TRUE
RN7SL165P	pseudogene	TRUE	TRUE
ZDHHC18	protein_coding	TRUE	TRUE
SFN	protein_coding	TRUE	TRUE
GPN2	protein_coding	TRUE	TRUE
GPATCH3	protein_coding	TRUE	TRUE
NUDC	protein_coding	TRUE	TRUE
NR0B2	protein_coding	TRUE	TRUE
KDF1	protein_coding	TRUE	TRUE
RPL12P13	pseudogene	TRUE	TRUE
RPL32P6	pseudogene	TRUE	TRUE
OSTCP2	protein_coding	TRUE	TRUE
TRNP1	protein_coding	TRUE	TRUE
TENT5B	protein_coding	TRUE	TRUE
LOC101928391	lncRNA	TRUE	TRUE
SLC9A1	protein_coding	TRUE	TRUE
LOC102723760	lncRNA	TRUE	TRUE
RPL18AP5	pseudogene	TRUE	TRUE
CHCHD3P3	pseudogene	TRUE	TRUE
NPM1P39	pseudogene	TRUE	TRUE
SNRPEP7	pseudogene	TRUE	TRUE
WDTC1-DT	lncRNA	TRUE	TRUE
WDTC1	protein_coding	TRUE	TRUE
TMEM222	protein_coding	TRUE	TRUE
ACTG1P20	transcribed_pseudogene	TRUE	TRUE
RNU6-48P	pseudogene	TRUE	TRUE
SYTL1	protein_coding	TRUE	TRUE
MAP3K6	protein_coding	TRUE	TRUE
FCN3	protein_coding	TRUE	TRUE
CD164L2	protein_coding	TRUE	TRUE
GPR3	protein_coding	TRUE	TRUE
WASF2	protein_coding	TRUE	TRUE
LOC105376892	lncRNA	TRUE	TRUE
AHDC1	protein_coding	TRUE	TRUE
FGR	protein_coding	TRUE	TRUE
LOC729973	pseudogene	TRUE	TRUE
LINC02574	lncRNA	TRUE	TRUE
IFI6	protein_coding	TRUE	TRUE
RNU6-949P	pseudogene	TRUE	TRUE
CHMP1AP1	pseudogene	TRUE	TRUE
RNU6-424P	pseudogene	TRUE	TRUE
FAM76A	protein_coding	TRUE	TRUE
RPEP3	pseudogene	TRUE	TRUE
STX12	protein_coding	TRUE	TRUE
RNU6-1245P	pseudogene	TRUE	TRUE
LOC124903885	lncRNA	TRUE	TRUE
PPP1R8	protein_coding	TRUE	TRUE
SCARNA1	ncRNA	TRUE	TRUE
THEMIS2	protein_coding	TRUE	TRUE
RPA2	protein_coding	TRUE	TRUE
SMPDL3B	protein_coding	TRUE	TRUE
XKR8	protein_coding	TRUE	TRUE
EYA3	protein_coding	TRUE	TRUE
RN7SL559P	pseudogene	TRUE	TRUE
SPCS2P4	pseudogene	TRUE	TRUE
LOC100131223	pseudogene	TRUE	TRUE
RNU6-176P	pseudogene	TRUE	TRUE
RNU7-29P	pseudogene	TRUE	TRUE
PTAFR	protein_coding	TRUE	TRUE
DNAJC8	protein_coding	TRUE	TRUE
ATP5IF1	protein_coding	TRUE	TRUE
SESN2	protein_coding	TRUE	TRUE
MED18	protein_coding	TRUE	TRUE
PHACTR4	protein_coding	TRUE	TRUE
RNU6ATAC27P	pseudogene	TRUE	TRUE
SNHG3	lncRNA	TRUE	TRUE
RCC1	protein_coding	TRUE	TRUE
SNORA73A	snoRNA	TRUE	TRUE
SNORA73B	snoRNA	TRUE	TRUE
LOC124904836	snoRNA	TRUE	TRUE
PRDX3P2	pseudogene	TRUE	TRUE
TRNAU1AP	protein_coding	TRUE	TRUE
SNHG12	lncRNA	TRUE	TRUE
SNORD99	snoRNA	TRUE	TRUE
SNORA61	snoRNA	TRUE	TRUE
SNORA44	snoRNA	TRUE	TRUE
SNORA16A	snoRNA	TRUE	TRUE
RAB42	protein_coding	TRUE	TRUE
TAF12	protein_coding	TRUE	TRUE
TAF12-DT	lncRNA	TRUE	TRUE
RNU11	snRNA	TRUE	TRUE
GMEB1	protein_coding	TRUE	TRUE
LOC124904809	ncRNA	TRUE	TRUE
YTHDF2	protein_coding	TRUE	TRUE
OPRD1	protein_coding	TRUE	TRUE
EPB41	protein_coding	TRUE	TRUE
LOC124903886	lncRNA	TRUE	TRUE
RPL27P4	pseudogene	TRUE	TRUE
TMEM200B	protein_coding	TRUE	TRUE
SRSF4	protein_coding	TRUE	TRUE
MECR	protein_coding	TRUE	TRUE
LOC124903887	lncRNA	TRUE	TRUE
PTPRU	protein_coding	TRUE	TRUE
LINC01756	lncRNA	TRUE	TRUE
LOC107984933	lncRNA	TRUE	TRUE
LOC107984934	lncRNA	TRUE	TRUE
LINC01648	lncRNA	TRUE	TRUE
LOC105378617	lncRNA	TRUE	TRUE
LOC105378618	lncRNA	TRUE	TRUE
LOC124903888	lncRNA	TRUE	TRUE
MATN1	protein_coding	TRUE	TRUE
MATN1-AS1	lncRNA	TRUE	TRUE
LAPTM5	protein_coding	TRUE	TRUE
MIR4420	miRNA	TRUE	TRUE
LOC105378620	lncRNA	TRUE	TRUE
LOC105378621	lncRNA	TRUE	TRUE
LINC01778	lncRNA	TRUE	TRUE
RN7SKP91	pseudogene	TRUE	TRUE
LOC400748	lncRNA	TRUE	TRUE
SDC3	protein_coding	TRUE	TRUE
RN7SL371P	pseudogene	TRUE	TRUE
PUM1	protein_coding	TRUE	TRUE
SNORD103A	snoRNA	TRUE	TRUE
SNORD103B	snoRNA	TRUE	TRUE
SNORD103C	snoRNA	TRUE	TRUE
LOC107985097	pseudogene	TRUE	TRUE
SELENOWP1	pseudogene	TRUE	TRUE
LOC124904579	protein_coding	TRUE	TRUE
RPL21P22	pseudogene	TRUE	TRUE
LOC107984935	lncRNA	TRUE	TRUE
NKAIN1	protein_coding	TRUE	TRUE
SNRNP40	protein_coding	TRUE	TRUE
ZCCHC17	protein_coding	TRUE	TRUE
FABP3	protein_coding	TRUE	TRUE
LOC124903892	lncRNA	TRUE	TRUE
LOC105378623	lncRNA	TRUE	TRUE
SERINC2	protein_coding	TRUE	TRUE
LOC124903900	lncRNA	TRUE	TRUE
LOC105378625	lncRNA	TRUE	TRUE
LOC105379772	lncRNA	TRUE	TRUE
EEF1A1P46	pseudogene	TRUE	TRUE
RNU6-40P	pseudogene	TRUE	TRUE
LDC1P	transcribed_pseudogene	TRUE	TRUE
LINC01226	lncRNA	TRUE	TRUE
LOC124903917	lncRNA	TRUE	TRUE
LOC105378626	lncRNA	TRUE	TRUE
TINAGL1	protein_coding	TRUE	TRUE
HCRTR1	protein_coding	TRUE	TRUE
PEF1	protein_coding	TRUE	TRUE
PEF1-AS1	lncRNA	TRUE	TRUE
COL16A1	protein_coding	TRUE	TRUE
LOC101929444	lncRNA	TRUE	TRUE
ADGRB2	protein_coding	TRUE	TRUE
MIR4254	miRNA	TRUE	TRUE
LOC124903930	lncRNA	TRUE	TRUE
SPOCD1	protein_coding	TRUE	TRUE
PTP4A2	protein_coding	TRUE	TRUE
KHDRBS1	protein_coding	TRUE	TRUE
TMEM39B	protein_coding	TRUE	TRUE
MIR5585	miRNA	TRUE	TRUE
KPNA6	protein_coding	TRUE	TRUE
TXLNA	protein_coding	TRUE	TRUE
CCDC28B	protein_coding	TRUE	TRUE
IQCC	protein_coding	TRUE	TRUE
DCDC2B	protein_coding	TRUE	TRUE
TMEM234	protein_coding	TRUE	TRUE
EIF3I	protein_coding	TRUE	TRUE
MTMR9LP	transcribed_pseudogene	TRUE	TRUE
FAM167B	protein_coding	TRUE	TRUE
LCK	protein_coding	TRUE	TRUE
HDAC1	protein_coding	TRUE	TRUE
MARCKSL1	protein_coding	TRUE	TRUE
LOC124903949	lncRNA	TRUE	TRUE
LOC105378629	lncRNA	TRUE	TRUE
LOC124903933	lncRNA	TRUE	TRUE
FAM229A	protein_coding	TRUE	TRUE
TSSK3	protein_coding	TRUE	TRUE
BSDC1	protein_coding	TRUE	TRUE
GAPDHP20	pseudogene	TRUE	TRUE
LRRC37A12P	pseudogene	TRUE	TRUE
RN7SL122P	pseudogene	TRUE	TRUE
ZBTB8B	protein_coding	TRUE	TRUE
ZBTB8A	protein_coding	TRUE	TRUE
LOC124903952	lncRNA	TRUE	TRUE
LOC102723870	lncRNA	TRUE	TRUE
ZBTB8OS	protein_coding	TRUE	TRUE
RBBP4	protein_coding	TRUE	TRUE
SYNC	protein_coding	TRUE	TRUE
KIAA1522	protein_coding	TRUE	TRUE
YARS1	protein_coding	TRUE	TRUE
S100PBP	protein_coding	TRUE	TRUE
FNDC5	protein_coding	TRUE	TRUE
LOC105378631	lncRNA	TRUE	TRUE
HPCA	protein_coding	TRUE	TRUE
TMEM54	protein_coding	TRUE	TRUE
LOC105378632	lncRNA	TRUE	TRUE
RNF19B	protein_coding	TRUE	TRUE
LOC107984936	protein_coding	TRUE	TRUE
RPL18AP4	pseudogene	TRUE	TRUE
LOC100419257	pseudogene	TRUE	TRUE
AK2	protein_coding	TRUE	TRUE
LOC124903969	lncRNA	TRUE	TRUE
LOC105378635	lncRNA	TRUE	TRUE
AZIN2	protein_coding	TRUE	TRUE
ZNF362	protein_coding	TRUE	TRUE
TRIM62	protein_coding	TRUE	TRUE
A3GALT2	protein_coding	TRUE	TRUE
PHC2	protein_coding	TRUE	TRUE
MIR3605	miRNA	TRUE	TRUE
RN7SKP16	pseudogene	TRUE	TRUE
PHC2-AS1	lncRNA	TRUE	TRUE
TLR12P	pseudogene	TRUE	TRUE
ZSCAN20	protein_coding	TRUE	TRUE
LOC100422287	pseudogene	TRUE	TRUE
CSMD2	protein_coding	TRUE	TRUE
LOC124903976	lncRNA	TRUE	TRUE
HSPD1P14	pseudogene	TRUE	TRUE
HMGB4	protein_coding	TRUE	TRUE
CSMD2-AS1	lncRNA	TRUE	TRUE
RNA5SP42	pseudogene	TRUE	TRUE
C1orf94	protein_coding	TRUE	TRUE
LOC100420336	pseudogene	TRUE	TRUE
LOC105378639	lncRNA	TRUE	TRUE
LOC105378641	lncRNA	TRUE	TRUE
MIR552	miRNA	TRUE	TRUE
LOC105378642	lncRNA	TRUE	TRUE
GJB5	protein_coding	TRUE	TRUE
GJB4	protein_coding	TRUE	TRUE
GJB3	protein_coding	TRUE	TRUE
GJA4	protein_coding	TRUE	TRUE
SMIM12	protein_coding	TRUE	TRUE
DLGAP3	protein_coding	TRUE	TRUE
GPR199P	lncRNA	TRUE	TRUE
TMEM35B	protein_coding	TRUE	TRUE
ZMYM6	protein_coding	TRUE	TRUE
LOC124903990	lncRNA	TRUE	TRUE
RPL12P45	pseudogene	TRUE	TRUE
ZMYM1	protein_coding	TRUE	TRUE
EFCAB14P1	pseudogene	TRUE	TRUE
LOC105378644	lncRNA	TRUE	TRUE
SFPQ	protein_coding	TRUE	TRUE
ZMYM4	protein_coding	TRUE	TRUE
RN7SL503P	pseudogene	TRUE	TRUE
LOC124900419	snoRNA	TRUE	TRUE
RPL5P4	pseudogene	TRUE	TRUE
ZMYM4-AS1	lncRNA	TRUE	TRUE
RNY5P1	pseudogene	TRUE	TRUE
KIAA0319L	protein_coding	TRUE	TRUE
LOC100419802	pseudogene	TRUE	TRUE
NCDN	protein_coding	TRUE	TRUE
TFAP2E-AS1	lncRNA	TRUE	TRUE
TFAP2E	protein_coding	TRUE	TRUE
PSMB2	protein_coding	TRUE	TRUE
LOC105378646	lncRNA	TRUE	TRUE
C1orf216	protein_coding	TRUE	TRUE
CLSPN	protein_coding	TRUE	TRUE
AGO4	protein_coding	TRUE	TRUE
AGO1	protein_coding	TRUE	TRUE
AGO3	protein_coding	TRUE	TRUE
LOC105378647	lncRNA	TRUE	TRUE
LOC100128093	pseudogene	TRUE	TRUE
TEKT2	protein_coding	TRUE	TRUE
ADPRS	protein_coding	TRUE	TRUE
COL8A2	protein_coding	TRUE	TRUE
TRAPPC3	protein_coding	TRUE	TRUE
MAP7D1	protein_coding	TRUE	TRUE
RN7SL131P	pseudogene	TRUE	TRUE
THRAP3	protein_coding	TRUE	TRUE
UBE2V2P4	pseudogene	TRUE	TRUE
SH3D21	protein_coding	TRUE	TRUE
EVA1B	protein_coding	TRUE	TRUE
STK40	protein_coding	TRUE	TRUE
LOC124904012	lncRNA	TRUE	TRUE
LSM10	protein_coding	TRUE	TRUE
LOC124904013	lncRNA	TRUE	TRUE
RNU4-27P	pseudogene	TRUE	TRUE
OSCP1	protein_coding	TRUE	TRUE
SNORA63C	snoRNA	TRUE	TRUE
LOC107984940	lncRNA	TRUE	TRUE
MRPS15	protein_coding	TRUE	TRUE
CSF3R	protein_coding	TRUE	TRUE
FTLP18	pseudogene	TRUE	TRUE
LOC107984941	lncRNA	TRUE	TRUE
LOC105378648	lncRNA	TRUE	TRUE
LOC124904023	lncRNA	TRUE	TRUE
GRIK3	protein_coding	TRUE	TRUE
LOC124904027	lncRNA	TRUE	TRUE
MIR4255	miRNA	TRUE	TRUE
RNU6-636P	pseudogene	TRUE	TRUE
RNA5SP43	pseudogene	TRUE	TRUE
RPS29P6	pseudogene	TRUE	TRUE
LOC107984942	lncRNA	TRUE	TRUE
ZC3H12A-DT	lncRNA	TRUE	TRUE
ZC3H12A	protein_coding	TRUE	TRUE
MIR6732	miRNA	TRUE	TRUE
MEAF6	protein_coding	TRUE	TRUE
MIR5581	miRNA	TRUE	TRUE
LOC105378649	lncRNA	TRUE	TRUE
SNIP1	protein_coding	TRUE	TRUE
FTH1P1	pseudogene	TRUE	TRUE
RPS27P9	pseudogene	TRUE	TRUE
DNALI1	protein_coding	TRUE	TRUE
GNL2	protein_coding	TRUE	TRUE
RSPO1	protein_coding	TRUE	TRUE
C1orf109	protein_coding	TRUE	TRUE
CDCA8	protein_coding	TRUE	TRUE
EPHA10	protein_coding	TRUE	TRUE
LOC124904835	snoRNA	TRUE	TRUE
LOC105378650	lncRNA	TRUE	TRUE
ACTN4P2	pseudogene	TRUE	TRUE
LOC100129497	pseudogene	TRUE	TRUE
MANEAL	protein_coding	TRUE	TRUE
YRDC	protein_coding	TRUE	TRUE
C1orf122	protein_coding	TRUE	TRUE
MTF1	protein_coding	TRUE	TRUE
RPS2P13	pseudogene	TRUE	TRUE
INPP5B	protein_coding	TRUE	TRUE
RNU6-584P	pseudogene	TRUE	TRUE
LOC124904043	lncRNA	TRUE	TRUE
LOC105378651	lncRNA	TRUE	TRUE
SF3A3	protein_coding	TRUE	TRUE
RNU6-510P	pseudogene	TRUE	TRUE
FHL3	protein_coding	TRUE	TRUE
UTP11	protein_coding	TRUE	TRUE
POU3F1	protein_coding	TRUE	TRUE
MIR3659HG	lncRNA	TRUE	TRUE
MIR3659	miRNA	TRUE	TRUE
LINC02786	lncRNA	TRUE	TRUE
LOC105378654	lncRNA	TRUE	TRUE
LINC01343	lncRNA	TRUE	TRUE
LOC105378657	lncRNA	TRUE	TRUE
TUBB6P1	pseudogene	TRUE	TRUE
RNU6-753P	pseudogene	TRUE	TRUE
LOC107984943	lncRNA	TRUE	TRUE
LINC01685	lncRNA	TRUE	TRUE
LOC105378658	lncRNA	TRUE	TRUE
LOC105378660	lncRNA	TRUE	TRUE
HSPA5P1	pseudogene	TRUE	TRUE
RRAGC	protein_coding	TRUE	TRUE
MYCBP	protein_coding	TRUE	TRUE
GJA9-MYCBP	lncRNA	TRUE	TRUE
LOC105378663	lncRNA	TRUE	TRUE
GJA9	protein_coding	TRUE	TRUE
RHBDL2	protein_coding	TRUE	TRUE
LOC105378662	lncRNA	TRUE	TRUE
RNU6-605P	pseudogene	TRUE	TRUE
EIF1P2	pseudogene	TRUE	TRUE
AKIRIN1	protein_coding	TRUE	TRUE
NDUFS5	protein_coding	TRUE	TRUE
LOC124904088	lncRNA	TRUE	TRUE
MACF1	protein_coding	TRUE	TRUE
RNU6-608P	pseudogene	TRUE	TRUE
RNA5SP44	pseudogene	TRUE	TRUE
HSPE1P8	pseudogene	TRUE	TRUE
LOC124904101	lncRNA	TRUE	TRUE
BMP8A	protein_coding	TRUE	TRUE
TRK-CTT12-1	pseudogene	TRUE	TRUE
OXCT2P1	transcribed_pseudogene	TRUE	TRUE
PPIEL	transcribed_pseudogene	TRUE	TRUE
PABPC4	protein_coding	TRUE	TRUE
PABPC4-AS1	lncRNA	TRUE	TRUE
SNORA55	snoRNA	TRUE	TRUE
HEYL	protein_coding	TRUE	TRUE
NT5C1A	protein_coding	TRUE	TRUE
HPCAL4	protein_coding	TRUE	TRUE
LOC100128091	pseudogene	TRUE	TRUE
RNU7-121P	pseudogene	TRUE	TRUE
PPIE	protein_coding	TRUE	TRUE
BMP8B	protein_coding	TRUE	TRUE
OXCT2	protein_coding	TRUE	TRUE
BMP8B-AS1	lncRNA	TRUE	TRUE
LOC101929536	lncRNA	TRUE	TRUE
LOC105378667	lncRNA	TRUE	TRUE
TRIT1	protein_coding	TRUE	TRUE
MYCL	protein_coding	TRUE	TRUE
MYCL-AS1	lncRNA	TRUE	TRUE
MFSD2A	protein_coding	TRUE	TRUE
RPS2P12	pseudogene	TRUE	TRUE
LOC105378669	lncRNA	TRUE	TRUE
CAP1	protein_coding	TRUE	TRUE
PPT1	protein_coding	TRUE	TRUE
OAZ1P1	pseudogene	TRUE	TRUE
LOC105378671	lncRNA	TRUE	TRUE
RLF	protein_coding	TRUE	TRUE
RNU6-1237P	pseudogene	TRUE	TRUE
TMCO2	protein_coding	TRUE	TRUE
ZMPSTE24	protein_coding	TRUE	TRUE
COL9A2	protein_coding	TRUE	TRUE
RPL21P20	pseudogene	TRUE	TRUE
SMAP2	protein_coding	TRUE	TRUE
ZFP69B	protein_coding	TRUE	TRUE
ZFP69	protein_coding	TRUE	TRUE
EXO5-DT	lncRNA	TRUE	TRUE
EXO5	protein_coding	TRUE	TRUE
LOC124904149	lncRNA	TRUE	TRUE
ZNF684	protein_coding	TRUE	TRUE
LOC100328982	pseudogene	TRUE	TRUE
LOC105378673	lncRNA	TRUE	TRUE
GTF2F2P2	pseudogene	TRUE	TRUE
RIMS3	protein_coding	TRUE	TRUE
LOC105378675	lncRNA	TRUE	TRUE
NFYC-AS1	lncRNA	TRUE	TRUE
NFYC	protein_coding	TRUE	TRUE
MIR30E	miRNA	TRUE	TRUE
MIR30C1	miRNA	TRUE	TRUE
KCNQ4	protein_coding	TRUE	TRUE
RN7SL326P	pseudogene	TRUE	TRUE
LOC105378676	lncRNA	TRUE	TRUE
CITED4	protein_coding	TRUE	TRUE
LOC124904157	lncRNA	TRUE	TRUE
LOC100128362	pseudogene	TRUE	TRUE
UBE2V1P8	pseudogene	TRUE	TRUE
CTPS1	protein_coding	TRUE	TRUE
SLFNL1-AS1	lncRNA	TRUE	TRUE
SLFNL1	protein_coding	TRUE	TRUE
SCMH1	protein_coding	TRUE	TRUE
RPL23AP17	pseudogene	TRUE	TRUE
LOC102723924	lncRNA	TRUE	TRUE
RPL36AP9	pseudogene	TRUE	TRUE
LOC124904158	lncRNA	TRUE	TRUE
LOC124904159	lncRNA	TRUE	TRUE
FOXO6	protein_coding	TRUE	TRUE
FOXO6-AS1	lncRNA	TRUE	TRUE
LOC105378678	lncRNA	TRUE	TRUE
RNA5SP45	pseudogene	TRUE	TRUE
EDN2	protein_coding	TRUE	TRUE
HIVEP3	protein_coding	TRUE	TRUE
LOC100418723	pseudogene	TRUE	TRUE
LOC124904160	lncRNA	TRUE	TRUE
HNRNPFP1	pseudogene	TRUE	TRUE
LOC124904161	lncRNA	TRUE	TRUE
GUCA2B	protein_coding	TRUE	TRUE
GUCA2A	protein_coding	TRUE	TRUE
FOXJ3	protein_coding	TRUE	TRUE
RIMKLA	protein_coding	TRUE	TRUE
RPS15AP8	pseudogene	TRUE	TRUE
ZMYND12	protein_coding	TRUE	TRUE
CCDC30	protein_coding	TRUE	TRUE
PPCS	protein_coding	TRUE	TRUE
RPS3AP11	pseudogene	TRUE	TRUE
TMSB4XP1	pseudogene	TRUE	TRUE
RNU6-536P	pseudogene	TRUE	TRUE
LOC124904162	lncRNA	TRUE	TRUE
PPIH	protein_coding	TRUE	TRUE
YBX1	protein_coding	TRUE	TRUE
CLDN19	protein_coding	TRUE	TRUE
P3H1	protein_coding	TRUE	TRUE
C1orf50	protein_coding	TRUE	TRUE
TMEM269-DT	lncRNA	TRUE	TRUE
TMEM269	protein_coding	TRUE	TRUE
LOC107984946	lncRNA	TRUE	TRUE
SVBP	protein_coding	TRUE	TRUE
ERMAP	protein_coding	TRUE	TRUE
LOC124904163	lncRNA	TRUE	TRUE
ZNF691	protein_coding	TRUE	TRUE
LOC339539	lncRNA	TRUE	TRUE
LOC100420252	pseudogene	TRUE	TRUE
MKRN8P	pseudogene	TRUE	TRUE
ATP6V1E1P1	pseudogene	TRUE	TRUE
SLC2A1	protein_coding	TRUE	TRUE
ATP6V0CP4	pseudogene	TRUE	TRUE
SLC2A1-DT	lncRNA	TRUE	TRUE
RNU6-880P	pseudogene	TRUE	TRUE
LOC124904715	pseudogene	TRUE	TRUE
FAM183A	protein_coding	TRUE	TRUE
EBNA1BP2	protein_coding	TRUE	TRUE
MIR6733	miRNA	TRUE	TRUE
CFAP57	protein_coding	TRUE	TRUE
LOC105378685	lncRNA	TRUE	TRUE
RNA5SP46	pseudogene	TRUE	TRUE
LOC124904164	lncRNA	TRUE	TRUE
TMEM125	protein_coding	TRUE	TRUE
C1orf210	protein_coding	TRUE	TRUE
TIE1	protein_coding	TRUE	TRUE
MPL	protein_coding	TRUE	TRUE
CDC20-DT	lncRNA	TRUE	TRUE
CDC20	protein_coding	TRUE	TRUE
ELOVL1	protein_coding	TRUE	TRUE
MIR6734	miRNA	TRUE	TRUE
LOC112268225	lncRNA	TRUE	TRUE
MED8	protein_coding	TRUE	TRUE
MED8-AS1	lncRNA	TRUE	TRUE
SZT2	protein_coding	TRUE	TRUE
SZT2-AS1	lncRNA	TRUE	TRUE
MIR6735	miRNA	TRUE	TRUE
HYI	protein_coding	TRUE	TRUE
HYI-AS1	lncRNA	TRUE	TRUE
PTPRF	protein_coding	TRUE	TRUE
KDM4A	protein_coding	TRUE	TRUE
LOC124904165	lncRNA	TRUE	TRUE
KDM4A-AS1	lncRNA	TRUE	TRUE
ST3GAL3	protein_coding	TRUE	TRUE
ST3GAL3-AS1	lncRNA	TRUE	TRUE
LOC124904721	pseudogene	TRUE	TRUE
LOC124904166	lncRNA	TRUE	TRUE
MIR6079	miRNA	TRUE	TRUE
SHMT1P1	pseudogene	TRUE	TRUE
ARTN	protein_coding	TRUE	TRUE
LINC02918	lncRNA	TRUE	TRUE
LOC101929609	lncRNA	TRUE	TRUE
IPO13	protein_coding	TRUE	TRUE
DPH2	protein_coding	TRUE	TRUE
LOC124904167	lncRNA	TRUE	TRUE
ATP6V0B	protein_coding	TRUE	TRUE
B4GALT2	protein_coding	TRUE	TRUE
CCDC24	protein_coding	TRUE	TRUE
SLC6A9	protein_coding	TRUE	TRUE
LOC107984948	lncRNA	TRUE	TRUE
LOC124904168	lncRNA	TRUE	TRUE
KLF17	protein_coding	TRUE	TRUE
LOC124904169	lncRNA	TRUE	TRUE
KRT8P47	pseudogene	TRUE	TRUE
RN7SL479P	pseudogene	TRUE	TRUE
LOC100129492	pseudogene	TRUE	TRUE
KLF18	protein_coding	TRUE	TRUE
LOC100419796	pseudogene	TRUE	TRUE
OOSP1P1	pseudogene	TRUE	TRUE
LOC124904170	lncRNA	TRUE	TRUE
LOC100130714	pseudogene	TRUE	TRUE
DMAP1	protein_coding	TRUE	TRUE
ERI3	protein_coding	TRUE	TRUE
ERI3-IT1	lncRNA	TRUE	TRUE
SNORA110	snoRNA	TRUE	TRUE
RNU6-369P	pseudogene	TRUE	TRUE
RNF220	protein_coding	TRUE	TRUE
MIR5584	miRNA	TRUE	TRUE
LOC107984950	lncRNA	TRUE	TRUE
TMEM53	protein_coding	TRUE	TRUE
SNORD145	snoRNA	TRUE	TRUE
ARMH1	protein_coding	TRUE	TRUE
LOC105378690	lncRNA	TRUE	TRUE
RNU5F-1	snRNA	TRUE	TRUE
RNU5D-1	snRNA	TRUE	TRUE
KIF2C	protein_coding	TRUE	TRUE
SNORD160	snoRNA	TRUE	TRUE
RPS8	protein_coding	TRUE	TRUE
SNORD55	snoRNA	TRUE	TRUE
SNORD46	snoRNA	TRUE	TRUE
SNORD38A	snoRNA	TRUE	TRUE
SNORD38B	snoRNA	TRUE	TRUE
RPS15AP11	pseudogene	TRUE	TRUE
BEST4	protein_coding	TRUE	TRUE
PLK3	protein_coding	TRUE	TRUE
DYNLT4	protein_coding	TRUE	TRUE
BTBD19	protein_coding	TRUE	TRUE
PTCH2	protein_coding	TRUE	TRUE
RNU5E-6P	pseudogene	TRUE	TRUE
LOC107984952	lncRNA	TRUE	TRUE
EIF2B3	protein_coding	TRUE	TRUE
RNA5SP47	pseudogene	TRUE	TRUE
CCNB1IP1P1	pseudogene	TRUE	TRUE
PPIAP35	pseudogene	TRUE	TRUE
MRPS17P1	pseudogene	TRUE	TRUE
HECTD3	protein_coding	TRUE	TRUE
UROD	protein_coding	TRUE	TRUE
ZSWIM5	protein_coding	TRUE	TRUE
OSTCP5	pseudogene	TRUE	TRUE
LOC105378691	lncRNA	TRUE	TRUE
LINC01144	lncRNA	TRUE	TRUE
HPDL	protein_coding	TRUE	TRUE
MUTYH	protein_coding	TRUE	TRUE
TOE1	protein_coding	TRUE	TRUE
TESK2	protein_coding	TRUE	TRUE
LOC124904849	pseudogene	TRUE	TRUE
PPIAP36	pseudogene	TRUE	TRUE
CCDC163	protein_coding	TRUE	TRUE
MMACHC	protein_coding	TRUE	TRUE
PRDX1	protein_coding	TRUE	TRUE
HMGB1P48	pseudogene	TRUE	TRUE
AKR1A1	protein_coding	TRUE	TRUE
NASP	protein_coding	TRUE	TRUE
CCDC17	protein_coding	TRUE	TRUE
GPBP1L1	protein_coding	TRUE	TRUE
RPS15AP10	transcribed_pseudogene	TRUE	TRUE
RPL7AP16	pseudogene	TRUE	TRUE
TMEM69	protein_coding	TRUE	TRUE
IPP	protein_coding	TRUE	TRUE
LOC105378693	lncRNA	TRUE	TRUE
RPL6P1	pseudogene	TRUE	TRUE
MAST2	protein_coding	TRUE	TRUE
TMA16P2	pseudogene	TRUE	TRUE
LOC105378694	lncRNA	TRUE	TRUE
PIK3R3	protein_coding	TRUE	TRUE
P3R3URF-PIK3R3	protein_coding	TRUE	TRUE
LOC124904171	lncRNA	TRUE	TRUE
LOC101929626	lncRNA	TRUE	TRUE
TSPAN1	protein_coding	TRUE	TRUE
P3R3URF	protein_coding	TRUE	TRUE
POMGNT1	protein_coding	TRUE	TRUE
LURAP1	protein_coding	TRUE	TRUE
RAD54L	protein_coding	TRUE	TRUE
LRRC41	protein_coding	TRUE	TRUE
UQCRH	protein_coding	TRUE	TRUE
NSUN4	protein_coding	TRUE	TRUE
FAAH	protein_coding	TRUE	TRUE
FAAHP1	transcribed_pseudogene	TRUE	TRUE
LINC01398	lncRNA	TRUE	TRUE
DMBX1	protein_coding	TRUE	TRUE
TMEM275	protein_coding	TRUE	TRUE
MKNK1-AS1	lncRNA	TRUE	TRUE
KNCN	protein_coding	TRUE	TRUE
MKNK1	protein_coding	TRUE	TRUE
MOB3C	protein_coding	TRUE	TRUE
LOC105378697	lncRNA	TRUE	TRUE
ATPAF1	protein_coding	TRUE	TRUE
NENFP1	pseudogene	TRUE	TRUE
TEX38	protein_coding	TRUE	TRUE
EFCAB14-AS1	lncRNA	TRUE	TRUE
EFCAB14	protein_coding	TRUE	TRUE
LOC105378698	lncRNA	TRUE	TRUE
LOC105378699	lncRNA	TRUE	TRUE
CYP4B1	protein_coding	TRUE	TRUE
CYP4Z2P	transcribed_pseudogene	TRUE	TRUE
TUBAP8	pseudogene	TRUE	TRUE
CYP4A11	protein_coding	TRUE	TRUE
CYP4X1	protein_coding	TRUE	TRUE
CYP4A26P	pseudogene	TRUE	TRUE
CYP4A43P	pseudogene	TRUE	TRUE
CYP4A27P	pseudogene	TRUE	TRUE
CYP4A44P	pseudogene	TRUE	TRUE
LOC124904172	lncRNA	TRUE	TRUE
CYP4Z1	protein_coding	TRUE	TRUE
TUBAP9	pseudogene	TRUE	TRUE
CYP4A22	protein_coding	TRUE	TRUE
MTND1P34	pseudogene	TRUE	TRUE
LOC105378701	lncRNA	TRUE	TRUE
LINC00853	lncRNA	TRUE	TRUE
PDZK1IP1	protein_coding	TRUE	TRUE
TAL1	protein_coding	TRUE	TRUE
STIL	protein_coding	TRUE	TRUE
CMPK1	protein_coding	TRUE	TRUE
LINC01389	lncRNA	TRUE	TRUE
FOXE3	protein_coding	TRUE	TRUE
FOXD2-AS1	lncRNA	TRUE	TRUE
FOXD2	protein_coding	TRUE	TRUE
RPL21P24	pseudogene	TRUE	TRUE
LOC124904173	lncRNA	TRUE	TRUE
ATP6V0E1P4	pseudogene	TRUE	TRUE
LINC01738	lncRNA	TRUE	TRUE
LOC124904174	lncRNA	TRUE	TRUE
TRABD2B	protein_coding	TRUE	TRUE
LINC02794	lncRNA	TRUE	TRUE
CYP46A4P	pseudogene	TRUE	TRUE
SKINT1L	transcribed_pseudogene	TRUE	TRUE
SLC5A9	protein_coding	TRUE	TRUE
SPATA6	protein_coding	TRUE	TRUE
PPP1R8P1	pseudogene	TRUE	TRUE
RNU6-723P	pseudogene	TRUE	TRUE
LOC644462	pseudogene	TRUE	TRUE
RNU4-61P	pseudogene	TRUE	TRUE
LOC124904175	lncRNA	TRUE	TRUE
RPL21P25	pseudogene	TRUE	TRUE
AGBL4	protein_coding	TRUE	TRUE
BEND5	protein_coding	TRUE	TRUE
LOC105378706	lncRNA	TRUE	TRUE
LOC124904851	pseudogene	TRUE	TRUE
AGBL4-AS1	lncRNA	TRUE	TRUE
AGBL4-IT1	lncRNA	TRUE	TRUE
LOC107984954	lncRNA	TRUE	TRUE
ZNF859P	pseudogene	TRUE	TRUE
MTND2P29	pseudogene	TRUE	TRUE
LOC105378708	lncRNA	TRUE	TRUE
ELAVL4	protein_coding	TRUE	TRUE
LOC105378709	lncRNA	TRUE	TRUE
ELAVL4-AS1	lncRNA	TRUE	TRUE
LOC105378711	lncRNA	TRUE	TRUE
LOC105378710	lncRNA	TRUE	TRUE
LINC02808	lncRNA	TRUE	TRUE
RPS2P11	pseudogene	TRUE	TRUE
HMGB1P45	pseudogene	TRUE	TRUE
FCF1P6	pseudogene	TRUE	TRUE
DMRTA2	protein_coding	TRUE	TRUE
LOC105378714	lncRNA	TRUE	TRUE
FAF1	protein_coding	TRUE	TRUE
FAF1-AS1	lncRNA	TRUE	TRUE
RNU6-1026P	pseudogene	TRUE	TRUE
LOC124904727	snRNA	TRUE	TRUE
PHB1P12	pseudogene	TRUE	TRUE
MRPS6P2	pseudogene	TRUE	TRUE
LOC124904176	protein_coding	TRUE	TRUE
CDKN2C	protein_coding	TRUE	TRUE
MIR4421	miRNA	TRUE	TRUE
MIR6500	miRNA	TRUE	TRUE
C1orf185	protein_coding	TRUE	TRUE
CFL1P2	pseudogene	TRUE	TRUE
LINC01562	lncRNA	TRUE	TRUE
LOC107985472	pseudogene	TRUE	TRUE
LOC124904818	snoRNA	TRUE	TRUE
RNF11	protein_coding	TRUE	TRUE
RPS2P8	pseudogene	TRUE	TRUE
TTC39A	protein_coding	TRUE	TRUE
LOC124904177	lncRNA	TRUE	TRUE
TTC39A-AS1	lncRNA	TRUE	TRUE
EPS15	protein_coding	TRUE	TRUE
LOC100422413	pseudogene	TRUE	TRUE
RNU6-877P	pseudogene	TRUE	TRUE
EPS15-AS1	lncRNA	TRUE	TRUE
RNU6-1281P	pseudogene	TRUE	TRUE
CALR4P	transcribed_pseudogene	TRUE	TRUE
LOC105378719	lncRNA	TRUE	TRUE
OSBPL9	protein_coding	TRUE	TRUE
GAPDHP51	pseudogene	TRUE	TRUE
SLC25A6P3	pseudogene	TRUE	TRUE
LOC124900447	snoRNA	TRUE	TRUE
NRDC	protein_coding	TRUE	TRUE
MIR761	miRNA	TRUE	TRUE
TSEN15P2	pseudogene	TRUE	TRUE
RAB3B	protein_coding	TRUE	TRUE
RNA5SP48	pseudogene	TRUE	TRUE
RPS26P14	pseudogene	TRUE	TRUE
RN7SL290P	pseudogene	TRUE	TRUE
TXNDC12	protein_coding	TRUE	TRUE
KTI12	protein_coding	TRUE	TRUE
TXNDC12-AS1	lncRNA	TRUE	TRUE
BTF3L4	protein_coding	TRUE	TRUE
LOC107984956	protein_coding	TRUE	TRUE
ZFYVE9	protein_coding	TRUE	TRUE
RN7SL788P	pseudogene	TRUE	TRUE
LOC100190934	pseudogene	TRUE	TRUE
LOC724060	pseudogene	TRUE	TRUE
PDCL3P6	pseudogene	TRUE	TRUE
RPL9P12	pseudogene	TRUE	TRUE
DNAJC19P7	pseudogene	TRUE	TRUE
ANAPC10P1	pseudogene	TRUE	TRUE
CC2D1B	protein_coding	TRUE	TRUE
PLA2G12AP1	pseudogene	TRUE	TRUE
ORC1	protein_coding	TRUE	TRUE
PRPF38A	protein_coding	TRUE	TRUE
LOC124904850	pseudogene	TRUE	TRUE
TUT4	protein_coding	TRUE	TRUE
LOC105378723	lncRNA	TRUE	TRUE
EEF1GP7	pseudogene	TRUE	TRUE
GPX7	protein_coding	TRUE	TRUE
LOC124904178	lncRNA	TRUE	TRUE
SHISAL2A	protein_coding	TRUE	TRUE
COA7	protein_coding	TRUE	TRUE
NDUFS5P3	pseudogene	TRUE	TRUE
RN7SL62P	pseudogene	TRUE	TRUE
ZYG11B	protein_coding	TRUE	TRUE
RNU2-30P	pseudogene	TRUE	TRUE
RPS13P2	pseudogene	TRUE	TRUE
RNU6-969P	pseudogene	TRUE	TRUE
ZYG11A	protein_coding	TRUE	TRUE
ECHDC2	protein_coding	TRUE	TRUE
LOC112268226	pseudogene	TRUE	TRUE
LOC100652967	pseudogene	TRUE	TRUE
SCP2	protein_coding	TRUE	TRUE
H3P2	pseudogene	TRUE	TRUE
RRAS2P1	pseudogene	TRUE	TRUE
TUBBP10	pseudogene	TRUE	TRUE
PODN	protein_coding	TRUE	TRUE
HIGD1AP11	pseudogene	TRUE	TRUE
SLC1A7	protein_coding	TRUE	TRUE
LOC105379783	lncRNA	TRUE	TRUE
LOC105378724	lncRNA	TRUE	TRUE
CPT2P1	pseudogene	TRUE	TRUE
CPT2	protein_coding	TRUE	TRUE
CZIB	protein_coding	TRUE	TRUE
MAGOH	protein_coding	TRUE	TRUE
MAGOH-DT	lncRNA	TRUE	TRUE
LRP8	protein_coding	TRUE	TRUE
LOC105378728	lncRNA	TRUE	TRUE
LOC105378726	lncRNA	TRUE	TRUE
LRP8-DT	lncRNA	TRUE	TRUE
LOC105378731	lncRNA	TRUE	TRUE
LINC02812	lncRNA	TRUE	TRUE
SLC25A3P1	transcribed_pseudogene	TRUE	TRUE
LOC105378733	lncRNA	TRUE	TRUE
DMRTB1	protein_coding	TRUE	TRUE
GLIS1	protein_coding	TRUE	TRUE
RNU7-95P	pseudogene	TRUE	TRUE
LOC124904179	lncRNA	TRUE	TRUE
NDC1	protein_coding	TRUE	TRUE
LOC124900439	snoRNA	TRUE	TRUE
LOC124904725	pseudogene	TRUE	TRUE
RPL37P7	pseudogene	TRUE	TRUE
YIPF1	protein_coding	TRUE	TRUE
DIO1	protein_coding	TRUE	TRUE
LOC124904180	lncRNA	TRUE	TRUE
HSPB11	protein_coding	TRUE	TRUE
LOC124904181	lncRNA	TRUE	TRUE
LRRC42	protein_coding	TRUE	TRUE
HNRNPA3P12	pseudogene	TRUE	TRUE
LDLRAD1	protein_coding	TRUE	TRUE
TMEM59	protein_coding	TRUE	TRUE
TCEANC2	protein_coding	TRUE	TRUE
MIR4781	miRNA	TRUE	TRUE
LOC100507586	pseudogene	TRUE	TRUE
CDCP2	protein_coding	TRUE	TRUE
CYB5RL	protein_coding	TRUE	TRUE
MRPL37	protein_coding	TRUE	TRUE
SSBP3	protein_coding	TRUE	TRUE
SSBP3-AS1	lncRNA	TRUE	TRUE
LOC105378735	lncRNA	TRUE	TRUE
LINC02784	lncRNA	TRUE	TRUE
TALDO1P1	pseudogene	TRUE	TRUE
HNRNPA1P63	pseudogene	TRUE	TRUE
ACOT11	protein_coding	TRUE	TRUE
FAM151A	protein_coding	TRUE	TRUE
MROH7-TTC4	lncRNA	TRUE	TRUE
MROH7	protein_coding	TRUE	TRUE
TTC4	protein_coding	TRUE	TRUE
PARS2	protein_coding	TRUE	TRUE
TTC22	protein_coding	TRUE	TRUE
LOC124904182	lncRNA	TRUE	TRUE
LEXM	protein_coding	TRUE	TRUE
LOC124904183	lncRNA	TRUE	TRUE
DHCR24	protein_coding	TRUE	TRUE
DHCR24-DT	lncRNA	TRUE	TRUE
LOC124904184	lncRNA	TRUE	TRUE
TRK-CTT7-1	tRNA	TRUE	TRUE
LOC105378736	lncRNA	TRUE	TRUE
TMEM61	protein_coding	TRUE	TRUE
BSND	protein_coding	TRUE	TRUE
PCSK9	protein_coding	TRUE	TRUE
USP24	protein_coding	TRUE	TRUE
LOC100507634	lncRNA	TRUE	TRUE
MIR4422HG	lncRNA	TRUE	TRUE
GYG1P3	pseudogene	TRUE	TRUE
MIR4422	miRNA	TRUE	TRUE
GOT2P1	pseudogene	TRUE	TRUE
MTCO2P34	pseudogene	TRUE	TRUE
RN7SKP291	pseudogene	TRUE	TRUE
RNU6-830P	pseudogene	TRUE	TRUE
LOC105378740	lncRNA	TRUE	TRUE
LINC01753	lncRNA	TRUE	TRUE
PIGQP1	pseudogene	TRUE	TRUE
LINC01755	lncRNA	TRUE	TRUE
LOC105378737	lncRNA	TRUE	TRUE
LOC105378741	lncRNA	TRUE	TRUE
LOC124904591	lncRNA	TRUE	TRUE
LOC124904188	lncRNA	TRUE	TRUE
LOC124904187	lncRNA	TRUE	TRUE
LOC124904190	lncRNA	TRUE	TRUE
RPSAP20	pseudogene	TRUE	TRUE
LOC124904186	lncRNA	TRUE	TRUE
LOC124904185	lncRNA	TRUE	TRUE
LINC01767	lncRNA	TRUE	TRUE
LOC124904189	lncRNA	TRUE	TRUE
PLPP3	protein_coding	TRUE	TRUE
RPL21P23	pseudogene	TRUE	TRUE
RPL23AP85	pseudogene	TRUE	TRUE
LOC101929935	lncRNA	TRUE	TRUE
PRKAA2	protein_coding	TRUE	TRUE
FYB2	protein_coding	TRUE	TRUE
C8A	protein_coding	TRUE	TRUE
C8B	protein_coding	TRUE	TRUE
LOC112267900	lncRNA	TRUE	TRUE
DAB1	protein_coding	TRUE	TRUE
LOC105378748	lncRNA	TRUE	TRUE
LOC105378747	lncRNA	TRUE	TRUE
RPS20P5	pseudogene	TRUE	TRUE
DAB1-AS1	lncRNA	TRUE	TRUE
LOC105378746	lncRNA	TRUE	TRUE
HNRNPA1P6	pseudogene	TRUE	TRUE
RPS26P15	pseudogene	TRUE	TRUE
VKORC1P2	pseudogene	TRUE	TRUE
LOC107984960	lncRNA	TRUE	TRUE
OMA1	protein_coding	TRUE	TRUE
RN7SL713P	pseudogene	TRUE	TRUE
TACSTD2	protein_coding	TRUE	TRUE
AK2P1	pseudogene	TRUE	TRUE
MYSM1	protein_coding	TRUE	TRUE
LOC112268263	lncRNA	TRUE	TRUE
LOC124904191	lncRNA	TRUE	TRUE
LOC105378751	lncRNA	TRUE	TRUE
JUN	protein_coding	TRUE	TRUE
LINC01135	lncRNA	TRUE	TRUE
LOC101926907	lncRNA	TRUE	TRUE
LOC107984961	lncRNA	TRUE	TRUE
LINC02777	lncRNA	TRUE	TRUE
PHB1P3	pseudogene	TRUE	TRUE
LINC01358	lncRNA	TRUE	TRUE
HSD52	lncRNA	TRUE	TRUE
FGGY-DT	lncRNA	TRUE	TRUE
FGGY	protein_coding	TRUE	TRUE
LOC124904192	lncRNA	TRUE	TRUE
MIR4711	miRNA	TRUE	TRUE
LOC105378758	lncRNA	TRUE	TRUE
LOC101926944	lncRNA	TRUE	TRUE
HOOK1	protein_coding	TRUE	TRUE
CYP2J2	protein_coding	TRUE	TRUE
RN7SL475P	pseudogene	TRUE	TRUE
C1orf87	protein_coding	TRUE	TRUE
PGBD4P8	pseudogene	TRUE	TRUE
LINC02778	lncRNA	TRUE	TRUE
LOC107984963	lncRNA	TRUE	TRUE
LOC105378761	lncRNA	TRUE	TRUE
LOC107984962	lncRNA	TRUE	TRUE
LOC107985379	lncRNA	TRUE	TRUE
LINC01748	lncRNA	TRUE	TRUE
LOC124904193	lncRNA	TRUE	TRUE
LOC101926964	lncRNA	TRUE	TRUE
LOC105378764	lncRNA	TRUE	TRUE
NFIA-AS2	lncRNA	TRUE	TRUE
NFIA	protein_coding	TRUE	TRUE
NFIA-AS1	lncRNA	TRUE	TRUE
LOC105378766	lncRNA	TRUE	TRUE
LOC107984964	lncRNA	TRUE	FALSE
MGC34796	transcribed_pseudogene	TRUE	TRUE
TM2D1	protein_coding	TRUE	TRUE
PATJ	protein_coding	TRUE	TRUE
RNU6-414P	pseudogene	TRUE	TRUE
MIR12132	miRNA	TRUE	TRUE
RNU6-1177P	pseudogene	TRUE	TRUE
LOC107984965	lncRNA	TRUE	TRUE
LAMTOR5P1	pseudogene	TRUE	TRUE
RN7SL180P	pseudogene	TRUE	TRUE
MIR3116-1	miRNA	TRUE	TRUE
MIR3116-2	miRNA	TRUE	TRUE
PIGPP2	pseudogene	TRUE	TRUE
RPS15AP7	pseudogene	TRUE	TRUE
L1TD1	protein_coding	TRUE	TRUE
KANK4	protein_coding	TRUE	TRUE
RNU6-371P	pseudogene	TRUE	TRUE
LOC105378768	lncRNA	TRUE	TRUE
USP1	protein_coding	TRUE	TRUE
DOCK7	protein_coding	TRUE	TRUE
ANGPTL3	protein_coding	TRUE	TRUE
RPL13AP9	pseudogene	TRUE	TRUE
LOC124904194	lncRNA	TRUE	TRUE
ATG4C	protein_coding	TRUE	TRUE
LINC01739	lncRNA	TRUE	TRUE
LINC00466	lncRNA	TRUE	TRUE
LOC105378770	lncRNA	TRUE	TRUE
RNA5SP49	pseudogene	TRUE	TRUE
RPSAP65	pseudogene	TRUE	TRUE
FOXD3-AS1	lncRNA	TRUE	TRUE
FOXD3	protein_coding	TRUE	TRUE
MIR6068	miRNA	TRUE	TRUE
LOC124904741	snRNA	TRUE	TRUE
LOC441887	pseudogene	TRUE	TRUE
ALG6	protein_coding	TRUE	TRUE
ITGB3BP	protein_coding	TRUE	TRUE
LOC102724319	lncRNA	TRUE	TRUE
EFCAB7	protein_coding	TRUE	TRUE
RN7SL488P	pseudogene	TRUE	TRUE
RNU7-123P	pseudogene	TRUE	TRUE
DLEU2L	ncRNA_pseudogene	TRUE	TRUE
PGM1	protein_coding	TRUE	TRUE
RN7SL130P	pseudogene	TRUE	TRUE
LOC105378771	lncRNA	TRUE	TRUE
ROR1	protein_coding	TRUE	TRUE
RPL19P3	pseudogene	TRUE	TRUE
CFL1P3	pseudogene	TRUE	TRUE
RNU6-809P	pseudogene	TRUE	TRUE
LOC105378772	lncRNA	TRUE	TRUE
ROR1-AS1	lncRNA	TRUE	TRUE
LOC105378773	lncRNA	TRUE	TRUE
UBE2U	protein_coding	TRUE	TRUE
LOC105378774	lncRNA	TRUE	TRUE
RNU7-62P	pseudogene	TRUE	TRUE
LOC124904732	snRNA	TRUE	TRUE
LOC107984966	lncRNA	TRUE	TRUE
CACHD1	protein_coding	TRUE	TRUE
LOC124904195	lncRNA	TRUE	TRUE
MIR4794	miRNA	TRUE	TRUE
RAVER2	protein_coding	TRUE	TRUE
JAK1	protein_coding	TRUE	TRUE
LOC100130270	pseudogene	TRUE	TRUE
LINC01359	lncRNA	TRUE	TRUE
SLC2A3P2	pseudogene	TRUE	TRUE
RNU6-1176P	pseudogene	TRUE	TRUE
MIR3671	miRNA	TRUE	TRUE
MIR101-1	miRNA	TRUE	TRUE
LOC100129205	pseudogene	TRUE	TRUE
MRPS21P1	pseudogene	TRUE	TRUE
AK4	protein_coding	TRUE	TRUE
RPS29P7	pseudogene	TRUE	TRUE
DNAJC6	protein_coding	TRUE	TRUE
LOC102724416	lncRNA	TRUE	TRUE
COX6CP13	pseudogene	TRUE	TRUE
LOC112268227	lncRNA	TRUE	TRUE
RNU2-15P	pseudogene	TRUE	TRUE
LEPR	protein_coding	TRUE	TRUE
LEPROT	protein_coding	TRUE	TRUE
LOC124904827	snoRNA	TRUE	TRUE
LOC100422694	pseudogene	TRUE	TRUE
RN7SL854P	pseudogene	TRUE	TRUE
PDE4B	protein_coding	TRUE	TRUE
PDE4B-AS1	lncRNA	TRUE	TRUE
RNU4-88P	pseudogene	TRUE	TRUE
LOC105378776	lncRNA	TRUE	TRUE
SGIP1	protein_coding	TRUE	TRUE
LOC124904196	lncRNA	TRUE	TRUE
MIR3117	miRNA	TRUE	TRUE
DYNLT5	protein_coding	TRUE	TRUE
INSL5	protein_coding	TRUE	TRUE
DNAI4	protein_coding	TRUE	TRUE
MIER1	protein_coding	TRUE	TRUE
SLC35D1	protein_coding	TRUE	TRUE
C1orf141	protein_coding	TRUE	TRUE
LOC124900434	snoRNA	TRUE	TRUE
IL23R	protein_coding	TRUE	TRUE
RNU6-586P	pseudogene	TRUE	TRUE
RNU4ATAC4P	pseudogene	TRUE	TRUE
DNAJB6P4	pseudogene	TRUE	TRUE
IL12RB2	protein_coding	TRUE	TRUE
SERBP1	protein_coding	TRUE	TRUE
RNU6-387P	pseudogene	TRUE	TRUE
LINC01702	lncRNA	TRUE	TRUE
RNU6-1031P	pseudogene	TRUE	TRUE
LOC105378780	lncRNA	TRUE	TRUE
LOC124904197	lncRNA	TRUE	TRUE
HNRNPCP9	pseudogene	TRUE	TRUE
RN7SL392P	pseudogene	TRUE	TRUE
GADD45A	protein_coding	TRUE	TRUE
GNG12	protein_coding	TRUE	TRUE
LOC105378781	lncRNA	TRUE	TRUE
RNU7-80P	pseudogene	TRUE	TRUE
GNG12-AS1	lncRNA	TRUE	TRUE
LOC124900403	lncRNA	TRUE	TRUE
LOC100133029	pseudogene	TRUE	TRUE
DIRAS3	protein_coding	TRUE	TRUE
ARL5AP3	pseudogene	TRUE	TRUE
WLS	protein_coding	TRUE	TRUE
CTBP2P8	pseudogene	TRUE	TRUE
MIR1262	miRNA	TRUE	TRUE
RPS7P4	pseudogene	TRUE	TRUE
COX6B1P7	pseudogene	TRUE	TRUE
LOC105378782	lncRNA	TRUE	TRUE
ELOCP18	pseudogene	TRUE	TRUE
LOC124904198	lncRNA	TRUE	TRUE
RPE65	protein_coding	TRUE	TRUE
DEPDC1	protein_coding	TRUE	TRUE
DEPDC1-AS1	lncRNA	TRUE	TRUE
TXNP2	pseudogene	TRUE	TRUE
LOC107984967	lncRNA	TRUE	TRUE
LOC105378783	lncRNA	TRUE	TRUE
LINC01707	lncRNA	TRUE	TRUE
LOC105378787	lncRNA	TRUE	TRUE
LINC02791	lncRNA	TRUE	TRUE
LINC01758	lncRNA	TRUE	TRUE
LOC105378789	lncRNA	TRUE	TRUE
LRRC7	protein_coding	TRUE	TRUE
SGO1P1	pseudogene	TRUE	TRUE
LOC124904199	lncRNA	TRUE	TRUE
RN7SL538P	pseudogene	TRUE	TRUE
PIN1P1	transcribed_pseudogene	TRUE	TRUE
LRRC7-AS1	lncRNA	TRUE	TRUE
LRRC40	protein_coding	TRUE	TRUE
RN7SL242P	pseudogene	TRUE	TRUE
SRSF11	protein_coding	TRUE	TRUE
ANKRD13C	protein_coding	TRUE	TRUE
HHLA3	lncRNA	TRUE	TRUE
HHLA3-AS1	lncRNA	TRUE	TRUE
CTH	protein_coding	TRUE	TRUE
LOC105378793	lncRNA	TRUE	TRUE
CHORDC1P5	pseudogene	TRUE	TRUE
LOC105378794	lncRNA	TRUE	TRUE
CASP3P1	pseudogene	TRUE	TRUE
LINC01788	lncRNA	TRUE	TRUE
LOC102724572	lncRNA	TRUE	TRUE
PTGER3	protein_coding	TRUE	TRUE
ZRANB2-AS1	lncRNA	TRUE	TRUE
ZRANB2	protein_coding	TRUE	TRUE
MIR186	miRNA	TRUE	TRUE
ZRANB2-DT	lncRNA	TRUE	TRUE
LOC105378795	lncRNA	TRUE	TRUE
NEGR1	protein_coding	TRUE	TRUE
NEGR1-IT1	lncRNA	TRUE	TRUE
GDI2P2	pseudogene	TRUE	TRUE
LOC105378797	lncRNA	TRUE	TRUE
LOC105378796	lncRNA	TRUE	TRUE
LOC105378798	lncRNA	TRUE	TRUE
RNU6-1246P	pseudogene	TRUE	TRUE
LINC02796	lncRNA	TRUE	TRUE
LINC02797	lncRNA	TRUE	TRUE
KRT8P21	pseudogene	TRUE	TRUE
LOC105378800	pseudogene	TRUE	TRUE
RN7SKP19	pseudogene	TRUE	TRUE
LINC01360	lncRNA	TRUE	TRUE
LOC105378801	lncRNA	TRUE	TRUE
LOC107985391	lncRNA	TRUE	TRUE
LOC105378802	lncRNA	TRUE	TRUE
LINC02238	lncRNA	TRUE	TRUE
RNA5SP50	pseudogene	TRUE	TRUE
RNU4ATAC8P	pseudogene	TRUE	TRUE
LRRIQ3	protein_coding	TRUE	TRUE
FPGT	protein_coding	TRUE	TRUE
FPGT-TNNI3K	protein_coding	TRUE	TRUE
TNNI3K	protein_coding	TRUE	TRUE
LRRC53	protein_coding	TRUE	TRUE
ERICH3	protein_coding	TRUE	TRUE
ERICH3-AS1	lncRNA	TRUE	TRUE
CRYZ	protein_coding	TRUE	TRUE
TYW3	protein_coding	TRUE	TRUE
LHX8	protein_coding	TRUE	TRUE
RNU6-622P	pseudogene	TRUE	TRUE
SLC44A5	protein_coding	TRUE	TRUE
LOC100422213	pseudogene	TRUE	TRUE
RNU6-503P	pseudogene	TRUE	TRUE
RPL29P5	pseudogene	TRUE	TRUE
LOC100421536	pseudogene	TRUE	TRUE
ACADM	protein_coding	TRUE	TRUE
DLSTP1	transcribed_pseudogene	TRUE	TRUE
RABGGTB	protein_coding	TRUE	TRUE
SNORD45C	snoRNA	TRUE	TRUE
SNORD45A	snoRNA	TRUE	TRUE
SNORD45B	snoRNA	TRUE	TRUE
MSH4	protein_coding	TRUE	TRUE
ASB17	protein_coding	TRUE	TRUE
LOC105378806	lncRNA	TRUE	TRUE
LOC101927342	lncRNA	TRUE	TRUE
LOC124904200	protein_coding	TRUE	TRUE
ST6GALNAC3	protein_coding	TRUE	TRUE
LOC100418965	pseudogene	TRUE	TRUE
LOC105378807	lncRNA	TRUE	TRUE
LOC124904201	lncRNA	TRUE	TRUE
TPI1P1	pseudogene	TRUE	TRUE
RNU6-161P	pseudogene	TRUE	TRUE
LINC02567	lncRNA	TRUE	TRUE
ST6GALNAC5	protein_coding	TRUE	TRUE
MIR7156	miRNA	TRUE	TRUE
PIGK	protein_coding	TRUE	TRUE
RPL17P6	pseudogene	TRUE	TRUE
LOC100421400	pseudogene	TRUE	TRUE
LOC105378808	lncRNA	TRUE	TRUE
AK5	protein_coding	TRUE	TRUE
RNU7-8P	pseudogene	TRUE	TRUE
LOC124904202	lncRNA	TRUE	TRUE
ZZZ3	protein_coding	TRUE	TRUE
RNA5SP20	pseudogene	TRUE	TRUE
RN7SL370P	pseudogene	TRUE	TRUE
USP33	protein_coding	TRUE	TRUE
ACTG1P21	pseudogene	TRUE	TRUE
MIGA1	protein_coding	TRUE	TRUE
RNA5SP21	pseudogene	TRUE	TRUE
LOC653631	pseudogene	TRUE	TRUE
NSRP1P1	pseudogene	TRUE	TRUE
HSPE1P25	pseudogene	TRUE	TRUE
NEXN-AS1	lncRNA	TRUE	TRUE
NEXN	protein_coding	TRUE	TRUE
FUBP1	protein_coding	TRUE	TRUE
DNAJB4	protein_coding	TRUE	TRUE
LOC100131495	pseudogene	TRUE	TRUE
GIPC2	protein_coding	TRUE	TRUE
RNU6-1102P	pseudogene	TRUE	TRUE
LOC100422537	pseudogene	TRUE	TRUE
RNA5SP22	pseudogene	TRUE	TRUE
LOC107984997	lncRNA	TRUE	TRUE
RNFT1P2	pseudogene	TRUE	TRUE
MGC27382	lncRNA	TRUE	TRUE
RNA5SP23	pseudogene	TRUE	TRUE
PTGFR	protein_coding	TRUE	TRUE
IFI44L	protein_coding	TRUE	TRUE
IFI44	protein_coding	TRUE	TRUE
RPL23P3	pseudogene	TRUE	TRUE
LOC652549	pseudogene	TRUE	TRUE
LOC124904203	lncRNA	TRUE	TRUE
ADGRL4	protein_coding	TRUE	TRUE
PSAT1P3	pseudogene	TRUE	TRUE
LOC107984998	lncRNA	TRUE	TRUE
LOC105378810	lncRNA	TRUE	TRUE
LOC105378812	lncRNA	TRUE	TRUE
LOC105378811	lncRNA	TRUE	TRUE
LINC02792	lncRNA	TRUE	TRUE
ADH5P2	pseudogene	TRUE	TRUE
LOC553139	pseudogene	TRUE	TRUE
HMGB1P18	pseudogene	TRUE	TRUE
HNRNPA1P64	pseudogene	TRUE	TRUE
COX6A1P1	pseudogene	TRUE	TRUE
LINC01781	lncRNA	TRUE	TRUE
MTND2P30	pseudogene	TRUE	TRUE
RPL7P10	pseudogene	TRUE	TRUE
LOC105378813	lncRNA	TRUE	TRUE
RPL10AP4	pseudogene	TRUE	TRUE
RN7SKP247	pseudogene	TRUE	TRUE
LOC107985018	lncRNA	TRUE	TRUE
ADGRL2	protein_coding	TRUE	TRUE
HNRNPA3P14	pseudogene	TRUE	TRUE
ARID3BP1	pseudogene	TRUE	TRUE
LOC101927434	lncRNA	TRUE	TRUE
RPS20P7	pseudogene	TRUE	TRUE
ST13P20	pseudogene	TRUE	TRUE
LOC124904204	lncRNA	TRUE	TRUE
[truncated: 56,233 more rows]

## Sheet: Table S9. Broken genes in T2T-H
Table S9. Broken genes in T2T-HG002v1.1. List of genes tentatively classified as broken, based on analysis of their MANE transcripts. Each transcript was assessed for the presence of a valid open reading frame (ORF) without in-frame stop codons and for encoding a protein that is at least 80% identical to the corresponding reference MANE protein. transcript_id shows the MANE Select transcript of t…
haplotype	chr	start	end	strand	gene_id	gene_name	transcript_id	broken	pident
mat	chr1_MATERNAL	114206	115144	-	hg002_chr1_maternal_10	OR4F29	hg002_chr1_maternal_10.1	Y	56.7308
mat	chr1_MATERNAL	357540	377283	+	hg002_chr1_maternal_28	SAMD11	hg002_chr1_maternal_28.2	N	NA
mat	chr1_MATERNAL	376912	392008	-	hg002_chr1_maternal_29	NOC2L	hg002_chr1_maternal_29.1	N	NA
mat	chr1_MATERNAL	393341	398397	+	hg002_chr1_maternal_30	KLHL17	hg002_chr1_maternal_30.1	N	NA
mat	chr1_MATERNAL	399160	408542	+	hg002_chr1_maternal_31	PLEKHN1	hg002_chr1_maternal_31.8	N	NA
mat	chr1_MATERNAL	407875	415648	-	hg002_chr1_maternal_32	PERM1	hg002_chr1_maternal_32.5	N	NA
mat	chr1_MATERNAL	432824	433957	-	hg002_chr1_maternal_33	HES4	hg002_chr1_maternal_33.2	N	NA
mat	chr1_MATERNAL	447332	448375	+	hg002_chr1_maternal_35	ISG15	hg002_chr1_maternal_35.1	N	NA
mat	chr1_MATERNAL	453951	489885	+	hg002_chr1_maternal_36	AGRN	hg002_chr1_maternal_36.2	N	NA
mat	chr1_MATERNAL	504726	508065	-	hg002_chr1_maternal_39	RNF223	hg002_chr1_maternal_39.1	N	NA
mat	chr1_MATERNAL	516621	550980	-	hg002_chr1_maternal_40	C1orf159	hg002_chr1_maternal_40.3	N	NA
mat	chr1_MATERNAL	608143	632199	+	hg002_chr1_maternal_49	TTLL10	hg002_chr1_maternal_49.12	N	NA
mat	chr1_MATERNAL	637847	640931	-	hg002_chr1_maternal_50	TNFRSF18	hg002_chr1_maternal_50.1	N	NA
mat	chr1_MATERNAL	645679	648492	-	hg002_chr1_maternal_51	TNFRSF4	hg002_chr1_maternal_51.4	N	NA
mat	chr1_MATERNAL	651270	666338	-	hg002_chr1_maternal_52	SDF4	hg002_chr1_maternal_52.1	N	NA
mat	chr1_MATERNAL	666574	669378	+	hg002_chr1_maternal_53	B3GALT6	hg002_chr1_maternal_53.1	N	NA
mat	chr1_MATERNAL	676833	682114	-	hg002_chr1_maternal_54	C1QTNF12	hg002_chr1_maternal_54.1	N	NA
mat	chr1_MATERNAL	689339	709285	-	hg002_chr1_maternal_55	UBE2J2	hg002_chr1_maternal_55.7	N	NA
mat	chr1_MATERNAL	715867	726549	+	hg002_chr1_maternal_56	SCNN1D	hg002_chr1_maternal_56.1	N	NA
mat	chr1_MATERNAL	726915	742458	-	hg002_chr1_maternal_57	ACAP3	hg002_chr1_maternal_57.4	N	NA
mat	chr1_MATERNAL	743124	746204	+	hg002_chr1_maternal_60	PUSL1	hg002_chr1_maternal_60.5	N	NA
mat	chr1_MATERNAL	746127	759263	-	hg002_chr1_maternal_61	INTS11	hg002_chr1_maternal_61.6	N	NA
mat	chr1_MATERNAL	759405	763499	+	hg002_chr1_maternal_63	CPTP	hg002_chr1_maternal_63.1	N	NA
mat	chr1_MATERNAL	765883	769917	+	hg002_chr1_maternal_64	TAS1R3	hg002_chr1_maternal_64.1	N	NA
mat	chr1_MATERNAL	769881	784062	-	hg002_chr1_maternal_65	DVL1	hg002_chr1_maternal_65.2	N	NA
mat	chr1_MATERNAL	786253	797115	-	hg002_chr1_maternal_67	MXRA8	hg002_chr1_maternal_67.3	N	NA
mat	chr1_MATERNAL	807301	808772	-	hg002_chr1_maternal_68	AURKAIP1	hg002_chr1_maternal_68.3	N	NA
mat	chr1_MATERNAL	820661	834282	-	hg002_chr1_maternal_70	CCNL2	hg002_chr1_maternal_70.4	N	NA
mat	chr1_MATERNAL	836856	842240	-	hg002_chr1_maternal_72	MRPL20	hg002_chr1_maternal_72.2	N	NA
mat	chr1_MATERNAL	853367	856223	-	hg002_chr1_maternal_75	ANKRD65	hg002_chr1_maternal_75.1	N	NA
mat	chr1_MATERNAL	860818	866308	+	hg002_chr1_maternal_77	TMEM88B	hg002_chr1_maternal_77.1	Y	NA
mat	chr1_MATERNAL	871743	878935	+	hg002_chr1_maternal_80	VWA1	hg002_chr1_maternal_80.1	N	NA
mat	chr1_MATERNAL	885754	906226	+	hg002_chr1_maternal_81	ATAD3C	hg002_chr1_maternal_81.1	N	NA
mat	chr1_MATERNAL	907828	945662	+	hg002_chr1_maternal_82	ATAD3B	hg002_chr1_maternal_82.6	N	NA
mat	chr1_MATERNAL	948359	970882	+	hg002_chr1_maternal_83	ATAD3A	hg002_chr1_maternal_83.3	N	NA
mat	chr1_MATERNAL	970975	976821	-	hg002_chr1_maternal_84	TMEM240	hg002_chr1_maternal_84.1	N	NA
mat	chr1_MATERNAL	977870	1011306	-	hg002_chr1_maternal_85	SSU72	hg002_chr1_maternal_85.1	N	NA
mat	chr1_MATERNAL	1034497	1036620	-	hg002_chr1_maternal_86	FNDC10	hg002_chr1_maternal_86.1	N	NA
mat	chr1_MATERNAL	1050165	1067030	+	hg002_chr1_maternal_88	MIB2	hg002_chr1_maternal_88.19	N	NA
mat	chr1_MATERNAL	1068597	1071078	+	hg002_chr1_maternal_90	MMP23B	hg002_chr1_maternal_90.1	N	NA
mat	chr1_MATERNAL	1071649	1095432	-	hg002_chr1_maternal_91	CDK11B	hg002_chr1_maternal_91.22	N	NA
mat	chr1_MATERNAL	1097906	1129050	-	hg002_chr1_maternal_92	SLC35E2B	hg002_chr1_maternal_92.2	N	NA
mat	chr1_MATERNAL	1138628	1160543	-	hg002_chr1_maternal_96	CDK11A	hg002_chr1_maternal_96.3	N	NA
mat	chr1_MATERNAL	1187464	1216716	-	hg002_chr1_maternal_100	NADK	hg002_chr1_maternal_100.5	N	NA
mat	chr1_MATERNAL	1221488	1327273	-	hg002_chr1_maternal_101	GNB1	hg002_chr1_maternal_101.16	N	NA
mat	chr1_MATERNAL	1351445	1353481	+	hg002_chr1_maternal_104	CALML6	hg002_chr1_maternal_104.2	N	NA
mat	chr1_MATERNAL	1353776	1355464	-	hg002_chr1_maternal_105	TMEM52	hg002_chr1_maternal_105.1	N	NA
mat	chr1_MATERNAL	1358142	1441332	-	hg002_chr1_maternal_106	CFAP74	hg002_chr1_maternal_106.1	N	NA
mat	chr1_MATERNAL	1457116	1468529	+	hg002_chr1_maternal_109	GABRD	hg002_chr1_maternal_109.1	N	NA
mat	chr1_MATERNAL	1486278	1623649	+	hg002_chr1_maternal_111	PRKCZ	hg002_chr1_maternal_111.8	N	NA
mat	chr1_MATERNAL	1622731	1650977	-	hg002_chr1_maternal_114	FAAP20	hg002_chr1_maternal_114.9	N	NA
mat	chr1_MATERNAL	1666575	1748011	+	hg002_chr1_maternal_118	SKI	hg002_chr1_maternal_118.1	N	NA
mat	chr1_MATERNAL	1759057	1832930	-	hg002_chr1_maternal_120	MORN1	hg002_chr1_maternal_120.1	N	NA
mat	chr1_MATERNAL	1833217	1847121	+	hg002_chr1_maternal_122	RER1	hg002_chr1_maternal_122.1	N	NA
mat	chr1_MATERNAL	1845659	1855512	-	hg002_chr1_maternal_123	PEX10	hg002_chr1_maternal_123.2	N	NA
mat	chr1_MATERNAL	1857628	1948453	+	hg002_chr1_maternal_124	PLCH2	hg002_chr1_maternal_124.11	N	NA
mat	chr1_MATERNAL	1951458	1970083	-	hg002_chr1_maternal_125	PANK4	hg002_chr1_maternal_125.2	N	NA
mat	chr1_MATERNAL	1972232	1973750	-	hg002_chr1_maternal_126	HES5	hg002_chr1_maternal_126.1	N	NA
mat	chr1_MATERNAL	1997723	2007318	+	hg002_chr1_maternal_128	TNFRSF14	hg002_chr1_maternal_128.11	N	NA
mat	chr1_MATERNAL	2030014	2034959	+	hg002_chr1_maternal_130	PRXL2B	hg002_chr1_maternal_130.4	N	NA
mat	chr1_MATERNAL	2034130	2076334	-	hg002_chr1_maternal_131	MMEL1	hg002_chr1_maternal_131.1	N	NA
mat	chr1_MATERNAL	2080304	2450464	-	hg002_chr1_maternal_133	TTC34	hg002_chr1_maternal_133.1	N	NA
mat	chr1_MATERNAL	2672729	2674165	+	hg002_chr1_maternal_144	ACTRT2	hg002_chr1_maternal_144.1	N	NA
mat	chr1_MATERNAL	2720888	3092641	+	hg002_chr1_maternal_147	PRDM16	hg002_chr1_maternal_147.1	N	NA
mat	chr1_MATERNAL	3108648	3137437	+	hg002_chr1_maternal_155	ARHGEF16	hg002_chr1_maternal_155.1	N	NA
mat	chr1_MATERNAL	3144270	3285205	-	hg002_chr1_maternal_156	MEGF6	hg002_chr1_maternal_156.11	N	NA
mat	chr1_MATERNAL	3285434	3290523	+	hg002_chr1_maternal_159	TPRG1L	hg002_chr1_maternal_159.1	N	NA
mat	chr1_MATERNAL	3291166	3309877	-	hg002_chr1_maternal_160	WRAP73	hg002_chr1_maternal_160.1	N	NA
mat	chr1_MATERNAL	3312290	3396505	+	hg002_chr1_maternal_161	TP73	hg002_chr1_maternal_161.6	N	NA
mat	chr1_MATERNAL	3412682	3431874	+	hg002_chr1_maternal_164	CCDC27	hg002_chr1_maternal_164.1	N	NA
mat	chr1_MATERNAL	3432962	3436163	+	hg002_chr1_maternal_165	SMIM1	hg002_chr1_maternal_165.2	N	NA
mat	chr1_MATERNAL	3438766	3456711	-	hg002_chr1_maternal_166	LRRC47	hg002_chr1_maternal_166.1	N	NA
mat	chr1_MATERNAL	3472359	3517602	-	hg002_chr1_maternal_168	CEP104	hg002_chr1_maternal_168.1	N	NA
mat	chr1_MATERNAL	3517867	3546147	+	hg002_chr1_maternal_170	DFFB	hg002_chr1_maternal_170.3	N	NA
mat	chr1_MATERNAL	3549851	3560738	-	hg002_chr1_maternal_171	C1orf174	hg002_chr1_maternal_171.2	N	NA
mat	chr1_MATERNAL	4320416	4458523	+	hg002_chr1_maternal_180	AJAP1	hg002_chr1_maternal_180.2	N	NA
mat	chr1_MATERNAL	5538718	5669773	-	hg002_chr1_maternal_192	NPHP4	hg002_chr1_maternal_192.23	N	NA
mat	chr1_MATERNAL	5670024	5777995	+	hg002_chr1_maternal_193	KCNAB2	hg002_chr1_maternal_193.13	N	NA
mat	chr1_MATERNAL	5778602	5856993	-	hg002_chr1_maternal_195	CHD5	hg002_chr1_maternal_195.1	N	NA
mat	chr1_MATERNAL	5861692	5876267	-	hg002_chr1_maternal_196	RPL22	hg002_chr1_maternal_196.1	N	NA
mat	chr1_MATERNAL	5882790	5897971	+	hg002_chr1_maternal_198	RNF207	hg002_chr1_maternal_198.7	N	NA
mat	chr1_MATERNAL	5897865	5912636	-	hg002_chr1_maternal_199	ICMT	hg002_chr1_maternal_199.2	N	NA
mat	chr1_MATERNAL	5920851	5922250	+	hg002_chr1_maternal_201	HES3	hg002_chr1_maternal_201.1	N	NA
mat	chr1_MATERNAL	5924025	5937769	-	hg002_chr1_maternal_202	GPR153	hg002_chr1_maternal_202.2	N	NA
mat	chr1_MATERNAL	5940943	6070433	-	hg002_chr1_maternal_203	ACOT7	hg002_chr1_maternal_203.5	N	NA
mat	chr1_MATERNAL	6091900	6096587	-	hg002_chr1_maternal_204	HES2	hg002_chr1_maternal_204.1	N	NA
mat	chr1_MATERNAL	6101444	6138044	+	hg002_chr1_maternal_205	ESPN	hg002_chr1_maternal_205.7	N	NA
mat	chr1_MATERNAL	6137460	6142847	-	hg002_chr1_maternal_207	TNFRSF25	hg002_chr1_maternal_207.1	N	NA
mat	chr1_MATERNAL	6142766	6196771	-	hg002_chr1_maternal_208	PLEKHG5	hg002_chr1_maternal_208.5	N	NA
mat	chr1_MATERNAL	6198021	6231188	-	hg002_chr1_maternal_209	NOL9	hg002_chr1_maternal_209.5	N	NA
mat	chr1_MATERNAL	6231982	6256423	+	hg002_chr1_maternal_211	TAS1R1	hg002_chr1_maternal_211.1	N	NA
mat	chr1_MATERNAL	6256662	6265938	+	hg002_chr1_maternal_213	ZBTB48	hg002_chr1_maternal_213.5	N	NA
mat	chr1_MATERNAL	6267382	6279526	-	hg002_chr1_maternal_214	KLHL21	hg002_chr1_maternal_214.2	N	NA
mat	chr1_MATERNAL	6290381	6300684	+	hg002_chr1_maternal_216	PHF13	hg002_chr1_maternal_216.1	N	NA
mat	chr1_MATERNAL	6301522	6312243	+	hg002_chr1_maternal_217	THAP3	hg002_chr1_maternal_217.2	N	NA
mat	chr1_MATERNAL	6310818	6378443	-	hg002_chr1_maternal_218	DNAJC11	hg002_chr1_maternal_218.2	N	NA
mat	chr1_MATERNAL	6463902	7451196	+	hg002_chr1_maternal_222	CAMTA1	hg002_chr1_maternal_222.21	N	NA
mat	chr1_MATERNAL	7452786	7462922	+	hg002_chr1_maternal_231	VAMP3	hg002_chr1_maternal_231.1	N	NA
mat	chr1_MATERNAL	7465781	7526668	+	hg002_chr1_maternal_232	PER3	hg002_chr1_maternal_232.26	N	NA
mat	chr1_MATERNAL	7529103	7594891	-	hg002_chr1_maternal_234	UTS2	hg002_chr1_maternal_234.1	N	NA
mat	chr1_MATERNAL	7597513	7622476	-	hg002_chr1_maternal_235	TNFRSF9	hg002_chr1_maternal_235.1	N	NA
mat	chr1_MATERNAL	7643460	7667247	+	hg002_chr1_maternal_237	PARK7	hg002_chr1_maternal_237.2	N	NA
mat	chr1_MATERNAL	7693471	7708053	-	hg002_chr1_maternal_239	ERRFI1	hg002_chr1_maternal_239.4	N	NA
mat	chr1_MATERNAL	8000689	8027604	+	hg002_chr1_maternal_249	SLC45A1	hg002_chr1_maternal_249.1	N	NA
mat	chr1_MATERNAL	8036187	8502612	-	hg002_chr1_maternal_250	RERE	hg002_chr1_maternal_250.2	N	NA
mat	chr1_MATERNAL	8545979	8563668	-	hg002_chr1_maternal_258	ENO1	hg002_chr1_maternal_258.3	N	NA
mat	chr1_MATERNAL	8631236	8660453	+	hg002_chr1_maternal_264	CA6	hg002_chr1_maternal_264.4	N	NA
mat	chr1_MATERNAL	8677893	8711756	-	hg002_chr1_maternal_266	SLC2A7	hg002_chr1_maternal_266.2	N	NA
mat	chr1_MATERNAL	8720439	8779705	-	hg002_chr1_maternal_267	SLC2A5	hg002_chr1_maternal_267.4	N	NA
mat	chr1_MATERNAL	8785815	8814832	-	hg002_chr1_maternal_269	GPR157	hg002_chr1_maternal_269.1	N	NA
mat	chr1_MATERNAL	8920914	8957467	+	hg002_chr1_maternal_273	H6PD	hg002_chr1_maternal_273.1	N	NA
mat	chr1_MATERNAL	8979286	9055845	+	hg002_chr1_maternal_275	SPSB1	hg002_chr1_maternal_275.1	N	NA
mat	chr1_MATERNAL	9227202	9272911	+	hg002_chr1_maternal_278	SLC25A33	hg002_chr1_maternal_278.1	N	NA
mat	chr1_MATERNAL	9276653	9302574	+	hg002_chr1_maternal_280	TMEM201	hg002_chr1_maternal_280.4	N	NA
mat	chr1_MATERNAL	9321435	9423282	+	hg002_chr1_maternal_282	PIK3CD	hg002_chr1_maternal_282.21	N	NA
mat	chr1_MATERNAL	9423094	9518859	-	hg002_chr1_maternal_288	CLSTN1	hg002_chr1_maternal_288.1	N	NA
mat	chr1_MATERNAL	9542611	9604601	-	hg002_chr1_maternal_290	CTNNBIP1	hg002_chr1_maternal_290.4	N	NA
mat	chr1_MATERNAL	9616448	9637709	-	hg002_chr1_maternal_293	LZIC	hg002_chr1_maternal_293.6	N	NA
mat	chr1_MATERNAL	9637241	9691352	+	hg002_chr1_maternal_294	NMNAT1	hg002_chr1_maternal_294.5	N	NA
mat	chr1_MATERNAL	9691688	9710487	+	hg002_chr1_maternal_299	RBP7	hg002_chr1_maternal_299.1	N	NA
mat	chr1_MATERNAL	9727425	9875704	+	hg002_chr1_maternal_300	UBE4B	hg002_chr1_maternal_300.3	N	NA
mat	chr1_MATERNAL	9905468	10076495	+	hg002_chr1_maternal_304	KIF1B	hg002_chr1_maternal_304.2	N	NA
mat	chr1_MATERNAL	10093956	10115402	+	hg002_chr1_maternal_307	PGD	hg002_chr1_maternal_307.3	N	NA
mat	chr1_MATERNAL	10125324	10137697	+	hg002_chr1_maternal_308	CENPS	hg002_chr1_maternal_308.1	N	NA
mat	chr1_MATERNAL	10144924	10146890	+	hg002_chr1_maternal_310	CORT	hg002_chr1_maternal_310.1	N	NA
mat	chr1_MATERNAL	10151416	10167413	-	hg002_chr1_maternal_311	DFFA	hg002_chr1_maternal_311.1	N	NA
mat	chr1_MATERNAL	10169834	10325637	+	hg002_chr1_maternal_312	PEX14	hg002_chr1_maternal_312.1	N	NA
mat	chr1_MATERNAL	10331483	10491353	-	hg002_chr1_maternal_314	CASZ1	hg002_chr1_maternal_314.3	N	NA
mat	chr1_MATERNAL	10641252	10678753	-	hg002_chr1_maternal_318	C1orf127	hg002_chr1_maternal_318.6	N	NA
mat	chr1_MATERNAL	10709338	10727213	+	hg002_chr1_maternal_320	TARDBP	hg002_chr1_maternal_320.1	N	NA
mat	chr1_MATERNAL	10723207	10744182	-	hg002_chr1_maternal_321	MASP2	hg002_chr1_maternal_321.1	N	NA
mat	chr1_MATERNAL	10751530	10756959	-	hg002_chr1_maternal_322	SRM	hg002_chr1_maternal_322.1	N	NA
mat	chr1_MATERNAL	10763546	10796822	-	hg002_chr1_maternal_323	EXOSC10	hg002_chr1_maternal_323.3	N	NA
mat	chr1_MATERNAL	10803487	10959514	-	hg002_chr1_maternal_325	MTOR	hg002_chr1_maternal_325.5	N	NA
mat	chr1_MATERNAL	10886329	10892953	+	hg002_chr1_maternal_329	ANGPTL7	hg002_chr1_maternal_329.3	N	NA
mat	chr1_MATERNAL	10970175	10996553	+	hg002_chr1_maternal_332	UBIAD1	hg002_chr1_maternal_332.1	N	NA
mat	chr1_MATERNAL	11177385	11237011	+	hg002_chr1_maternal_339	DISP3	hg002_chr1_maternal_339.8	N	NA
mat	chr1_MATERNAL	11347544	11353589	-	hg002_chr1_maternal_342	FBXO2	hg002_chr1_maternal_342.1	N	NA
mat	chr1_MATERNAL	11353567	11362490	+	hg002_chr1_maternal_343	FBXO44	hg002_chr1_maternal_343.13	N	NA
mat	chr1_MATERNAL	11363363	11373536	+	hg002_chr1_maternal_344	FBXO6	hg002_chr1_maternal_344.1	N	NA
mat	chr1_MATERNAL	11373662	11390999	-	hg002_chr1_maternal_345	MAD2L2	hg002_chr1_maternal_345.1	N	NA
mat	chr1_MATERNAL	11385805	11425039	+	hg002_chr1_maternal_346	DRAXIN	hg002_chr1_maternal_346.2	N	NA
mat	chr1_MATERNAL	11435326	11449951	+	hg002_chr1_maternal_347	AGTRAP	hg002_chr1_maternal_347.5	N	NA
mat	chr1_MATERNAL	11461379	11488798	+	hg002_chr1_maternal_349	C1orf167	hg002_chr1_maternal_349.1	N	NA
mat	chr1_MATERNAL	11484930	11505146	-	hg002_chr1_maternal_351	MTHFR	hg002_chr1_maternal_351.7	N	NA
mat	chr1_MATERNAL	11505373	11542314	+	hg002_chr1_maternal_352	CLCN6	hg002_chr1_maternal_352.2	N	NA
mat	chr1_MATERNAL	11544898	11546969	-	hg002_chr1_maternal_354	NPPA	hg002_chr1_maternal_354.1	N	NA
mat	chr1_MATERNAL	11556698	11558180	-	hg002_chr1_maternal_355	NPPB	hg002_chr1_maternal_355.1	N	NA
mat	chr1_MATERNAL	11618876	11625714	-	hg002_chr1_maternal_360	KIAA2013	hg002_chr1_maternal_360.1	N	NA
mat	chr1_MATERNAL	11634006	11674824	+	hg002_chr1_maternal_361	PLOD1	hg002_chr1_maternal_361.1	N	NA
mat	chr1_MATERNAL	11679731	11712795	+	hg002_chr1_maternal_362	MFN2	hg002_chr1_maternal_362.2	N	NA
mat	chr1_MATERNAL	11718772	11731317	+	hg002_chr1_maternal_363	MIIP	hg002_chr1_maternal_363.1	N	NA
mat	chr1_MATERNAL	11762585	11843499	+	hg002_chr1_maternal_366	TNFRSF8	hg002_chr1_maternal_366.1	N	NA
mat	chr1_MATERNAL	11866266	11908510	+	hg002_chr1_maternal_370	TNFRSF1B	hg002_chr1_maternal_370.1	N	NA
mat	chr1_MATERNAL	11929320	12211351	+	hg002_chr1_maternal_374	VPS13D	hg002_chr1_maternal_374.1	N	NA
mat	chr1_MATERNAL	12267933	12318252	-	hg002_chr1_maternal_379	DHRS3	hg002_chr1_maternal_379.5	N	NA
mat	chr1_MATERNAL	12344125	12367120	+	hg002_chr1_maternal_382	AADACL4	hg002_chr1_maternal_382.1	N	NA
mat	chr1_MATERNAL	12416157	12428807	+	hg002_chr1_maternal_384	AADACL3	hg002_chr1_maternal_384.1	N	NA
mat	chr1_MATERNAL	12446248	12463747	+	hg002_chr1_maternal_386	CFAP107	hg002_chr1_maternal_386.2	N	NA
mat	chr1_MATERNAL	12473786	12477954	+	hg002_chr1_maternal_387	PRAMEF12	hg002_chr1_maternal_387.1	N	NA
mat	chr1_MATERNAL	12491429	12496660	+	hg002_chr1_maternal_388	PRAMEF1	hg002_chr1_maternal_388.1	N	NA
mat	chr1_MATERNAL	12524617	12531421	-	hg002_chr1_maternal_390	PRAMEF11	hg002_chr1_maternal_390.1	N	NA
mat	chr1_MATERNAL	12547388	12548731	-	hg002_chr1_maternal_392	HNRNPCL1	hg002_chr1_maternal_392.1	N	NA
mat	chr1_MATERNAL	12557097	12561920	+	hg002_chr1_maternal_393	PRAMEF2	hg002_chr1_maternal_393.1	N	NA
mat	chr1_MATERNAL	12579195	12586184	-	hg002_chr1_maternal_395	PRAMEF4	hg002_chr1_maternal_395.1	N	NA
mat	chr1_MATERNAL	12592879	12598253	-	hg002_chr1_maternal_396	PRAMEF10	hg002_chr1_maternal_396.1	N	NA
mat	chr1_MATERNAL	12616578	12620719	+	hg002_chr1_maternal_397	PRAMEF7	hg002_chr1_maternal_397.1	N	NA
mat	chr1_MATERNAL	12638329	12647568	-	hg002_chr1_maternal_400	PRAMEF5	hg002_chr1_maternal_400.1	N	NA
mat	chr1_MATERNAL	12675590	12679049	+	hg002_chr1_maternal_402	PRAMEF18	hg002_chr1_maternal_402.1	N	NA
mat	chr1_MATERNAL	12722280	12729298	-	hg002_chr1_maternal_405	PRAMEF15	hg002_chr1_maternal_405.1	N	NA
mat	chr1_MATERNAL	12733576	12735685	+	hg002_chr1_maternal_406	HNRNPCL3	hg002_chr1_maternal_406.1	N	NA
mat	chr1_MATERNAL	12743581	12750690	+	hg002_chr1_maternal_407	PRAMEF25	hg002_chr1_maternal_407.1	N	NA
mat	chr1_MATERNAL	12782721	12784087	+	hg002_chr1_maternal_410	HNRNPCL2	hg002_chr1_maternal_410.1	N	NA
mat	chr1_MATERNAL	12821707	12828815	-	hg002_chr1_maternal_414	PRAMEF25	hg002_chr1_maternal_414.1	N	NA
mat	chr1_MATERNAL	12836710	12838819	-	hg002_chr1_maternal_415	HNRNPCL3	hg002_chr1_maternal_415.1	N	NA
mat	chr1_MATERNAL	12844647	12852252	+	hg002_chr1_maternal_416	PRAMEF9	hg002_chr1_maternal_416.1	N	NA
mat	chr1_MATERNAL	12865648	12869160	-	hg002_chr1_maternal_418	PRAMEF18	hg002_chr1_maternal_418.1	N	NA
mat	chr1_MATERNAL	12897253	12906363	+	hg002_chr1_maternal_420	PRAMEF6	hg002_chr1_maternal_420.1	N	NA
mat	chr1_MATERNAL	12924333	12928166	-	hg002_chr1_maternal_423	PRAMEF8	hg002_chr1_maternal_423.2	N	NA
mat	chr1_MATERNAL	12946594	12951962	+	hg002_chr1_maternal_424	PRAMEF33	hg002_chr1_maternal_424.1	Y	NA
mat	chr1_MATERNAL	12958637	12965654	+	hg002_chr1_maternal_425	PRAMEF15	hg002_chr1_maternal_425.1	N	NA
mat	chr1_MATERNAL	12984961	12990203	-	hg002_chr1_maternal_427	PRAMEF14	hg002_chr1_maternal_427.1	N	NA
mat	chr1_MATERNAL	13011481	13014997	-	hg002_chr1_maternal_428	PRAMEF19	hg002_chr1_maternal_428.1	N	NA
mat	chr1_MATERNAL	13032686	13035683	+	hg002_chr1_maternal_429	PRAMEF17	hg002_chr1_maternal_429.1	N	NA
mat	chr1_MATERNAL	13053502	13064376	+	hg002_chr1_maternal_430	PRAMEF20	hg002_chr1_maternal_430.1	N	NA
mat	chr1_MATERNAL	13118689	13157537	-	hg002_chr1_maternal_431	LRRC38	hg002_chr1_maternal_431.1	N	NA
mat	chr1_MATERNAL	13227174	13261389	+	hg002_chr1_maternal_435	PDPN	hg002_chr1_maternal_435.2	N	NA
mat	chr1_MATERNAL	13343714	13468631	+	hg002_chr1_maternal_440	PRDM2	hg002_chr1_maternal_440.4	N	NA
mat	chr1_MATERNAL	13536458	14763544	+	hg002_chr1_maternal_441	KAZN	hg002_chr1_maternal_441.9	N	NA
mat	chr1_MATERNAL	14798058	14865985	+	hg002_chr1_maternal_453	TMEM51	hg002_chr1_maternal_453.5	N	NA
mat	chr1_MATERNAL	14882300	15049272	+	hg002_chr1_maternal_457	FHAD1	hg002_chr1_maternal_457.35	N	NA
mat	chr1_MATERNAL	15056150	15076601	+	hg002_chr1_maternal_463	EFHD2	hg002_chr1_maternal_463.2	N	NA
mat	chr1_MATERNAL	15084673	15095480	+	hg002_chr1_maternal_464	CTRC	hg002_chr1_maternal_464.1	N	NA
mat	chr1_MATERNAL	15102964	15118301	+	hg002_chr1_maternal_465	CELA2A	hg002_chr1_maternal_465.1	N	NA
mat	chr1_MATERNAL	15122314	15137603	+	hg002_chr1_maternal_467	CELA2B	hg002_chr1_maternal_467.1	N	NA
mat	chr1_MATERNAL	15137609	15171134	-	hg002_chr1_maternal_468	CASP9	hg002_chr1_maternal_468.1	N	NA
mat	chr1_MATERNAL	15173069	15217939	+	hg002_chr1_maternal_469	DNAJC16	hg002_chr1_maternal_469.2	N	NA
mat	chr1_MATERNAL	15217905	15231267	-	hg002_chr1_maternal_471	AGMAT	hg002_chr1_maternal_471.1	N	NA
mat	chr1_MATERNAL	15263658	15315264	+	hg002_chr1_maternal_476	DDI2	hg002_chr1_maternal_476.1	N	NA
mat	chr1_MATERNAL	15305932	15308252	+	hg002_chr1_maternal_477	RSC1A1	hg002_chr1_maternal_477.1	N	NA
mat	chr1_MATERNAL	15327730	15381001	+	hg002_chr1_maternal_478	PLEKHM2	hg002_chr1_maternal_478.3	N	NA
mat	chr1_MATERNAL	15382490	15387618	+	hg002_chr1_maternal_479	SLC25A34	hg002_chr1_maternal_479.2	N	NA
mat	chr1_MATERNAL	15388724	15394207	+	hg002_chr1_maternal_481	TMEM82	hg002_chr1_maternal_481.1	N	NA
mat	chr1_MATERNAL	15402863	15432814	+	hg002_chr1_maternal_482	FBLIM1	hg002_chr1_maternal_482.35	N	NA
mat	chr1_MATERNAL	15453636	15453911	-	hg002_chr1_maternal_484	UQCRHL	hg002_chr1_maternal_484.1	N	NA
mat	chr1_MATERNAL	15493957	15586713	+	hg002_chr1_maternal_486	SPEN	hg002_chr1_maternal_486.1	N	NA
mat	chr1_MATERNAL	15588126	15622339	-	hg002_chr1_maternal_488	ZBTB17	hg002_chr1_maternal_488.9	N	NA
mat	chr1_MATERNAL	15650474	15655047	+	hg002_chr1_maternal_490	SRARP	hg002_chr1_maternal_490.1	N	NA
mat	chr1_MATERNAL	15660281	15665846	-	hg002_chr1_maternal_491	HSPB7	hg002_chr1_maternal_491.7	N	NA
mat	chr1_MATERNAL	15668288	15680302	+	hg002_chr1_maternal_492	CLCNKA	hg002_chr1_maternal_492.3	N	NA
mat	chr1_MATERNAL	15690037	15703649	+	hg002_chr1_maternal_494	CLCNKB	hg002_chr1_maternal_494.1	N	NA
mat	chr1_MATERNAL	15704092	15719956	-	hg002_chr1_maternal_495	FAM131C	hg002_chr1_maternal_495.1	N	NA
mat	chr1_MATERNAL	15770648	15802399	-	hg002_chr1_maternal_496	EPHA2	hg002_chr1_maternal_496.5	N	NA
mat	chr1_MATERNAL	15844168	15858954	-	hg002_chr1_maternal_498	ARHGEF19	hg002_chr1_maternal_498.1	N	NA
mat	chr1_MATERNAL	15877989	15883478	-	hg002_chr1_maternal_500	CPLANE2	hg002_chr1_maternal_500.1	N	NA
mat	chr1_MATERNAL	15893137	15999007	-	hg002_chr1_maternal_502	FBXO42	hg002_chr1_maternal_502.1	N	NA
mat	chr1_MATERNAL	16013774	16044662	+	hg002_chr1_maternal_503	SZRD1	hg002_chr1_maternal_503.1	N	NA
mat	chr1_MATERNAL	16042194	16084519	-	hg002_chr1_maternal_505	SPATA21	hg002_chr1_maternal_505.4	N	NA
mat	chr1_MATERNAL	16087401	16106776	+	hg002_chr1_maternal_506	NECAP2	hg002_chr1_maternal_506.4	N	NA
mat	chr1_MATERNAL	17040222	17099091	+	hg002_chr1_maternal_602	CROCC	hg002_chr1_maternal_602.6	N	NA
mat	chr1_MATERNAL	17100629	17107684	-	hg002_chr1_maternal_603	MFAP2	hg002_chr1_maternal_603.2	N	NA
mat	chr1_MATERNAL	17112060	17138036	-	hg002_chr1_maternal_605	ATP13A2	hg002_chr1_maternal_605.16	N	NA
mat	chr1_MATERNAL	17144816	17180123	-	hg002_chr1_maternal_606	SDHB	hg002_chr1_maternal_606.1	N	NA
mat	chr1_MATERNAL	17192850	17245554	-	hg002_chr1_maternal_607	PADI2	hg002_chr1_maternal_607.2	N	NA
mat	chr1_MATERNAL	17331964	17372975	+	hg002_chr1_maternal_611	PADI1	hg002_chr1_maternal_611.7	N	NA
mat	chr1_MATERNAL	17376066	17411205	+	hg002_chr1_maternal_612	PADI3	hg002_chr1_maternal_612.2	N	NA
mat	chr1_MATERNAL	17437992	17493495	+	hg002_chr1_maternal_614	PADI4	hg002_chr1_maternal_614.5	N	NA
mat	chr1_MATERNAL	17501687	17531192	+	hg002_chr1_maternal_615	PADI6	hg002_chr1_maternal_615.1	N	NA
mat	chr1_MATERNAL	17536252	17569256	-	hg002_chr1_maternal_616	RCC2	hg002_chr1_maternal_616.2	N	NA
mat	chr1_MATERNAL	17642981	17828706	+	hg002_chr1_maternal_620	ARHGEF10L	hg002_chr1_maternal_620.10	N	NA
mat	chr1_MATERNAL	17886190	17957957	+	hg002_chr1_maternal_622	ACTL8	hg002_chr1_maternal_622.1	N	NA
mat	chr1_MATERNAL	18243411	18514126	+	hg002_chr1_maternal_626	IGSF21	hg002_chr1_maternal_626.1	N	NA
mat	chr1_MATERNAL	18616603	18621647	+	hg002_chr1_maternal_631	KLHDC7A	hg002_chr1_maternal_631.1	N	NA
mat	chr1_MATERNAL	18766419	18884575	+	hg002_chr1_maternal_633	PAX7	hg002_chr1_maternal_633.3	N	NA
mat	chr1_MATERNAL	18975032	18995089	-	hg002_chr1_maternal_634	TAS1R2	hg002_chr1_maternal_634.1	N	NA
mat	chr1_MATERNAL	19006842	19037994	-	hg002_chr1_maternal_635	ALDH4A1	hg002_chr1_maternal_635.3	N	NA
mat	chr1_MATERNAL	19039719	19092895	-	hg002_chr1_maternal_639	IFFO2	hg002_chr1_maternal_639.1	N	NA
mat	chr1_MATERNAL	19214706	19350451	-	hg002_chr1_maternal_641	UBR4	hg002_chr1_maternal_641.1	N	NA
mat	chr1_MATERNAL	19355845	19391709	-	hg002_chr1_maternal_643	EMC1	hg002_chr1_maternal_643.6	N	NA
mat	chr1_MATERNAL	19391990	19400313	+	hg002_chr1_maternal_644	MRTO4	hg002_chr1_maternal_644.1	N	NA
mat	chr1_MATERNAL	19414414	19428955	-	hg002_chr1_maternal_646	AKR7A3	hg002_chr1_maternal_646.2	N	NA
mat	chr1_MATERNAL	19442896	19452334	-	hg002_chr1_maternal_649	AKR7A2	hg002_chr1_maternal_649.2	N	NA
mat	chr1_MATERNAL	19452514	19474651	+	hg002_chr1_maternal_651	SLC66A1	hg002_chr1_maternal_651.1	N	NA
mat	chr1_MATERNAL	19478963	19625704	-	hg002_chr1_maternal_652	CAPZB	hg002_chr1_maternal_652.9	N	NA
mat	chr1_MATERNAL	19737181	19770027	+	hg002_chr1_maternal_662	MICOS10	hg002_chr1_maternal_662.1	N	NA
mat	chr1_MATERNAL	19783438	19798670	+	hg002_chr1_maternal_665	NBL1	hg002_chr1_maternal_665.5	N	NA
mat	chr1_MATERNAL	19805057	19821145	+	hg002_chr1_maternal_666	HTR6	hg002_chr1_maternal_666.1	N	NA
mat	chr1_MATERNAL	19822420	19940134	-	hg002_chr1_maternal_667	TMCO4	hg002_chr1_maternal_667.14	N	NA
mat	chr1_MATERNAL	19954276	19955530	-	hg002_chr1_maternal_668	RNF186	hg002_chr1_maternal_668.1	N	NA
mat	chr1_MATERNAL	20022667	20053214	+	hg002_chr1_maternal_670	OTUD3	hg002_chr1_maternal_670.1	N	NA
mat	chr1_MATERNAL	20060277	20063879	-	hg002_chr1_maternal_671	PLA2G2E	hg002_chr1_maternal_671.1	N	NA
mat	chr1_MATERNAL	20116017	20121018	-	hg002_chr1_maternal_673	PLA2G2A	hg002_chr1_maternal_673.5	N	NA
mat	chr1_MATERNAL	20168996	20232445	+	hg002_chr1_maternal_674	PLA2G5	hg002_chr1_maternal_674.17	N	NA
mat	chr1_MATERNAL	20252478	20260075	-	hg002_chr1_maternal_676	PLA2G2D	hg002_chr1_maternal_676.2	N	NA
mat	chr1_MATERNAL	20279862	20290920	+	hg002_chr1_maternal_677	PLA2G2F	hg002_chr1_maternal_677.3	N	NA
mat	chr1_MATERNAL	20303590	20327052	-	hg002_chr1_maternal_679	PLA2G2C	hg002_chr1_maternal_679.3	N	NA
mat	chr1_MATERNAL	20323865	20336584	+	hg002_chr1_maternal_680	UBXN10	hg002_chr1_maternal_680.2	N	NA
mat	chr1_MATERNAL	20431417	20500066	+	hg002_chr1_maternal_685	VWA5B1	hg002_chr1_maternal_685.2	N	NA
mat	chr1_MATERNAL	20624317	20628142	-	hg002_chr1_maternal_689	CAMK2N1	hg002_chr1_maternal_689.1	N	NA
mat	chr1_MATERNAL	20641367	20650067	-	hg002_chr1_maternal_690	MUL1	hg002_chr1_maternal_690.1	N	NA
mat	chr1_MATERNAL	20694487	20696934	+	hg002_chr1_maternal_692	FAM43B	hg002_chr1_maternal_692.1	N	NA
mat	chr1_MATERNAL	20730958	20760827	+	hg002_chr1_maternal_693	CDA	hg002_chr1_maternal_693.1	N	NA
mat	chr1_MATERNAL	20776551	20794610	+	hg002_chr1_maternal_694	PINK1	hg002_chr1_maternal_694.1	N	NA
mat	chr1_MATERNAL	20794883	20804460	-	hg002_chr1_maternal_697	DDOST	hg002_chr1_maternal_697.1	N	NA
mat	chr1_MATERNAL	20804721	20861095	-	hg002_chr1_maternal_698	KIF17	hg002_chr1_maternal_698.17	N	NA
mat	chr1_MATERNAL	20862819	20875791	-	hg002_chr1_maternal_699	SH2D5	hg002_chr1_maternal_699.5	N	NA
mat	chr1_MATERNAL	20883354	20930398	-	hg002_chr1_maternal_700	HP1BP3	hg002_chr1_maternal_700.10	N	NA
mat	chr1_MATERNAL	20949393	21320025	-	hg002_chr1_maternal_701	EIF4G3	hg002_chr1_maternal_701.60	N	NA
mat	chr1_MATERNAL	21360601	21488843	-	hg002_chr1_maternal_708	ECE1	hg002_chr1_maternal_708.3	N	NA
mat	chr1_MATERNAL	21579904	21627991	+	hg002_chr1_maternal_717	NBPF3	hg002_chr1_maternal_717.13	N	NA
mat	chr1_MATERNAL	21652096	21721562	+	hg002_chr1_maternal_719	ALPL	hg002_chr1_maternal_719.3	N	NA
mat	chr1_MATERNAL	21739364	21812484	-	hg002_chr1_maternal_721	RAP1GAP	hg002_chr1_maternal_721.46	N	NA
mat	chr1_MATERNAL	21821421	21926219	-	hg002_chr1_maternal_722	USP48	hg002_chr1_maternal_722.9	N	NA
mat	chr1_MATERNAL	21955315	21968139	+	hg002_chr1_maternal_724	LDLRAD2	hg002_chr1_maternal_724.1	N	NA
mat	chr1_MATERNAL	21965158	22080226	-	hg002_chr1_maternal_725	HSPG2	hg002_chr1_maternal_725.6	N	NA
mat	chr1_MATERNAL	22119918	22141566	+	hg002_chr1_maternal_727	CELA3B	hg002_chr1_maternal_727.1	N	NA
mat	chr1_MATERNAL	22144581	22155473	+	hg002_chr1_maternal_730	CELA3A	hg002_chr1_maternal_730.1	N	NA
mat	chr1_MATERNAL	22195607	22244182	+	hg002_chr1_maternal_735	CDC42	hg002_chr1_maternal_735.3	N	NA
mat	chr1_MATERNAL	22260151	22285922	-	hg002_chr1_maternal_737	WNT4	hg002_chr1_maternal_737.2	N	NA
mat	chr1_MATERNAL	22571752	22674007	+	hg002_chr1_maternal_743	ZBTB40	hg002_chr1_maternal_743.5	N	NA
mat	chr1_MATERNAL	22706315	22747715	+	hg002_chr1_maternal_744	EPHA8	hg002_chr1_maternal_744.3	N	NA
mat	chr1_MATERNAL	22780585	22783800	+	hg002_chr1_maternal_746	C1QA	hg002_chr1_maternal_746.3	N	NA
mat	chr1_MATERNAL	22787755	22792231	+	hg002_chr1_maternal_747	C1QC	hg002_chr1_maternal_747.4	N	NA
mat	chr1_MATERNAL	22797359	22805764	+	hg002_chr1_maternal_748	C1QB	hg002_chr1_maternal_748.3	N	NA
mat	chr1_MATERNAL	22854968	23066242	+	hg002_chr1_maternal_749	EPHB2	hg002_chr1_maternal_749.6	N	NA
mat	chr1_MATERNAL	23098026	23117849	-	hg002_chr1_maternal_753	LACTBL1	hg002_chr1_maternal_753.1	N	NA
mat	chr1_MATERNAL	23155818	23160836	-	hg002_chr1_maternal_754	TEX46	hg002_chr1_maternal_754.1	N	NA
mat	chr1_MATERNAL	23164440	23228660	+	hg002_chr1_maternal_755	KDM1A	hg002_chr1_maternal_755.1	N	NA
mat	chr1_MATERNAL	23336843	23362444	-	hg002_chr1_maternal_760	HTR1D	hg002_chr1_maternal_760.1	N	NA
mat	chr1_MATERNAL	23457090	23496685	-	hg002_chr1_maternal_763	HNRNPR	hg002_chr1_maternal_763.14	N	NA
mat	chr1_MATERNAL	23511847	23522231	-	hg002_chr1_maternal_764	ZNF436	hg002_chr1_maternal_764.2	N	NA
mat	chr1_MATERNAL	23533302	23578502	-	hg002_chr1_maternal_766	TCEA3	hg002_chr1_maternal_766.1	N	NA
mat	chr1_MATERNAL	23582308	23638361	-	hg002_chr1_maternal_768	ASAP3	hg002_chr1_maternal_768.2	N	NA
mat	chr1_MATERNAL	23659008	23685004	-	hg002_chr1_maternal_769	E2F2	hg002_chr1_maternal_769.10	N	NA
mat	chr1_MATERNAL	23711709	23713284	-	hg002_chr1_maternal_773	ID3	hg002_chr1_maternal_773.1	N	NA
mat	chr1_MATERNAL	23845567	23850623	+	hg002_chr1_maternal_777	RPL11	hg002_chr1_maternal_777.2	N	NA
mat	chr1_MATERNAL	23897421	23916008	+	hg002_chr1_maternal_778	ELOA	hg002_chr1_maternal_778.1	N	NA
mat	chr1_MATERNAL	23932374	23942198	+	hg002_chr1_maternal_780	PITHD1	hg002_chr1_maternal_780.1	N	NA
mat	chr1_MATERNAL	23945111	23949504	+	hg002_chr1_maternal_782	LYPLA2	hg002_chr1_maternal_782.1	N	NA
mat	chr1_MATERNAL	23949564	23954719	-	hg002_chr1_maternal_783	GALE	hg002_chr1_maternal_783.3	N	NA
mat	chr1_MATERNAL	23955850	23979392	-	hg002_chr1_maternal_784	HMGCL	hg002_chr1_maternal_784.1	N	NA
mat	chr1_MATERNAL	23999143	24022367	-	hg002_chr1_maternal_786	FUCA1	hg002_chr1_maternal_786.1	N	NA
mat	chr1_MATERNAL	24024602	24069745	-	hg002_chr1_maternal_787	CNR2	hg002_chr1_maternal_787.4	N	NA
mat	chr1_MATERNAL	24115509	24119800	+	hg002_chr1_maternal_793	PNRC2	hg002_chr1_maternal_793.2	N	NA
mat	chr1_MATERNAL	24120687	24136677	-	hg002_chr1_maternal_794	SRSF10	hg002_chr1_maternal_794.2	N	NA
mat	chr1_MATERNAL	24212149	24268234	-	hg002_chr1_maternal_799	MYOM3	hg002_chr1_maternal_799.1	N	NA
mat	chr1_MATERNAL	24275870	24299238	-	hg002_chr1_maternal_803	IL22RA1	hg002_chr1_maternal_803.1	N	NA
mat	chr1_MATERNAL	24310271	24343351	-	hg002_chr1_maternal_805	IFNLR1	hg002_chr1_maternal_805.3	N	NA
mat	chr1_MATERNAL	24475778	24521160	+	hg002_chr1_maternal_808	GRHL3	hg002_chr1_maternal_808.2	N	NA
mat	chr1_MATERNAL	24513676	24571734	-	hg002_chr1_maternal_809	STPG1	hg002_chr1_maternal_809.1	N	NA
mat	chr1_MATERNAL	24570212	24629669	+	hg002_chr1_maternal_810	NIPAL3	hg002_chr1_maternal_810.15	N	NA
mat	chr1_MATERNAL	24656165	24694834	+	hg002_chr1_maternal_812	RCAN3	hg002_chr1_maternal_812.6	N	NA
mat	chr1_MATERNAL	24709874	24763099	+	hg002_chr1_maternal_814	NCMAP	hg002_chr1_maternal_814.1	N	NA
mat	chr1_MATERNAL	24797389	24827359	+	hg002_chr1_maternal_816	SRRM1	hg002_chr1_maternal_816.22	N	NA
mat	chr1_MATERNAL	24899827	24995546	+	hg002_chr1_maternal_818	CLIC4	hg002_chr1_maternal_818.1	N	NA
mat	chr1_MATERNAL	25050757	25116385	-	hg002_chr1_maternal_821	RUNX3	hg002_chr1_maternal_821.1	N	NA
mat	chr1_MATERNAL	25374077	25384303	-	hg002_chr1_maternal_828	SYF2	hg002_chr1_maternal_828.1	N	NA
mat	chr1_MATERNAL	25394053	25490088	-	hg002_chr1_maternal_830	RSRP1	hg002_chr1_maternal_830.1	N	NA
mat	chr1_MATERNAL	25424298	25482292	+	hg002_chr1_maternal_832	RHD	hg002_chr1_maternal_832.9	N	NA
mat	chr1_MATERNAL	25490168	25514198	+	hg002_chr1_maternal_834	TMEM50A	hg002_chr1_maternal_834.1	N	NA
mat	chr1_MATERNAL	25514086	25582083	-	hg002_chr1_maternal_837	RHCE	hg002_chr1_maternal_837.1	N	NA
mat	chr1_MATERNAL	25582777	25652127	+	hg002_chr1_maternal_840	MACO1	hg002_chr1_maternal_840.3	N	NA
mat	chr1_MATERNAL	25696481	25743272	+	hg002_chr1_maternal_841	LDLRAP1	hg002_chr1_maternal_841.3	N	NA
mat	chr1_MATERNAL	25769648	25937451	+	hg002_chr1_maternal_842	MAN1C1	hg002_chr1_maternal_842.5	N	NA
mat	chr1_MATERNAL	25953199	25971190	+	hg002_chr1_maternal_843	SELENON	hg002_chr1_maternal_843.1	N	NA
mat	chr1_MATERNAL	25972933	25985912	+	hg002_chr1_maternal_845	MTFR1L	hg002_chr1_maternal_845.1	N	NA
mat	chr1_MATERNAL	25984878	26012428	-	hg002_chr1_maternal_846	AUNIP	hg002_chr1_maternal_846.3	N	NA
mat	chr1_MATERNAL	26014445	26028670	-	hg002_chr1_maternal_847	PAQR7	hg002_chr1_maternal_847.2	N	NA
mat	chr1_MATERNAL	26037145	26059840	-	hg002_chr1_maternal_848	STMN1	hg002_chr1_maternal_848.3	N	NA
mat	chr1_MATERNAL	26112688	26150961	-	hg002_chr1_maternal_853	PAFAH2	hg002_chr1_maternal_853.2	N	NA
mat	chr1_MATERNAL	26174678	26189371	+	hg002_chr1_maternal_856	EXTL1	hg002_chr1_maternal_856.2	N	NA
mat	chr1_MATERNAL	26190159	26199024	-	hg002_chr1_maternal_857	SLC30A2	hg002_chr1_maternal_857.1	N	NA
mat	chr1_MATERNAL	26204209	26220544	-	hg002_chr1_maternal_859	TRIM63	hg002_chr1_maternal_859.1	N	NA
mat	chr1_MATERNAL	26264078	26278470	+	hg002_chr1_maternal_860	PDIK1L	hg002_chr1_maternal_860.3	N	NA
mat	chr1_MATERNAL	26311994	26316549	+	hg002_chr1_maternal_861	FAM110D	hg002_chr1_maternal_861.1	N	NA
mat	chr1_MATERNAL	26316688	26321550	-	hg002_chr1_maternal_862	C1orf232	hg002_chr1_maternal_862.1	N	NA
mat	chr1_MATERNAL	26322108	26324419	-	hg002_chr1_maternal_863	ZNF593OS	hg002_chr1_maternal_863.1	N	NA
mat	chr1_MATERNAL	26322495	26323460	+	hg002_chr1_maternal_864	ZNF593	hg002_chr1_maternal_864.1	N	NA
mat	chr1_MATERNAL	26330079	26342465	+	hg002_chr1_maternal_865	CNKSR1	hg002_chr1_maternal_865.3	N	NA
mat	chr1_MATERNAL	26343183	26355550	+	hg002_chr1_maternal_866	CATSPER4	hg002_chr1_maternal_866.3	N	NA
mat	chr1_MATERNAL	26386799	26431448	+	hg002_chr1_maternal_870	CEP85	hg002_chr1_maternal_870.3	N	NA
mat	chr1_MATERNAL	26432722	26434158	+	hg002_chr1_maternal_873	SH3BGRL3	hg002_chr1_maternal_873.1	N	NA
mat	chr1_MATERNAL	26434918	26470985	-	hg002_chr1_maternal_874	UBXN11	hg002_chr1_maternal_874.2	N	NA
mat	chr1_MATERNAL	26470588	26473154	+	hg002_chr1_maternal_875	CD52	hg002_chr1_maternal_875.1	N	NA
mat	chr1_MATERNAL	26474496	26506698	-	hg002_chr1_maternal_876	CRYBG2	hg002_chr1_maternal_876.2	N	NA
mat	chr1_MATERNAL	26514212	26527093	-	hg002_chr1_maternal_878	ZNF683	hg002_chr1_maternal_878.4	N	NA
mat	chr1_MATERNAL	26563818	26582730	+	hg002_chr1_maternal_879	LIN28A	hg002_chr1_maternal_879.1	N	NA
mat	chr1_MATERNAL	26585327	26624288	+	hg002_chr1_maternal_881	DHDDS	hg002_chr1_maternal_881.8	N	NA
mat	chr1_MATERNAL	26625422	26629625	+	hg002_chr1_maternal_884	HMGN2	hg002_chr1_maternal_884.1	N	NA
mat	chr1_MATERNAL	26682753	26728031	+	hg002_chr1_maternal_887	RPS6KA1	hg002_chr1_maternal_887.1	N	NA
mat	chr1_MATERNAL	26849024	26935132	+	hg002_chr1_maternal_895	ARID1A	hg002_chr1_maternal_895.1	N	NA
mat	chr1_MATERNAL	26940081	26953724	+	hg002_chr1_maternal_896	PIGV	hg002_chr1_maternal_896.8	N	NA
mat	chr1_MATERNAL	26979858	27010771	+	hg002_chr1_maternal_898	ZDHHC18	hg002_chr1_maternal_898.1	N	NA
mat	chr1_MATERNAL	27016316	27017625	+	hg002_chr1_maternal_899	SFN	hg002_chr1_maternal_899.1	N	NA
mat	chr1_MATERNAL	27029311	27043461	-	hg002_chr1_maternal_900	GPN2	hg002_chr1_maternal_900.1	N	NA
mat	chr1_MATERNAL	27043666	27053646	-	hg002_chr1_maternal_901	GPATCH3	hg002_chr1_maternal_901.1	N	NA
mat	chr1_MATERNAL	27053340	27100046	+	hg002_chr1_maternal_902	NUDC	hg002_chr1_maternal_902.5	N	NA
mat	chr1_MATERNAL	27064668	27067154	-	hg002_chr1_maternal_903	NR0B2	hg002_chr1_maternal_903.1	N	NA
mat	chr1_MATERNAL	27102737	27113643	-	hg002_chr1_maternal_904	KDF1	hg002_chr1_maternal_904.2	N	NA
mat	chr1_MATERNAL	27146882	27154077	+	hg002_chr1_maternal_908	TRNP1	hg002_chr1_maternal_908.1	N	NA
mat	chr1_MATERNAL	27158212	27166034	-	hg002_chr1_maternal_909	TENT5B	hg002_chr1_maternal_909.1	N	NA
mat	chr1_MATERNAL	27253911	27311425	-	hg002_chr1_maternal_911	SLC9A1	hg002_chr1_maternal_911.2	N	NA
mat	chr1_MATERNAL	27390752	27464964	+	hg002_chr1_maternal_918	WDTC1	hg002_chr1_maternal_918.5	N	NA
mat	chr1_MATERNAL	27478490	27492727	+	hg002_chr1_maternal_919	TMEM222	hg002_chr1_maternal_919.2	N	NA
mat	chr1_MATERNAL	27498349	27510259	+	hg002_chr1_maternal_922	SYTL1	hg002_chr1_maternal_922.2	N	NA
mat	chr1_MATERNAL	27511510	27523287	-	hg002_chr1_maternal_923	MAP3K6	hg002_chr1_maternal_923.2	N	NA
mat	chr1_MATERNAL	27525432	27531148	-	hg002_chr1_maternal_924	FCN3	hg002_chr1_maternal_924.1	N	NA
mat	chr1_MATERNAL	27535499	27539656	-	hg002_chr1_maternal_925	CD164L2	hg002_chr1_maternal_925.1	N	NA
mat	chr1_MATERNAL	27548958	27552150	+	hg002_chr1_maternal_926	GPR3	hg002_chr1_maternal_926.1	N	NA
mat	chr1_MATERNAL	27560566	27646484	-	hg002_chr1_maternal_927	WASF2	hg002_chr1_maternal_927.2	N	NA
mat	chr1_MATERNAL	27690567	27760551	-	hg002_chr1_maternal_929	AHDC1	hg002_chr1_maternal_929.16	N	NA
mat	chr1_MATERNAL	27768255	27791374	-	hg002_chr1_maternal_930	FGR	hg002_chr1_maternal_930.3	N	NA
mat	chr1_MATERNAL	27822261	27828363	-	hg002_chr1_maternal_933	IFI6	hg002_chr1_maternal_933.1	N	NA
mat	chr1_MATERNAL	27882144	27919299	+	hg002_chr1_maternal_937	FAM76A	hg002_chr1_maternal_937.6	N	NA
mat	chr1_MATERNAL	27929402	27980629	+	hg002_chr1_maternal_939	STX12	hg002_chr1_maternal_939.1	N	NA
mat	chr1_MATERNAL	27986967	28007861	+	hg002_chr1_maternal_942	PPP1R8	hg002_chr1_maternal_942.2	N	NA
mat	chr1_MATERNAL	28028156	28043680	+	hg002_chr1_maternal_944	THEMIS2	hg002_chr1_maternal_944.2	N	NA
mat	chr1_MATERNAL	28048529	28071803	-	hg002_chr1_maternal_945	RPA2	hg002_chr1_maternal_945.4	N	NA
mat	chr1_MATERNAL	28091690	28115861	+	hg002_chr1_maternal_946	SMPDL3B	hg002_chr1_maternal_946.3	N	NA
mat	chr1_MATERNAL	28116682	28124801	+	hg002_chr1_maternal_947	XKR8	hg002_chr1_maternal_947.2	N	NA
mat	chr1_MATERNAL	28127052	28245276	-	hg002_chr1_maternal_948	EYA3	hg002_chr1_maternal_948.3	N	NA
mat	chr1_MATERNAL	28303822	28350497	-	hg002_chr1_maternal_954	PTAFR	hg002_chr1_maternal_954.1	N	NA
mat	chr1_MATERNAL	28356919	28389683	-	hg002_chr1_maternal_955	DNAJC8	hg002_chr1_maternal_955.1	N	NA
mat	chr1_MATERNAL	28392778	28394754	+	hg002_chr1_maternal_956	ATP5IF1	hg002_chr1_maternal_956.1	N	NA
mat	chr1_MATERNAL	28416171	28439143	+	hg002_chr1_maternal_957	SESN2	hg002_chr1_maternal_957.2	N	NA
mat	chr1_MATERNAL	28485690	28492615	+	hg002_chr1_maternal_958	MED18	hg002_chr1_maternal_958.2	N	NA
mat	chr1_MATERNAL	28526388	28657134	+	hg002_chr1_maternal_959	PHACTR4	hg002_chr1_maternal_959.1	N	NA
mat	chr1_MATERNAL	28662813	28695757	+	hg002_chr1_maternal_962	RCC1	hg002_chr1_maternal_962.2	N	NA
mat	chr1_MATERNAL	28709852	28735313	+	hg002_chr1_maternal_967	TRNAU1AP	hg002_chr1_maternal_967.1	N	NA
mat	chr1_MATERNAL	28749039	28753440	+	hg002_chr1_maternal_973	RAB42	hg002_chr1_maternal_973.1	N	NA
mat	chr1_MATERNAL	28759622	28805044	-	hg002_chr1_maternal_974	TAF12	hg002_chr1_maternal_974.2	N	NA
mat	chr1_MATERNAL	28824997	28876113	+	hg002_chr1_maternal_977	GMEB1	hg002_chr1_maternal_977.3	N	NA
mat	chr1_MATERNAL	28893382	28926513	+	hg002_chr1_maternal_979	YTHDF2	hg002_chr1_maternal_979.3	N	NA
mat	chr1_MATERNAL	28968908	29027980	+	hg002_chr1_maternal_980	OPRD1	hg002_chr1_maternal_980.1	N	NA
mat	chr1_MATERNAL	29043754	29277432	+	hg002_chr1_maternal_981	EPB41	hg002_chr1_maternal_981.20	N	NA
mat	chr1_MATERNAL	29276820	29281294	-	hg002_chr1_maternal_984	TMEM200B	hg002_chr1_maternal_984.2	N	NA
mat	chr1_MATERNAL	29305132	29339294	-	hg002_chr1_maternal_985	SRSF4	hg002_chr1_maternal_985.4	N	NA
mat	chr1_MATERNAL	29325091	29388329	-	hg002_chr1_maternal_986	MECR	hg002_chr1_maternal_986.10	N	NA
mat	chr1_MATERNAL	29393917	29484187	+	hg002_chr1_maternal_988	PTPRU	hg002_chr1_maternal_988.4	N	NA
mat	chr1_MATERNAL	30872103	30884411	-	hg002_chr1_maternal_996	MATN1	hg002_chr1_maternal_996.1	N	NA
mat	chr1_MATERNAL	30895841	30921147	-	hg002_chr1_maternal_998	LAPTM5	hg002_chr1_maternal_998.1	N	NA
mat	chr1_MATERNAL	31032958	31073223	-	hg002_chr1_maternal_1005	SDC3	hg002_chr1_maternal_1005.3	N	NA
mat	chr1_MATERNAL	31095014	31229089	-	hg002_chr1_maternal_1007	PUM1	hg002_chr1_maternal_1007.1	N	NA
mat	chr1_MATERNAL	31343090	31403273	-	hg002_chr1_maternal_1016	NKAIN1	hg002_chr1_maternal_1016.1	N	NA
mat	chr1_MATERNAL	31423006	31460250	-	hg002_chr1_maternal_1017	SNRNP40	hg002_chr1_maternal_1017.1	N	NA
mat	chr1_MATERNAL	31460494	31528455	+	hg002_chr1_maternal_1018	ZCCHC17	hg002_chr1_maternal_1018.4	N	NA
mat	chr1_MATERNAL	31523107	31536587	-	hg002_chr1_maternal_1019	FABP3	hg002_chr1_maternal_1019.3	N	NA
mat	chr1_MATERNAL	31573279	31600758	+	hg002_chr1_maternal_1022	SERINC2	hg002_chr1_maternal_1022.3	N	NA
mat	chr1_MATERNAL	31742909	31754093	+	hg002_chr1_maternal_1032	TINAGL1	hg002_chr1_maternal_1032.2	N	NA
mat	chr1_MATERNAL	31784076	31800879	+	hg002_chr1_maternal_1033	HCRTR1	hg002_chr1_maternal_1033.1	N	NA
mat	chr1_MATERNAL	31796253	31811262	-	hg002_chr1_maternal_1034	PEF1	hg002_chr1_maternal_1034.5	N	NA
mat	chr1_MATERNAL	31818649	31870394	-	hg002_chr1_maternal_1036	COL16A1	hg002_chr1_maternal_1036.8	N	NA
mat	chr1_MATERNAL	31893499	31930722	-	hg002_chr1_maternal_1038	ADGRB2	hg002_chr1_maternal_1038.25	N	NA
mat	chr1_MATERNAL	31956801	31982705	-	hg002_chr1_maternal_1041	SPOCD1	hg002_chr1_maternal_1041.9	N	NA
mat	chr1_MATERNAL	32073111	32105038	-	hg002_chr1_maternal_1042	PTP4A2	hg002_chr1_maternal_1042.6	N	NA
mat	chr1_MATERNAL	32180502	32227482	+	hg002_chr1_maternal_1043	KHDRBS1	hg002_chr1_maternal_1043.2	N	NA
mat	chr1_MATERNAL	32238673	32269510	+	hg002_chr1_maternal_1044	TMEM39B	hg002_chr1_maternal_1044.6	N	NA
mat	chr1_MATERNAL	32274685	32343176	+	hg002_chr1_maternal_1046	KPNA6	hg002_chr1_maternal_1046.1	N	NA
mat	chr1_MATERNAL	32346288	32364905	+	hg002_chr1_maternal_1047	TXLNA	hg002_chr1_maternal_1047.3	N	NA
mat	chr1_MATERNAL	32362631	32372006	+	hg002_chr1_maternal_1048	CCDC28B	hg002_chr1_maternal_1048.4	N	NA
mat	chr1_MATERNAL	32372290	32375301	+	hg002_chr1_maternal_1049	IQCC	hg002_chr1_maternal_1049.2	N	NA
mat	chr1_MATERNAL	32375708	32382806	+	hg002_chr1_maternal_1050	DCDC2B	hg002_chr1_maternal_1050.1	N	NA
mat	chr1_MATERNAL	32381090	32388969	-	hg002_chr1_maternal_1051	TMEM234	hg002_chr1_maternal_1051.7	N	NA
mat	chr1_MATERNAL	32389023	32402789	+	hg002_chr1_maternal_1052	EIF3I	hg002_chr1_maternal_1052.1	N	NA
mat	chr1_MATERNAL	32413841	32415475	+	hg002_chr1_maternal_1054	FAM167B	hg002_chr1_maternal_1054.1	N	NA
mat	chr1_MATERNAL	32417884	32452801	+	hg002_chr1_maternal_1055	LCK	hg002_chr1_maternal_1055.2	N	NA
mat	chr1_MATERNAL	32458719	32500227	+	hg002_chr1_maternal_1056	HDAC1	hg002_chr1_maternal_1056.1	N	NA
mat	chr1_MATERNAL	32500440	32502834	-	hg002_chr1_maternal_1057	MARCKSL1	hg002_chr1_maternal_1057.1	N	NA
mat	chr1_MATERNAL	32527872	32529087	-	hg002_chr1_maternal_1061	FAM229A	hg002_chr1_maternal_1061.1	N	NA
mat	chr1_MATERNAL	32529141	32530914	+	hg002_chr1_maternal_1062	TSSK3	hg002_chr1_maternal_1062.1	N	NA
mat	chr1_MATERNAL	32531235	32561042	-	hg002_chr1_maternal_1063	BSDC1	hg002_chr1_maternal_1063.5	N	NA
mat	chr1_MATERNAL	32631670	32663284	+	hg002_chr1_maternal_1067	ZBTB8B	hg002_chr1_maternal_1067.1	N	NA
mat	chr1_MATERNAL	32706025	32773446	+	hg002_chr1_maternal_1068	ZBTB8A	hg002_chr1_maternal_1068.1	N	NA
mat	chr1_MATERNAL	32788305	32819423	-	hg002_chr1_maternal_1071	ZBTB8OS	hg002_chr1_maternal_1071.3	N	NA
mat	chr1_MATERNAL	32819699	32854707	+	hg002_chr1_maternal_1072	RBBP4	hg002_chr1_maternal_1072.2	N	NA
mat	chr1_MATERNAL	32848397	32872120	-	hg002_chr1_maternal_1073	SYNC	hg002_chr1_maternal_1073.3	N	NA
mat	chr1_MATERNAL	32943734	32985853	-	hg002_chr1_maternal_1075	YARS1	hg002_chr1_maternal_1075.1	N	NA
mat	chr1_MATERNAL	32985057	33027387	+	hg002_chr1_maternal_1076	S100PBP	hg002_chr1_maternal_1076.8	N	NA
mat	chr1_MATERNAL	33030777	33040993	-	hg002_chr1_maternal_1077	FNDC5	hg002_chr1_maternal_1077.2	N	NA
mat	chr1_MATERNAL	33054507	33063155	+	hg002_chr1_maternal_1079	HPCA	hg002_chr1_maternal_1079.2	N	NA
mat	chr1_MATERNAL	33063104	33069883	-	hg002_chr1_maternal_1080	TMEM54	hg002_chr1_maternal_1080.5	N	NA
mat	chr1_MATERNAL	33097518	33133290	-	hg002_chr1_maternal_1082	RNF19B	hg002_chr1_maternal_1082.3	N	NA
mat	chr1_MATERNAL	33176280	33205233	-	hg002_chr1_maternal_1086	AK2	hg002_chr1_maternal_1086.8	N	NA
mat	chr1_MATERNAL	33249604	33335244	+	hg002_chr1_maternal_1089	AZIN2	hg002_chr1_maternal_1089.12	N	NA
mat	chr1_MATERNAL	33295974	33470914	+	hg002_chr1_maternal_1090	ZNF362	hg002_chr1_maternal_1090.3	N	NA
mat	chr1_MATERNAL	33313849	33350496	-	hg002_chr1_maternal_1091	TRIM62	hg002_chr1_maternal_1091.2	N	NA
mat	chr1_MATERNAL	33476963	33491333	-	hg002_chr1_maternal_1092	A3GALT2	hg002_chr1_maternal_1092.1	N	NA
mat	chr1_MATERNAL	33493861	33601378	-	hg002_chr1_maternal_1093	PHC2	hg002_chr1_maternal_1093.7	N	NA
mat	chr1_MATERNAL	33642913	33671911	+	hg002_chr1_maternal_1098	ZSCAN20	hg002_chr1_maternal_1098.1	N	NA
mat	chr1_MATERNAL	33684252	34336216	-	hg002_chr1_maternal_1100	CSMD2	hg002_chr1_maternal_1100.1	N	NA
mat	chr1_MATERNAL	34030740	34035065	+	hg002_chr1_maternal_1103	HMGB4	hg002_chr1_maternal_1103.3	N	NA
mat	chr1_MATERNAL	34337367	34389507	+	hg002_chr1_maternal_1106	C1orf94	hg002_chr1_maternal_1106.2	N	NA
mat	chr1_MATERNAL	34926428	34929909	+	hg002_chr1_maternal_1112	GJB5	hg002_chr1_maternal_1112.1	N	NA
mat	chr1_MATERNAL	34931137	34933724	+	hg002_chr1_maternal_1113	GJB4	hg002_chr1_maternal_1113.1	N	NA
mat	chr1_MATERNAL	34952540	34957690	+	hg002_chr1_maternal_1114	GJB3	hg002_chr1_maternal_1114.1	N	NA
mat	chr1_MATERNAL	34964325	34967071	+	hg002_chr1_maternal_1115	GJA4	hg002_chr1_maternal_1115.1	N	NA
mat	chr1_MATERNAL	35021694	35031086	-	hg002_chr1_maternal_1116	SMIM12	hg002_chr1_maternal_1116.6	N	NA
mat	chr1_MATERNAL	35036773	35101025	-	hg002_chr1_maternal_1117	DLGAP3	hg002_chr1_maternal_1117.4	N	NA
mat	chr1_MATERNAL	35152750	35156717	-	hg002_chr1_maternal_1119	TMEM35B	hg002_chr1_maternal_1119.1	N	NA
mat	chr1_MATERNAL	35157535	35203315	-	hg002_chr1_maternal_1120	ZMYM6	hg002_chr1_maternal_1120.1	N	NA
mat	chr1_MATERNAL	35231157	35290227	+	hg002_chr1_maternal_1123	ZMYM1	hg002_chr1_maternal_1123.6	N	NA
mat	chr1_MATERNAL	35348617	35365382	-	hg002_chr1_maternal_1126	SFPQ	hg002_chr1_maternal_1126.7	N	NA
mat	chr1_MATERNAL	35441250	35594594	+	hg002_chr1_maternal_1127	ZMYM4	hg002_chr1_maternal_1127.14	N	NA
mat	chr1_MATERNAL	35606030	35730188	-	hg002_chr1_maternal_1133	KIAA0319L	hg002_chr1_maternal_1133.3	N	NA
mat	chr1_MATERNAL	35730326	35739308	+	hg002_chr1_maternal_1135	NCDN	hg002_chr1_maternal_1135.3	N	NA
mat	chr1_MATERNAL	35745843	35768082	+	hg002_chr1_maternal_1137	TFAP2E	hg002_chr1_maternal_1137.1	N	NA
mat	chr1_MATERNAL	35772032	35814034	-	hg002_chr1_maternal_1138	PSMB2	hg002_chr1_maternal_1138.3	N	NA
mat	chr1_MATERNAL	35886338	35891345	-	hg002_chr1_maternal_1140	C1orf216	hg002_chr1_maternal_1140.2	N	NA
mat	chr1_MATERNAL	35892671	35942442	-	hg002_chr1_maternal_1141	CLSPN	hg002_chr1_maternal_1141.3	N	NA
mat	chr1_MATERNAL	35980095	36030343	+	hg002_chr1_maternal_1142	AGO4	hg002_chr1_maternal_1142.6	N	NA
mat	chr1_MATERNAL	36042210	36102982	+	hg002_chr1_maternal_1143	AGO1	hg002_chr1_maternal_1143.3	N	NA
mat	chr1_MATERNAL	36103168	36244944	+	hg002_chr1_maternal_1144	AGO3	hg002_chr1_maternal_1144.3	N	NA
mat	chr1_MATERNAL	36256540	36260721	+	hg002_chr1_maternal_1147	TEKT2	hg002_chr1_maternal_1147.1	N	NA
mat	chr1_MATERNAL	36261338	36266381	+	hg002_chr1_maternal_1148	ADPRS	hg002_chr1_maternal_1148.1	N	NA
mat	chr1_MATERNAL	36267688	36297669	-	hg002_chr1_maternal_1149	COL8A2	hg002_chr1_maternal_1149.2	N	NA
mat	chr1_MATERNAL	36309020	36328497	-	hg002_chr1_maternal_1150	TRAPPC3	hg002_chr1_maternal_1150.4	N	NA
mat	chr1_MATERNAL	36328604	36353293	+	hg002_chr1_maternal_1151	MAP7D1	hg002_chr1_maternal_1151.3	N	NA
mat	chr1_MATERNAL	36380087	36477802	+	hg002_chr1_maternal_1153	THRAP3	hg002_chr1_maternal_1153.5	N	NA
mat	chr1_MATERNAL	36478813	36502707	+	hg002_chr1_maternal_1155	SH3D21	hg002_chr1_maternal_1155.1	N	NA
mat	chr1_MATERNAL	36494501	36496625	-	hg002_chr1_maternal_1156	EVA1B	hg002_chr1_maternal_1156.1	N	NA
mat	chr1_MATERNAL	36512099	36558405	-	hg002_chr1_maternal_1157	STK40	hg002_chr1_maternal_1157.2	N	NA
mat	chr1_MATERNAL	36565913	36570385	-	hg002_chr1_maternal_1159	LSM10	hg002_chr1_maternal_1159.1	N	NA
mat	chr1_MATERNAL	36590368	36622927	-	hg002_chr1_maternal_1162	OSCP1	hg002_chr1_maternal_1162.2	N	NA
mat	chr1_MATERNAL	36628195	36636861	-	hg002_chr1_maternal_1165	MRPS15	hg002_chr1_maternal_1165.1	N	NA
mat	chr1_MATERNAL	36638520	36655790	-	hg002_chr1_maternal_1166	CSF3R	hg002_chr1_maternal_1166.1	N	NA
mat	chr1_MATERNAL	36969080	37206822	-	hg002_chr1_maternal_1171	GRIK3	hg002_chr1_maternal_1171.1	N	NA
mat	chr1_MATERNAL	37647970	37657742	+	hg002_chr1_maternal_1179	ZC3H12A	hg002_chr1_maternal_1179.4	N	NA
mat	chr1_MATERNAL	37663358	37688121	-	hg002_chr1_maternal_1181	MEAF6	hg002_chr1_maternal_1181.1	N	NA
mat	chr1_MATERNAL	37707807	37727667	-	hg002_chr1_maternal_1184	SNIP1	hg002_chr1_maternal_1184.1	N	NA
mat	chr1_MATERNAL	37730313	37740230	+	hg002_chr1_maternal_1187	DNALI1	hg002_chr1_maternal_1187.1	N	NA
mat	chr1_MATERNAL	37740189	37769312	-	hg002_chr1_maternal_1188	GNL2	hg002_chr1_maternal_1188.4	N	NA
mat	chr1_MATERNAL	37784721	37808259	-	hg002_chr1_maternal_1189	RSPO1	hg002_chr1_maternal_1189.2	N	NA
mat	chr1_MATERNAL	37865904	37883085	+	hg002_chr1_maternal_1191	CDCA8	hg002_chr1_maternal_1191.1	N	NA
mat	chr1_MATERNAL	37887255	37938313	-	hg002_chr1_maternal_1192	EPHA10	hg002_chr1_maternal_1192.10	N	NA
mat	chr1_MATERNAL	37969452	37976737	+	hg002_chr1_maternal_1197	MANEAL	hg002_chr1_maternal_1197.2	N	NA
mat	chr1_MATERNAL	37978545	37983808	-	hg002_chr1_maternal_1198	YRDC	hg002_chr1_maternal_1198.1	N	NA
mat	chr1_MATERNAL	37983390	37985054	+	hg002_chr1_maternal_1199	C1orf122	hg002_chr1_maternal_1199.2	N	NA
mat	chr1_MATERNAL	37985174	38035188	-	hg002_chr1_maternal_1200	MTF1	hg002_chr1_maternal_1200.2	N	NA
mat	chr1_MATERNAL	38036293	38122658	-	hg002_chr1_maternal_1202	INPP5B	hg002_chr1_maternal_1202.9	N	NA
mat	chr1_MATERNAL	38132573	38165914	-	hg002_chr1_maternal_1206	SF3A3	hg002_chr1_maternal_1206.2	N	NA
mat	chr1_MATERNAL	38172660	38181402	-	hg002_chr1_maternal_1208	FHL3	hg002_chr1_maternal_1208.2	N	NA
mat	chr1_MATERNAL	38188644	38200733	+	hg002_chr1_maternal_1209	UTP11	hg002_chr1_maternal_1209.1	N	NA
mat	chr1_MATERNAL	38219750	38222713	-	hg002_chr1_maternal_1210	POU3F1	hg002_chr1_maternal_1210.1	N	NA
mat	chr1_MATERNAL	39017086	39038673	-	hg002_chr1_maternal_1224	RRAGC	hg002_chr1_maternal_1224.2	N	NA
mat	chr1_MATERNAL	39041399	39052294	-	hg002_chr1_maternal_1225	MYCBP	hg002_chr1_maternal_1225.2	N	NA
mat	chr1_MATERNAL	39052985	39060508	-	hg002_chr1_maternal_1228	GJA9	hg002_chr1_maternal_1228.1	N	NA
mat	chr1_MATERNAL	39064656	39120677	-	hg002_chr1_maternal_1229	RHBDL2	hg002_chr1_maternal_1229.2	N	NA
mat	chr1_MATERNAL	39172057	39186839	+	hg002_chr1_maternal_1233	AKIRIN1	hg002_chr1_maternal_1233.2	N	NA
mat	chr1_MATERNAL	39207117	39215394	+	hg002_chr1_maternal_1234	NDUFS5	hg002_chr1_maternal_1234.2	N	NA
mat	chr1_MATERNAL	39265163	39668679	+	hg002_chr1_maternal_1236	MACF1	hg002_chr1_maternal_1236.2	N	NA
mat	chr1_MATERNAL	39673161	39711866	+	hg002_chr1_maternal_1241	BMP8A	hg002_chr1_maternal_1241.8	N	NA
mat	chr1_MATERNAL	39742832	39758808	-	hg002_chr1_maternal_1246	PABPC4	hg002_chr1_maternal_1246.1	N	NA
mat	chr1_MATERNAL	39805454	39821662	-	hg002_chr1_maternal_1249	HEYL	hg002_chr1_maternal_1249.2	N	NA
mat	chr1_MATERNAL	39833248	39855244	-	hg002_chr1_maternal_1250	NT5C1A	hg002_chr1_maternal_1250.1	N	NA
mat	chr1_MATERNAL	39861790	39874608	-	hg002_chr1_maternal_1251	HPCAL4	hg002_chr1_maternal_1251.3	N	NA
mat	chr1_MATERNAL	39922070	39947119	+	hg002_chr1_maternal_1254	PPIE	hg002_chr1_maternal_1254.2	N	NA
mat	chr1_MATERNAL	39940372	39972080	-	hg002_chr1_maternal_1255	BMP8B	hg002_chr1_maternal_1255.1	N	NA
mat	chr1_MATERNAL	39952732	39954557	-	hg002_chr1_maternal_1256	OXCT2	hg002_chr1_maternal_1256.1	N	NA
mat	chr1_MATERNAL	40021310	40066711	-	hg002_chr1_maternal_1260	TRIT1	hg002_chr1_maternal_1260.2	N	NA
mat	chr1_MATERNAL	40078628	40085117	-	hg002_chr1_maternal_1261	MYCL	hg002_chr1_maternal_1261.1	N	NA
mat	chr1_MATERNAL	40138335	40153143	+	hg002_chr1_maternal_1263	MFSD2A	hg002_chr1_maternal_1263.7	N	NA
mat	chr1_MATERNAL	40223301	40256093	+	hg002_chr1_maternal_1266	CAP1	hg002_chr1_maternal_1266.5	N	NA
mat	chr1_MATERNAL	40254905	40280721	-	hg002_chr1_maternal_1267	PPT1	hg002_chr1_maternal_1267.3	N	NA
mat	chr1_MATERNAL	40344869	40424368	+	hg002_chr1_maternal_1270	RLF	hg002_chr1_maternal_1270.1	N	NA
mat	chr1_MATERNAL	40431387	40435135	+	hg002_chr1_maternal_1272	TMCO2	hg002_chr1_maternal_1272.1	N	NA
mat	chr1_MATERNAL	40441692	40477626	+	hg002_chr1_maternal_1273	ZMPSTE24	hg002_chr1_maternal_1273.2	N	NA
mat	chr1_MATERNAL	40483935	40500731	-	hg002_chr1_maternal_1274	COL9A2	hg002_chr1_maternal_1274.4	N	NA
mat	chr1_MATERNAL	40528287	40606805	+	hg002_chr1_maternal_1276	SMAP2	hg002_chr1_maternal_1276.4	N	NA
mat	chr1_MATERNAL	40633526	40647179	+	hg002_chr1_maternal_1277	ZFP69B	hg002_chr1_maternal_1277.4	N	NA
mat	chr1_MATERNAL	40660751	40679809	+	hg002_chr1_maternal_1278	ZFP69	hg002_chr1_maternal_1278.2	N	NA
mat	chr1_MATERNAL	40692230	40699502	+	hg002_chr1_maternal_1280	EXO5	hg002_chr1_maternal_1280.5	N	NA
mat	chr1_MATERNAL	40715100	40731630	+	hg002_chr1_maternal_1282	ZNF684	hg002_chr1_maternal_1282.1	N	NA
mat	chr1_MATERNAL	40804195	40875538	-	hg002_chr1_maternal_1286	RIMS3	hg002_chr1_maternal_1286.1	N	NA
mat	chr1_MATERNAL	40875176	40955072	+	hg002_chr1_maternal_1289	NFYC	hg002_chr1_maternal_1289.4	N	NA
mat	chr1_MATERNAL	40967256	41023940	+	hg002_chr1_maternal_1292	KCNQ4	hg002_chr1_maternal_1292.2	N	NA
mat	chr1_MATERNAL	41044540	41045849	-	hg002_chr1_maternal_1295	CITED4	hg002_chr1_maternal_1295.1	N	NA
mat	chr1_MATERNAL	41163187	41196051	+	hg002_chr1_maternal_1299	CTPS1	hg002_chr1_maternal_1299.3	N	NA
mat	chr1_MATERNAL	41199083	41205212	-	hg002_chr1_maternal_1301	SLFNL1	hg002_chr1_maternal_1301.6	N	NA
mat	chr1_MATERNAL	41210686	41425838	-	hg002_chr1_maternal_1302	SCMH1	hg002_chr1_maternal_1302.14	N	NA
mat	chr1_MATERNAL	41663121	41669034	-	hg002_chr1_maternal_1312	EDN2	hg002_chr1_maternal_1312.2	N	NA
mat	chr1_MATERNAL	41690714	42221803	-	hg002_chr1_maternal_1313	HIVEP3	hg002_chr1_maternal_1313.2	N	NA
mat	chr1_MATERNAL	42339386	42341796	+	hg002_chr1_maternal_1318	GUCA2B	hg002_chr1_maternal_1318.1	N	NA
mat	chr1_MATERNAL	42348682	42350737	-	hg002_chr1_maternal_1319	GUCA2A	hg002_chr1_maternal_1319.1	N	NA
mat	chr1_MATERNAL	42362541	42521648	-	hg002_chr1_maternal_1320	FOXJ3	hg002_chr1_maternal_1320.13	N	NA
mat	chr1_MATERNAL	42566570	42609947	+	hg002_chr1_maternal_1321	RIMKLA	hg002_chr1_maternal_1321.1	N	NA
mat	chr1_MATERNAL	42616030	42641723	-	hg002_chr1_maternal_1323	ZMYND12	hg002_chr1_maternal_1323.2	N	NA
mat	chr1_MATERNAL	42641808	42843026	+	hg002_chr1_maternal_1324	CCDC30	hg002_chr1_maternal_1324.5	N	NA
mat	chr1_MATERNAL	42642042	42659119	+	hg002_chr1_maternal_1325	PPCS	hg002_chr1_maternal_1325.7	N	NA
mat	chr1_MATERNAL	42844259	42867489	+	hg002_chr1_maternal_1330	PPIH	hg002_chr1_maternal_1330.2	N	NA
mat	chr1_MATERNAL	42868253	42889637	+	hg002_chr1_maternal_1331	YBX1	hg002_chr1_maternal_1331.2	N	NA
mat	chr1_MATERNAL	42918940	42926083	-	hg002_chr1_maternal_1332	CLDN19	hg002_chr1_maternal_1332.3	N	NA
mat	chr1_MATERNAL	42932224	42952878	-	hg002_chr1_maternal_1333	P3H1	hg002_chr1_maternal_1333.6	N	NA
mat	chr1_MATERNAL	42953099	42965338	+	hg002_chr1_maternal_1334	C1orf50	hg002_chr1_maternal_1334.1	N	NA
mat	chr1_MATERNAL	42970835	42986667	+	hg002_chr1_maternal_1336	TMEM269	hg002_chr1_maternal_1336.1	N	NA
mat	chr1_MATERNAL	42992889	43003228	-	hg002_chr1_maternal_1338	SVBP	hg002_chr1_maternal_1338.1	N	NA
mat	chr1_MATERNAL	43002953	43030830	+	hg002_chr1_maternal_1339	ERMAP	hg002_chr1_maternal_1339.1	N	NA
mat	chr1_MATERNAL	43032452	43038317	+	hg002_chr1_maternal_1341	ZNF691	hg002_chr1_maternal_1341.1	N	NA
mat	chr1_MATERNAL	43111180	43144696	-	hg002_chr1_maternal_1346	SLC2A1	hg002_chr1_maternal_1346.1	N	NA
mat	chr1_MATERNAL	43349224	43357626	-	hg002_chr1_maternal_1352	EBNA1BP2	hg002_chr1_maternal_1352.3	N	NA
mat	chr1_MATERNAL	43357386	43439433	+	hg002_chr1_maternal_1354	CFAP57	hg002_chr1_maternal_1354.8	N	NA
mat	chr1_MATERNAL	43455059	43459085	+	hg002_chr1_maternal_1358	TMEM125	hg002_chr1_maternal_1358.2	N	NA
mat	chr1_MATERNAL	43466956	43470937	-	hg002_chr1_maternal_1359	C1orf210	hg002_chr1_maternal_1359.2	N	NA
mat	chr1_MATERNAL	43486043	43508221	+	hg002_chr1_maternal_1360	TIE1	hg002_chr1_maternal_1360.5	N	NA
mat	chr1_MATERNAL	43522931	43539574	+	hg002_chr1_maternal_1361	MPL	hg002_chr1_maternal_1361.1	N	NA
mat	chr1_MATERNAL	43544089	43548311	+	hg002_chr1_maternal_1363	CDC20	hg002_chr1_maternal_1363.1	N	NA
mat	chr1_MATERNAL	43548509	43553119	-	hg002_chr1_maternal_1364	ELOVL1	hg002_chr1_maternal_1364.4	N	NA
mat	chr1_MATERNAL	43569024	43574907	-	hg002_chr1_maternal_1367	MED8	hg002_chr1_maternal_1367.3	N	NA
mat	chr1_MATERNAL	43575006	43639360	+	hg002_chr1_maternal_1369	SZT2	hg002_chr1_maternal_1369.1	N	NA
mat	chr1_MATERNAL	43635720	43639044	-	hg002_chr1_maternal_1372	HYI	hg002_chr1_maternal_1372.3	N	NA
mat	chr1_MATERNAL	43707143	43808897	+	hg002_chr1_maternal_1374	PTPRF	hg002_chr1_maternal_1374.26	N	NA
mat	chr1_MATERNAL	43835379	43890742	+	hg002_chr1_maternal_1375	KDM4A	hg002_chr1_maternal_1375.1	N	NA
mat	chr1_MATERNAL	43892760	44116666	+	hg002_chr1_maternal_1378	ST3GAL3	hg002_chr1_maternal_1378.27	N	NA
mat	chr1_MATERNAL	44119308	44122747	+	hg002_chr1_maternal_1384	ARTN	hg002_chr1_maternal_1384.3	N	NA
mat	chr1_MATERNAL	44132457	44153529	+	hg002_chr1_maternal_1387	IPO13	hg002_chr1_maternal_1387.1	N	NA
mat	chr1_MATERNAL	44155517	44158876	+	hg002_chr1_maternal_1388	DPH2	hg002_chr1_maternal_1388.9	N	NA
mat	chr1_MATERNAL	44160467	44163802	+	hg002_chr1_maternal_1390	ATP6V0B	hg002_chr1_maternal_1390.3	N	NA
mat	chr1_MATERNAL	44164717	44176666	+	hg002_chr1_maternal_1391	B4GALT2	hg002_chr1_maternal_1391.1	N	NA
mat	chr1_MATERNAL	44177094	44182028	+	hg002_chr1_maternal_1392	CCDC24	hg002_chr1_maternal_1392.2	N	NA
mat	chr1_MATERNAL	44181983	44216938	-	hg002_chr1_maternal_1393	SLC6A9	hg002_chr1_maternal_1393.10	N	NA
mat	chr1_MATERNAL	44229403	44320569	+	hg002_chr1_maternal_1396	KLF17	hg002_chr1_maternal_1396.4	N	NA
mat	chr1_MATERNAL	44323250	44327060	-	hg002_chr1_maternal_1401	KLF18	hg002_chr1_maternal_1401.1	N	NA
mat	chr1_MATERNAL	44398910	44406112	+	hg002_chr1_maternal_1406	DMAP1	hg002_chr1_maternal_1406.3	N	NA
mat	chr1_MATERNAL	44406509	44540691	-	hg002_chr1_maternal_1407	ERI3	hg002_chr1_maternal_1407.2	N	NA
mat	chr1_MATERNAL	44590198	44837185	+	hg002_chr1_maternal_1411	RNF220	hg002_chr1_maternal_1411.8	N	NA
mat	chr1_MATERNAL	44838708	44859951	-	hg002_chr1_maternal_1414	TMEM53	hg002_chr1_maternal_1414.4	N	NA
mat	chr1_MATERNAL	44860184	44911053	+	hg002_chr1_maternal_1416	ARMH1	hg002_chr1_maternal_1416.11	N	NA
mat	chr1_MATERNAL	44925344	44953275	+	hg002_chr1_maternal_1420	KIF2C	hg002_chr1_maternal_1420.2	N	NA
mat	chr1_MATERNAL	44961047	44964286	+	hg002_chr1_maternal_1422	RPS8	hg002_chr1_maternal_1422.1	N	NA
mat	chr1_MATERNAL	44967347	44978333	-	hg002_chr1_maternal_1428	BEST4	hg002_chr1_maternal_1428.3	N	NA
mat	chr1_MATERNAL	44985981	44991595	+	hg002_chr1_maternal_1429	PLK3	hg002_chr1_maternal_1429.3	N	NA
mat	chr1_MATERNAL	44991498	44992956	-	hg002_chr1_maternal_1430	DYNLT4	hg002_chr1_maternal_1430.2	N	NA
mat	chr1_MATERNAL	44994128	45001194	+	hg002_chr1_maternal_1431	BTBD19	hg002_chr1_maternal_1431.2	N	NA
mat	chr1_MATERNAL	45005420	45028827	-	hg002_chr1_maternal_1432	PTCH2	hg002_chr1_maternal_1432.2	N	NA
mat	chr1_MATERNAL	45036096	45172563	-	hg002_chr1_maternal_1435	EIF2B3	hg002_chr1_maternal_1435.3	N	NA
mat	chr1_MATERNAL	45188518	45197289	-	hg002_chr1_maternal_1440	HECTD3	hg002_chr1_maternal_1440.2	N	NA
mat	chr1_MATERNAL	45198219	45201540	+	hg002_chr1_maternal_1441	UROD	hg002_chr1_maternal_1441.1	N	NA
mat	chr1_MATERNAL	45202364	45392551	-	hg002_chr1_maternal_1442	ZSWIM5	hg002_chr1_maternal_1442.1	N	NA
mat	chr1_MATERNAL	45513040	45514855	+	hg002_chr1_maternal_1446	HPDL	hg002_chr1_maternal_1446.1	N	NA
mat	chr1_MATERNAL	45515387	45526585	-	hg002_chr1_maternal_1447	MUTYH	hg002_chr1_maternal_1447.5	N	NA
mat	chr1_MATERNAL	45526315	45530117	+	hg002_chr1_maternal_1448	TOE1	hg002_chr1_maternal_1448.4	N	NA
mat	chr1_MATERNAL	45530027	45677279	-	hg002_chr1_maternal_1449	TESK2	hg002_chr1_maternal_1449.2	N	NA
mat	chr1_MATERNAL	45679984	45686958	-	hg002_chr1_maternal_1452	CCDC163	hg002_chr1_maternal_1452.1	N	NA
mat	chr1_MATERNAL	45687185	45700270	+	hg002_chr1_maternal_1453	MMACHC	hg002_chr1_maternal_1453.2	N	NA
mat	chr1_MATERNAL	45697941	45709773	-	hg002_chr1_maternal_1454	PRDX1	hg002_chr1_maternal_1454.3	N	NA
mat	chr1_MATERNAL	45737777	45757020	+	hg002_chr1_maternal_1456	AKR1A1	hg002_chr1_maternal_1456.6	N	NA
mat	chr1_MATERNAL	45771014	45805870	+	hg002_chr1_maternal_1457	NASP	hg002_chr1_maternal_1457.2	N	NA
mat	chr1_MATERNAL	45807026	45811036	-	hg002_chr1_maternal_1458	CCDC17	hg002_chr1_maternal_1458.6	N	NA
mat	chr1_MATERNAL	45814280	45875083	-	hg002_chr1_maternal_1459	GPBP1L1	hg002_chr1_maternal_1459.1	N	NA
mat	chr1_MATERNAL	45875154	45881409	+	hg002_chr1_maternal_1462	TMEM69	hg002_chr1_maternal_1462.1	N	NA
mat	chr1_MATERNAL	45881297	45942054	-	hg002_chr1_maternal_1463	IPP	hg002_chr1_maternal_1463.3	N	NA
mat	chr1_MATERNAL	45995016	46227230	+	hg002_chr1_maternal_1466	MAST2	hg002_chr1_maternal_1466.15	N	NA
mat	chr1_MATERNAL	46231246	46366024	-	hg002_chr1_maternal_1469	PIK3R3	hg002_chr1_maternal_1469.7	N	NA
mat	chr1_MATERNAL	46366210	46387641	+	hg002_chr1_maternal_1473	TSPAN1	hg002_chr1_maternal_1473.1	N	NA
mat	chr1_MATERNAL	46366609	46367611	-	hg002_chr1_maternal_1474	P3R3URF	hg002_chr1_maternal_1474.1	N	NA
mat	chr1_MATERNAL	46379835	46411817	-	hg002_chr1_maternal_1475	POMGNT1	hg002_chr1_maternal_1475.6	N	NA
mat	chr1_MATERNAL	46394491	46412768	+	hg002_chr1_maternal_1476	LURAP1	hg002_chr1_maternal_1476.1	N	NA
mat	chr1_MATERNAL	46439208	46470004	+	hg002_chr1_maternal_1477	RAD54L	hg002_chr1_maternal_1477.3	N	NA
mat	chr1_MATERNAL	46468993	46495150	-	hg002_chr1_maternal_1478	LRRC41	hg002_chr1_maternal_1478.1	N	NA
mat	chr1_MATERNAL	46495232	46508277	+	hg002_chr1_maternal_1479	UQCRH	hg002_chr1_maternal_1479.3	N	NA
mat	chr1_MATERNAL	46532300	46576678	+	hg002_chr1_maternal_1480	NSUN4	hg002_chr1_maternal_1480.4	N	NA
mat	chr1_MATERNAL	46585797	46605325	+	hg002_chr1_maternal_1481	FAAH	hg002_chr1_maternal_1481.1	N	NA
mat	chr1_MATERNAL	46681325	46707729	+	hg002_chr1_maternal_1484	DMBX1	hg002_chr1_maternal_1484.4	N	NA
mat	chr1_MATERNAL	46723680	46727029	-	hg002_chr1_maternal_1485	TMEM275	hg002_chr1_maternal_1485.2	N	NA
mat	chr1_MATERNAL	46737146	46743157	-	hg002_chr1_maternal_1487	KNCN	hg002_chr1_maternal_1487.1	N	NA
mat	chr1_MATERNAL	46748904	46795753	-	hg002_chr1_maternal_1488	MKNK1	hg002_chr1_maternal_1488.12	N	NA
mat	chr1_MATERNAL	46799198	46808290	-	hg002_chr1_maternal_1489	MOB3C	hg002_chr1_maternal_1489.2	N	NA
mat	chr1_MATERNAL	46824214	46860051	-	hg002_chr1_maternal_1491	ATPAF1	hg002_chr1_maternal_1491.1	N	NA
mat	chr1_MATERNAL	46860380	46865088	+	hg002_chr1_maternal_1493	TEX38	hg002_chr1_maternal_1493.2	N	NA
mat	chr1_MATERNAL	46866655	46910613	-	hg002_chr1_maternal_1495	EFCAB14	hg002_chr1_maternal_1495.1	N	NA
mat	chr1_MATERNAL	46990658	47011071	+	hg002_chr1_maternal_1498	CYP4B1	hg002_chr1_maternal_1498.3	N	NA
mat	chr1_MATERNAL	47120866	47133150	-	hg002_chr1_maternal_1501	CYP4A11	hg002_chr1_maternal_1501.6	N	NA
mat	chr1_MATERNAL	47153043	47247113	+	hg002_chr1_maternal_1502	CYP4X1	hg002_chr1_maternal_1502.4	N	NA
mat	chr1_MATERNAL	47247206	47310021	+	hg002_chr1_maternal_1508	CYP4Z1	hg002_chr1_maternal_1508.2	N	NA
mat	chr1_MATERNAL	47329143	47341429	+	hg002_chr1_maternal_1510	CYP4A22	hg002_chr1_maternal_1510.4	N	NA
mat	chr1_MATERNAL	47375395	47382742	-	hg002_chr1_maternal_1514	PDZK1IP1	hg002_chr1_maternal_1514.1	N	NA
mat	chr1_MATERNAL	47408978	47425018	-	hg002_chr1_maternal_1515	TAL1	hg002_chr1_maternal_1515.9	N	NA
mat	chr1_MATERNAL	47442831	47507606	-	hg002_chr1_maternal_1516	STIL	hg002_chr1_maternal_1516.4	N	NA
mat	chr1_MATERNAL	47526496	47571534	+	hg002_chr1_maternal_1517	CMPK1	hg002_chr1_maternal_1517.4	N	NA
mat	chr1_MATERNAL	47608965	47610732	+	hg002_chr1_maternal_1519	FOXE3	hg002_chr1_maternal_1519.1	N	NA
mat	chr1_MATERNAL	47630710	47633361	+	hg002_chr1_maternal_1521	FOXD2	hg002_chr1_maternal_1521.1	N	NA
mat	chr1_MATERNAL	47953551	48190365	-	hg002_chr1_maternal_1527	TRABD2B	hg002_chr1_maternal_1527.3	N	NA
mat	chr1_MATERNAL	48415726	48441723	+	hg002_chr1_maternal_1531	SLC5A9	hg002_chr1_maternal_1531.4	Y	NA
mat	chr1_MATERNAL	48454474	48665290	-	hg002_chr1_maternal_1532	SPATA6	hg002_chr1_maternal_1532.13	N	NA
mat	chr1_MATERNAL	48715577	50216898	-	hg002_chr1_maternal_1539	AGBL4	hg002_chr1_maternal_1539.5	N	NA
mat	chr1_MATERNAL	48920567	48969952	-	hg002_chr1_maternal_1540	BEND5	hg002_chr1_maternal_1540.7	N	NA
mat	chr1_MATERNAL	50240999	50396755	+	hg002_chr1_maternal_1549	ELAVL4	hg002_chr1_maternal_1549.15	N	NA
mat	chr1_MATERNAL	50611297	50617191	-	hg002_chr1_maternal_1558	DMRTA2	hg002_chr1_maternal_1558.1	N	NA
mat	chr1_MATERNAL	50630780	51153974	-	hg002_chr1_maternal_1560	FAF1	hg002_chr1_maternal_1560.3	N	NA
mat	chr1_MATERNAL	51162415	51168343	+	hg002_chr1_maternal_1567	CDKN2C	hg002_chr1_maternal_1567.2	N	NA
mat	chr1_MATERNAL	51295949	51346011	+	hg002_chr1_maternal_1570	C1orf185	hg002_chr1_maternal_1570.2	N	NA
mat	chr1_MATERNAL	51430009	51467182	+	hg002_chr1_maternal_1575	RNF11	hg002_chr1_maternal_1575.1	N	NA
mat	chr1_MATERNAL	51480991	51538843	-	hg002_chr1_maternal_1577	TTC39A	hg002_chr1_maternal_1577.14	N	NA
mat	chr1_MATERNAL	51547990	51712982	-	hg002_chr1_maternal_1580	EPS15	hg002_chr1_maternal_1580.3	N	NA
mat	chr1_MATERNAL	51810853	51983446	+	hg002_chr1_maternal_1587	OSBPL9	hg002_chr1_maternal_1587.12	N	NA
mat	chr1_MATERNAL	51983437	52073600	-	hg002_chr1_maternal_1591	NRDC	hg002_chr1_maternal_1591.2	N	NA
mat	chr1_MATERNAL	52108300	52191021	-	hg002_chr1_maternal_1594	RAB3B	hg002_chr1_maternal_1594.2	N	NA
mat	chr1_MATERNAL	52220463	52256503	-	hg002_chr1_maternal_1598	TXNDC12	hg002_chr1_maternal_1598.1	N	NA
mat	chr1_MATERNAL	52232435	52234142	-	hg002_chr1_maternal_1599	KTI12	hg002_chr1_maternal_1599.1	N	NA
mat	chr1_MATERNAL	52256627	52291027	+	hg002_chr1_maternal_1601	BTF3L4	hg002_chr1_maternal_1601.3	N	NA
mat	chr1_MATERNAL	52342417	52546938	+	hg002_chr1_maternal_1603	ZFYVE9	hg002_chr1_maternal_1603.1	N	NA
mat	chr1_MATERNAL	52550901	52566509	-	hg002_chr1_maternal_1611	CC2D1B	hg002_chr1_maternal_1611.1	N	NA
mat	chr1_MATERNAL	52573133	52609807	-	hg002_chr1_maternal_1613	ORC1	hg002_chr1_maternal_1613.4	N	NA
mat	chr1_MATERNAL	52604906	52621136	+	hg002_chr1_maternal_1614	PRPF38A	hg002_chr1_maternal_1614.1	N	NA
mat	chr1_MATERNAL	52623575	52753743	-	hg002_chr1_maternal_1616	TUT4	hg002_chr1_maternal_1616.16	N	NA
mat	chr1_MATERNAL	52802652	52809328	+	hg002_chr1_maternal_1619	GPX7	hg002_chr1_maternal_1619.1	N	NA
mat	chr1_MATERNAL	52833052	52869956	+	hg002_chr1_maternal_1621	SHISAL2A	hg002_chr1_maternal_1621.6	N	NA
mat	chr1_MATERNAL	52884720	52898618	-	hg002_chr1_maternal_1622	COA7	hg002_chr1_maternal_1622.1	N	NA
mat	chr1_MATERNAL	52926732	53027762	+	hg002_chr1_maternal_1625	ZYG11B	hg002_chr1_maternal_1625.2	N	NA
mat	chr1_MATERNAL	53043189	53095430	+	hg002_chr1_maternal_1629	ZYG11A	hg002_chr1_maternal_1629.4	N	NA
mat	chr1_MATERNAL	53096342	53122209	-	hg002_chr1_maternal_1630	ECHDC2	hg002_chr1_maternal_1630.5	N	NA
mat	chr1_MATERNAL	53127711	53252100	+	hg002_chr1_maternal_1633	SCP2	hg002_chr1_maternal_1633.12	N	NA
mat	chr1_MATERNAL	53262614	53285892	+	hg002_chr1_maternal_1637	PODN	hg002_chr1_maternal_1637.3	N	NA
mat	chr1_MATERNAL	53287581	53341801	-	hg002_chr1_maternal_1639	SLC1A7	hg002_chr1_maternal_1639.5	N	NA
mat	chr1_MATERNAL	53396008	53413383	+	hg002_chr1_maternal_1643	CPT2	hg002_chr1_maternal_1643.1	N	NA
mat	chr1_MATERNAL	53413285	53419820	-	hg002_chr1_maternal_1644	CZIB	hg002_chr1_maternal_1644.3	N	NA
mat	chr1_MATERNAL	53426095	53437719	-	hg002_chr1_maternal_1645	MAGOH	hg002_chr1_maternal_1645.1	N	NA
mat	chr1_MATERNAL	53441568	53528402	-	hg002_chr1_maternal_1647	LRP8	hg002_chr1_maternal_1647.2	N	NA
mat	chr1_MATERNAL	53659751	53667840	+	hg002_chr1_maternal_1655	DMRTB1	hg002_chr1_maternal_1655.1	N	NA
mat	chr1_MATERNAL	53706435	53940002	-	hg002_chr1_maternal_1656	GLIS1	hg002_chr1_maternal_1656.3	N	NA
mat	chr1_MATERNAL	53966313	54039176	-	hg002_chr1_maternal_1659	NDC1	hg002_chr1_maternal_1659.3	N	NA
mat	chr1_MATERNAL	54052633	54090697	-	hg002_chr1_maternal_1663	YIPF1	hg002_chr1_maternal_1663.1	N	NA
mat	chr1_MATERNAL	54095088	54111988	+	hg002_chr1_maternal_1664	DIO1	hg002_chr1_maternal_1664.1	N	NA
mat	chr1_MATERNAL	54147239	54169044	+	hg002_chr1_maternal_1668	LRRC42	hg002_chr1_maternal_1668.1	N	NA
mat	chr1_MATERNAL	54208171	54219069	-	hg002_chr1_maternal_1670	LDLRAD1	hg002_chr1_maternal_1670.1	N	NA
mat	chr1_MATERNAL	54227553	54254453	-	hg002_chr1_maternal_1671	TMEM59	hg002_chr1_maternal_1671.3	N	NA
mat	chr1_MATERNAL	54254488	54313392	+	hg002_chr1_maternal_1672	TCEANC2	hg002_chr1_maternal_1672.1	N	NA
mat	chr1_MATERNAL	54333537	54353845	-	hg002_chr1_maternal_1675	CDCP2	hg002_chr1_maternal_1675.1	N	NA
mat	chr1_MATERNAL	54370491	54400870	-	hg002_chr1_maternal_1676	CYB5RL	hg002_chr1_maternal_1676.1	N	NA
mat	chr1_MATERNAL	54401007	54426332	+	hg002_chr1_maternal_1677	MRPL37	hg002_chr1_maternal_1677.1	N	NA
mat	chr1_MATERNAL	54426275	54614374	-	hg002_chr1_maternal_1678	SSBP3	hg002_chr1_maternal_1678.7	N	NA
mat	chr1_MATERNAL	54749635	54840570	+	hg002_chr1_maternal_1684	ACOT11	hg002_chr1_maternal_1684.1	N	NA
mat	chr1_MATERNAL	54810567	54824904	-	hg002_chr1_maternal_1685	FAM151A	hg002_chr1_maternal_1685.2	N	NA
mat	chr1_MATERNAL	54843167	54911647	+	hg002_chr1_maternal_1687	MROH7	hg002_chr1_maternal_1687.1	N	NA
mat	chr1_MATERNAL	54917242	54944009	+	hg002_chr1_maternal_1688	TTC4	hg002_chr1_maternal_1688.2	N	NA
mat	chr1_MATERNAL	54958243	54965868	-	hg002_chr1_maternal_1689	PARS2	hg002_chr1_maternal_1689.1	N	NA
mat	chr1_MATERNAL	54981054	55002651	-	hg002_chr1_maternal_1690	TTC22	hg002_chr1_maternal_1690.2	N	NA
mat	chr1_MATERNAL	55050877	55088345	-	hg002_chr1_maternal_1694	DHCR24	hg002_chr1_maternal_1694.1	N	NA
mat	chr1_MATERNAL	55181804	55193462	+	hg002_chr1_maternal_1699	TMEM61	hg002_chr1_maternal_1699.1	N	NA
mat	chr1_MATERNAL	55200107	55219018	+	hg002_chr1_maternal_1700	BSND	hg002_chr1_maternal_1700.1	N	NA
mat	chr1_MATERNAL	55241393	55266676	+	hg002_chr1_maternal_1701	PCSK9	hg002_chr1_maternal_1701.1	N	NA
mat	chr1_MATERNAL	55268183	55417143	-	hg002_chr1_maternal_1702	USP24	hg002_chr1_maternal_1702.2	N	NA
mat	chr1_MATERNAL	56694345	56779193	-	hg002_chr1_maternal_1726	PLPP3	hg002_chr1_maternal_1726.1	N	NA
mat	chr1_MATERNAL	56844963	56915007	+	hg002_chr1_maternal_1730	PRKAA2	hg002_chr1_maternal_1730.1	N	NA
mat	chr1_MATERNAL	56918461	57026223	-	hg002_chr1_maternal_1731	FYB2	hg002_chr1_maternal_1731.3	N	NA
mat	chr1_MATERNAL	57054101	57117532	+	hg002_chr1_maternal_1732	C8A	hg002_chr1_maternal_1732.3	N	NA
mat	chr1_MATERNAL	57128511	57165302	-	hg002_chr1_maternal_1733	C8B	hg002_chr1_maternal_1733.1	N	NA
mat	chr1_MATERNAL	57194065	58746937	-	hg002_chr1_maternal_1735	DAB1	hg002_chr1_maternal_1735.3	N	NA
mat	chr1_MATERNAL	58680880	58746937	-	hg002_chr1_maternal_1745	OMA1	hg002_chr1_maternal_1745.1	N	NA
mat	chr1_MATERNAL	58775633	58777452	-	hg002_chr1_maternal_1747	TACSTD2	hg002_chr1_maternal_1747.1	N	NA
mat	chr1_MATERNAL	58854891	58900265	-	hg002_chr1_maternal_1749	MYSM1	hg002_chr1_maternal_1749.5	N	NA
mat	chr1_MATERNAL	58981466	58984722	-	hg002_chr1_maternal_1753	JUN	hg002_chr1_maternal_1753.1	N	NA
mat	chr1_MATERNAL	59496940	59963644	+	hg002_chr1_maternal_1762	FGGY	hg002_chr1_maternal_1762.17	N	NA
mat	chr1_MATERNAL	60015875	60077240	+	hg002_chr1_maternal_1767	HOOK1	hg002_chr1_maternal_1767.5	N	NA
mat	chr1_MATERNAL	60094226	60170131	-	hg002_chr1_maternal_1768	CYP2J2	hg002_chr1_maternal_1768.2	N	NA
mat	chr1_MATERNAL	60191314	60274749	-	hg002_chr1_maternal_1770	C1orf87	hg002_chr1_maternal_1770.2	N	NA
mat	chr1_MATERNAL	61278629	61664150	+	hg002_chr1_maternal_1782	NFIA	hg002_chr1_maternal_1782.3	N	NA
mat	chr1_MATERNAL	61881593	61925705	-	hg002_chr1_maternal_1787	TM2D1	hg002_chr1_maternal_1787.1	N	NA
mat	chr1_MATERNAL	61943042	62364768	+	hg002_chr1_maternal_1788	PATJ	hg002_chr1_maternal_1788.18	N	NA
mat	chr1_MATERNAL	62395695	62413178	+	hg002_chr1_maternal_1799	L1TD1	hg002_chr1_maternal_1799.2	N	NA
mat	chr1_MATERNAL	62437015	62520265	-	hg002_chr1_maternal_1800	KANK4	hg002_chr1_maternal_1800.5	N	NA
mat	chr1_MATERNAL	62637299	62652709	+	hg002_chr1_maternal_1803	USP1	hg002_chr1_maternal_1803.3	N	NA
mat	chr1_MATERNAL	62655633	62888897	-	hg002_chr1_maternal_1804	DOCK7	hg002_chr1_maternal_1804.11	N	NA
mat	chr1_MATERNAL	62798402	62807186	+	hg002_chr1_maternal_1805	ANGPTL3	hg002_chr1_maternal_1805.1	N	NA
mat	chr1_MATERNAL	62984603	63065955	+	hg002_chr1_maternal_1808	ATG4C	hg002_chr1_maternal_1808.1	N	NA
mat	chr1_MATERNAL	63523135	63525696	+	hg002_chr1_maternal_1815	FOXD3	hg002_chr1_maternal_1815.1	N	NA
mat	chr1_MATERNAL	63568228	63639106	+	hg002_chr1_maternal_1819	ALG6	hg002_chr1_maternal_1819.1	N	NA
mat	chr1_MATERNAL	63641324	63729835	-	hg002_chr1_maternal_1820	ITGB3BP	hg002_chr1_maternal_1820.4	N	NA
mat	chr1_MATERNAL	63724167	63786003	+	hg002_chr1_maternal_1822	EFCAB7	hg002_chr1_maternal_1822.3	N	NA
mat	chr1_MATERNAL	63794044	63860885	+	hg002_chr1_maternal_1826	PGM1	hg002_chr1_maternal_1826.1	N	NA
mat	chr1_MATERNAL	63974633	64382123	+	hg002_chr1_maternal_1829	ROR1	hg002_chr1_maternal_1829.2	N	NA
mat	chr1_MATERNAL	64404519	64468286	+	hg002_chr1_maternal_1836	UBE2U	hg002_chr1_maternal_1836.4	N	NA
mat	chr1_MATERNAL	64670845	64894094	+	hg002_chr1_maternal_1841	CACHD1	hg002_chr1_maternal_1841.1	N	NA
mat	chr1_MATERNAL	64946138	65034286	+	hg002_chr1_maternal_1844	RAVER2	hg002_chr1_maternal_1844.2	N	NA
mat	chr1_MATERNAL	65034283	65268740	-	hg002_chr1_maternal_1845	JAK1	hg002_chr1_maternal_1845.6	N	NA
mat	chr1_MATERNAL	65348473	65433054	+	hg002_chr1_maternal_1854	AK4	hg002_chr1_maternal_1854.4	N	NA
mat	chr1_MATERNAL	65465681	65616819	+	hg002_chr1_maternal_1856	DNAJC6	hg002_chr1_maternal_1856.3	N	NA
mat	chr1_MATERNAL	65621625	65842285	+	hg002_chr1_maternal_1861	LEPR	hg002_chr1_maternal_1861.3	N	NA
mat	chr1_MATERNAL	65621641	65636994	+	hg002_chr1_maternal_1862	LEPROT	hg002_chr1_maternal_1862.3	N	NA
mat	chr1_MATERNAL	65993213	66575268	+	hg002_chr1_maternal_1866	PDE4B	hg002_chr1_maternal_1866.3	N	NA
mat	chr1_MATERNAL	66734183	66951985	+	hg002_chr1_maternal_1870	SGIP1	hg002_chr1_maternal_1870.42	N	NA
mat	chr1_MATERNAL	66953305	66979899	+	hg002_chr1_maternal_1873	DYNLT5	hg002_chr1_maternal_1873.4	N	NA
mat	chr1_MATERNAL	66998614	67002150	-	hg002_chr1_maternal_1874	INSL5	hg002_chr1_maternal_1874.1	N	NA
mat	chr1_MATERNAL	67013751	67125738	-	hg002_chr1_maternal_1875	DNAI4	hg002_chr1_maternal_1875.7	N	NA
mat	chr1_MATERNAL	67125872	67189468	+	hg002_chr1_maternal_1876	MIER1	hg002_chr1_maternal_1876.11	N	NA
mat	chr1_MATERNAL	67173825	67255032	-	hg002_chr1_maternal_1877	SLC35D1	hg002_chr1_maternal_1877.3	N	NA
mat	chr1_MATERNAL	67293022	67342474	-	hg002_chr1_maternal_1878	C1orf141	hg002_chr1_maternal_1878.4	N	NA
mat	chr1_MATERNAL	67339465	67467098	+	hg002_chr1_maternal_1880	IL23R	hg002_chr1_maternal_1880.3	N	NA
mat	chr1_MATERNAL	67508590	67600006	+	hg002_chr1_maternal_1884	IL12RB2	hg002_chr1_maternal_1884.17	N	NA
mat	chr1_MATERNAL	67609094	67631681	-	hg002_chr1_maternal_1885	SERBP1	hg002_chr1_maternal_1885.3	N	NA
mat	chr1_MATERNAL	67885587	67888719	+	hg002_chr1_maternal_1893	GADD45A	hg002_chr1_maternal_1893.3	N	NA
mat	chr1_MATERNAL	67901866	68033862	-	hg002_chr1_maternal_1894	GNG12	hg002_chr1_maternal_1894.2	N	NA
mat	chr1_MATERNAL	68246413	68251061	-	hg002_chr1_maternal_1900	DIRAS3	hg002_chr1_maternal_1900.1	N	NA
mat	chr1_MATERNAL	68298888	68432916	-	hg002_chr1_maternal_1902	WLS	hg002_chr1_maternal_1902.4	N	NA
mat	chr1_MATERNAL	68629150	68650282	-	hg002_chr1_maternal_1910	RPE65	hg002_chr1_maternal_1910.1	N	NA
mat	chr1_MATERNAL	68674482	68697422	-	hg002_chr1_maternal_1911	DEPDC1	hg002_chr1_maternal_1911.1	N	NA
mat	chr1_MATERNAL	69767555	70345586	+	hg002_chr1_maternal_1921	LRRC7	hg002_chr1_maternal_1921.6	N	NA
mat	chr1_MATERNAL	70346027	70406801	-	hg002_chr1_maternal_1927	LRRC40	hg002_chr1_maternal_1927.2	N	NA
mat	chr1_MATERNAL	70406918	70454274	+	hg002_chr1_maternal_1929	SRSF11	hg002_chr1_maternal_1929.17	N	NA
mat	chr1_MATERNAL	70460222	70555946	-	hg002_chr1_maternal_1930	ANKRD13C	hg002_chr1_maternal_1930.2	N	NA
mat	chr1_MATERNAL	70612515	70641098	+	hg002_chr1_maternal_1933	CTH	hg002_chr1_maternal_1933.2	N	NA
mat	chr1_MATERNAL	71053599	71249034	-	hg002_chr1_maternal_1940	PTGER3	hg002_chr1_maternal_1940.11	N	NA
mat	chr1_MATERNAL	71264516	71282265	-	hg002_chr1_maternal_1942	ZRANB2	hg002_chr1_maternal_1942.2	N	NA
mat	chr1_MATERNAL	71596901	72484232	-	hg002_chr1_maternal_1946	NEGR1	hg002_chr1_maternal_1946.1	N	NA
mat	chr1_MATERNAL	74190841	74362974	-	hg002_chr1_maternal_1965	LRRIQ3	hg002_chr1_maternal_1965.1	N	NA
mat	chr1_MATERNAL	74363040	74373481	+	hg002_chr1_maternal_1966	FPGT	hg002_chr1_maternal_1966.3	N	NA
mat	chr1_MATERNAL	74400155	74709087	+	hg002_chr1_maternal_1968	TNNI3K	hg002_chr1_maternal_1968.1	N	NA
mat	chr1_MATERNAL	74634022	74701742	-	hg002_chr1_maternal_1969	LRRC53	hg002_chr1_maternal_1969.2	N	NA
mat	chr1_MATERNAL	74732766	74838979	-	hg002_chr1_maternal_1970	ERICH3	hg002_chr1_maternal_1970.1	N	NA
mat	chr1_MATERNAL	74870044	74901321	-	hg002_chr1_maternal_1972	CRYZ	hg002_chr1_maternal_1972.4	N	NA
mat	chr1_MATERNAL	74901423	74935036	+	hg002_chr1_maternal_1973	TYW3	hg002_chr1_maternal_1973.2	N	NA
mat	chr1_MATERNAL	75297131	75368147	+	hg002_chr1_maternal_1974	LHX8	hg002_chr1_maternal_1974.2	N	NA
mat	chr1_MATERNAL	75370822	75887384	-	hg002_chr1_maternal_1976	SLC44A5	hg002_chr1_maternal_1976.1	N	NA
mat	chr1_MATERNAL	75888078	75927063	+	hg002_chr1_maternal_1981	ACADM	hg002_chr1_maternal_1981.1	N	NA
mat	chr1_MATERNAL	75949536	75958430	+	hg002_chr1_maternal_1983	RABGGTB	hg002_chr1_maternal_1983.2	N	NA
mat	chr1_MATERNAL	75960219	76077420	+	hg002_chr1_maternal_1987	MSH4	hg002_chr1_maternal_1987.1	N	NA
mat	chr1_MATERNAL	76083051	76096586	-	hg002_chr1_maternal_1988	ASB17	hg002_chr1_maternal_1988.1	N	NA
mat	chr1_MATERNAL	76238858	76801413	+	hg002_chr1_maternal_1992	ST6GALNAC3	hg002_chr1_maternal_1992.7	N	NA
mat	chr1_MATERNAL	77031522	77232248	+	hg002_chr1_maternal_1999	ST6GALNAC5	hg002_chr1_maternal_1999.3	N	NA
mat	chr1_MATERNAL	77253695	77384120	-	hg002_chr1_maternal_2001	PIGK	hg002_chr1_maternal_2001.1	N	NA
mat	chr1_MATERNAL	77446748	77724913	+	hg002_chr1_maternal_2005	AK5	hg002_chr1_maternal_2005.3	N	NA
mat	chr1_MATERNAL	77727365	77848305	-	hg002_chr1_maternal_2008	ZZZ3	hg002_chr1_maternal_2008.10	N	NA
mat	chr1_MATERNAL	77860893	77924758	-	hg002_chr1_maternal_2011	USP33	hg002_chr1_maternal_2011.9	N	NA
mat	chr1_MATERNAL	78053505	78108775	+	hg002_chr1_maternal_2019	NEXN	hg002_chr1_maternal_2019.2	N	NA
mat	chr1_MATERNAL	78108935	78144381	-	hg002_chr1_maternal_2020	FUBP1	hg002_chr1_maternal_2020.9	N	NA
mat	chr1_MATERNAL	78144055	78182885	+	hg002_chr1_maternal_2021	DNAJB4	hg002_chr1_maternal_2021.6	N	NA
mat	chr1_MATERNAL	78209956	78303329	+	hg002_chr1_maternal_2023	GIPC2	hg002_chr1_maternal_2023.2	N	NA
mat	chr1_MATERNAL	78655840	78705550	+	hg002_chr1_maternal_2031	PTGFR	hg002_chr1_maternal_2031.3	N	NA
mat	chr1_MATERNAL	78785284	78810973	+	hg002_chr1_maternal_2032	IFI44L	hg002_chr1_maternal_2032.6	N	NA
mat	chr1_MATERNAL	78814617	78828906	+	hg002_chr1_maternal_2033	IFI44	hg002_chr1_maternal_2033.3	N	NA
mat	chr1_MATERNAL	79054565	79171193	-	hg002_chr1_maternal_2037	ADGRL4	hg002_chr1_maternal_2037.1	N	NA
mat	chr1_MATERNAL	81464981	82152778	+	hg002_chr1_maternal_2056	ADGRL2	hg002_chr1_maternal_2056.38	N	NA
mat	chr1_MATERNAL	84024695	84158887	-	hg002_chr1_maternal_2073	TTLL7	hg002_chr1_maternal_2073.4	N	NA
mat	chr1_MATERNAL	84231194	84391577	+	hg002_chr1_maternal_2076	PRKACB	hg002_chr1_maternal_2076.7	N	NA
mat	chr1_MATERNAL	84451638	84503901	+	hg002_chr1_maternal_2080	SAMD13	hg002_chr1_maternal_2080.3	N	NA
mat	chr1_MATERNAL	84551569	84568083	+	hg002_chr1_maternal_2082	DNASE2B	hg002_chr1_maternal_2082.1	N	NA
mat	chr1_MATERNAL	84632710	84651792	+	hg002_chr1_maternal_2083	RPF1	hg002_chr1_maternal_2083.1	N	NA
mat	chr1_MATERNAL	84651765	84660017	-	hg002_chr1_maternal_2084	GNG5	hg002_chr1_maternal_2084.1	N	NA
mat	chr1_MATERNAL	84659822	84720805	+	hg002_chr1_maternal_2085	SPATA1	hg002_chr1_maternal_2085.16	N	NA
mat	chr1_MATERNAL	84703039	84727856	-	hg002_chr1_maternal_2086	CTBS	hg002_chr1_maternal_2086.1	N	NA
mat	chr1_MATERNAL	84797134	84844164	-	hg002_chr1_maternal_2091	SSX2IP	hg002_chr1_maternal_2091.18	N	NA
mat	chr1_MATERNAL	84965216	85046815	-	hg002_chr1_maternal_2093	LPAR3	hg002_chr1_maternal_2093.1	N	NA
mat	chr1_MATERNAL	85079238	85150736	-	hg002_chr1_maternal_2094	MCOLN2	hg002_chr1_maternal_2094.4	N	NA
mat	chr1_MATERNAL	85171698	85202120	-	hg002_chr1_maternal_2095	MCOLN3	hg002_chr1_maternal_2095.5	N	NA
mat	chr1_MATERNAL	85215947	85286757	+	hg002_chr1_maternal_2096	DNAI3	hg002_chr1_maternal_2096.3	N	NA
mat	chr1_MATERNAL	85306126	85355153	-	hg002_chr1_maternal_2098	SYDE2	hg002_chr1_maternal_2098.2	N	NA
mat	chr1_MATERNAL	85404085	85413814	-	hg002_chr1_maternal_2101	C1orf52	hg002_chr1_maternal_2101.1	N	NA
mat	chr1_MATERNAL	85419920	85430766	-	hg002_chr1_maternal_2102	BCL10	hg002_chr1_maternal_2102.3	N	NA
mat	chr1_MATERNAL	85472275	85731996	-	hg002_chr1_maternal_2104	DDAH1	hg002_chr1_maternal_2104.5	N	NA
mat	chr1_MATERNAL	85734531	85737720	+	hg002_chr1_maternal_2106	CCN1	hg002_chr1_maternal_2106.1	N	NA
mat	chr1_MATERNAL	85803192	85862234	-	hg002_chr1_maternal_2110	ZNHIT6	hg002_chr1_maternal_2110.2	N	NA
mat	chr1_MATERNAL	85883037	86310835	-	hg002_chr1_maternal_2112	COL24A1	hg002_chr1_maternal_2112.11	N	NA
mat	chr1_MATERNAL	86500234	86549715	-	hg002_chr1_maternal_2117	ODF2L	hg002_chr1_maternal_2117.21	N	NA
mat	chr1_MATERNAL	86577570	86609965	+	hg002_chr1_maternal_2120	CLCA2	hg002_chr1_maternal_2120.2	N	NA
mat	chr1_MATERNAL	86622332	86653695	+	hg002_chr1_maternal_2121	CLCA1	hg002_chr1_maternal_2121.1	N	NA
mat	chr1_MATERNAL	86700497	86734168	+	hg002_chr1_maternal_2125	CLCA4	hg002_chr1_maternal_2125.1	N	NA
mat	chr1_MATERNAL	86857982	86901590	+	hg002_chr1_maternal_2129	SH3GLB1	hg002_chr1_maternal_2129.6	N	NA
mat	chr1_MATERNAL	87016261	87068398	-	hg002_chr1_maternal_2132	SELENOF	hg002_chr1_maternal_2132.1	N	NA
mat	chr1_MATERNAL	87068456	87265933	+	hg002_chr1_maternal_2133	HS2ST1	hg002_chr1_maternal_2133.2	N	NA
mat	chr1_MATERNAL	87484832	87504876	+	hg002_chr1_maternal_2139	LMO4	hg002_chr1_maternal_2139.1	N	NA
mat	chr1_MATERNAL	88844207	88996159	+	hg002_chr1_maternal_2156	PKN2	hg002_chr1_maternal_2156.4	N	NA
mat	chr1_MATERNAL	89012527	89051477	-	hg002_chr1_maternal_2161	GTF2B	hg002_chr1_maternal_2161.1	N	NA
mat	chr1_MATERNAL	89080944	89152859	-	hg002_chr1_maternal_2162	KYAT3	hg002_chr1_maternal_2162.7	N	NA
mat	chr1_MATERNAL	89139354	89152528	-	hg002_chr1_maternal_2164	RBMXL1	hg002_chr1_maternal_2164.1	N	NA
mat	chr1_MATERNAL	89166580	89182773	-	hg002_chr1_maternal_2166	GBP3	hg002_chr1_maternal_2166.3	N	NA
mat	chr1_MATERNAL	89212223	89225094	-	hg002_chr1_maternal_2168	GBP1	hg002_chr1_maternal_2168.1	N	NA
mat	chr1_MATERNAL	89266009	89285999	-	hg002_chr1_maternal_2170	GBP2	hg002_chr1_maternal_2170.1	N	NA
mat	chr1_MATERNAL	89291635	89335906	-	hg002_chr1_maternal_2173	GBP7	hg002_chr1_maternal_2173.1	N	NA
mat	chr1_MATERNAL	89341047	89358844	-	hg002_chr1_maternal_2174	GBP4	hg002_chr1_maternal_2174.1	N	NA
mat	chr1_MATERNAL	89416075	89432744	-	hg002_chr1_maternal_2177	GBP5	hg002_chr1_maternal_2177.3	N	NA
mat	chr1_MATERNAL	89523834	89547936	+	hg002_chr1_maternal_2179	GBP6	hg002_chr1_maternal_2179.2	N	NA
mat	chr1_MATERNAL	89684058	89757590	+	hg002_chr1_maternal_2183	LRRC8B	hg002_chr1_maternal_2183.14	N	NA
mat	chr1_MATERNAL	89775524	89879228	+	hg002_chr1_maternal_2185	LRRC8C	hg002_chr1_maternal_2185.2	N	NA
mat	chr1_MATERNAL	89980646	90096507	+	hg002_chr1_maternal_2192	LRRC8D	hg002_chr1_maternal_2192.1	N	NA
mat	chr1_MATERNAL	90155007	90195436	+	hg002_chr1_maternal_2196	ZNF326	hg002_chr1_maternal_2196.4	N	NA
mat	chr1_MATERNAL	90872287	90878050	-	hg002_chr1_maternal_2205	BARHL2	hg002_chr1_maternal_2205.1	N	NA
mat	chr1_MATERNAL	91076204	91183001	-	hg002_chr1_maternal_2210	ZNF644	hg002_chr1_maternal_2210.15	N	NA
mat	chr1_MATERNAL	91421268	91568588	-	hg002_chr1_maternal_2212	HFM1	hg002_chr1_maternal_2212.7	N	NA
mat	chr1_MATERNAL	91661472	91686372	+	hg002_chr1_maternal_2217	CDC7	hg002_chr1_maternal_2217.12	N	NA
mat	chr1_MATERNAL	91840341	92064779	-	hg002_chr1_maternal_2222	TGFBR3	hg002_chr1_maternal_2222.9	N	NA
mat	chr1_MATERNAL	92108179	92173174	+	hg002_chr1_maternal_2225	BRDT	hg002_chr1_maternal_2225.6	N	NA
mat	chr1_MATERNAL	92187782	92221345	+	hg002_chr1_maternal_2227	EPHX4	hg002_chr1_maternal_2227.1	N	NA
mat	chr1_MATERNAL	92232338	92233216	-	hg002_chr1_maternal_2229	SETSIP	hg002_chr1_maternal_2229.1	N	NA
mat	chr1_MATERNAL	92238149	92342504	+	hg002_chr1_maternal_2230	BTBD8	hg002_chr1_maternal_2230.2	N	NA
mat	chr1_MATERNAL	92375635	92403522	+	hg002_chr1_maternal_2234	C1orf146	hg002_chr1_maternal_2234.1	N	NA
mat	chr1_MATERNAL	92404111	92528619	-	hg002_chr1_maternal_2236	GLMN	hg002_chr1_maternal_2236.10	N	NA
mat	chr1_MATERNAL	92456811	92559827	+	hg002_chr1_maternal_2237	RPAP2	hg002_chr1_maternal_2237.5	N	NA
mat	chr1_MATERNAL	92630747	92644653	-	hg002_chr1_maternal_2239	GFI1	hg002_chr1_maternal_2239.6	N	NA
mat	chr1_MATERNAL	92666398	92950411	-	hg002_chr1_maternal_2240	EVI5	hg002_chr1_maternal_2240.1	N	NA
mat	chr1_MATERNAL	92989934	92999873	+	hg002_chr1_maternal_2247	RPL5	hg002_chr1_maternal_2247.2	N	NA
mat	chr1_MATERNAL	92990677	93119462	-	hg002_chr1_maternal_2248	DIPK1A	hg002_chr1_maternal_2248.3	N	NA
mat	chr1_MATERNAL	93237698	93297482	+	hg002_chr1_maternal_2258	MTF2	hg002_chr1_maternal_2258.4	N	NA
mat	chr1_MATERNAL	93308155	93338831	-	hg002_chr1_maternal_2259	TMED5	hg002_chr1_maternal_2259.2	N	NA
mat	chr1_MATERNAL	93338331	93437150	+	hg002_chr1_maternal_2260	CCDC18	hg002_chr1_maternal_2260.31	N	NA
mat	chr1_MATERNAL	93504447	93528031	+	hg002_chr1_maternal_2265	DR1	hg002_chr1_maternal_2265.1	N	NA
mat	chr1_MATERNAL	93606686	93713204	+	hg002_chr1_maternal_2267	FNBP1L	hg002_chr1_maternal_2267.2	N	NA
mat	chr1_MATERNAL	93720287	94005779	-	hg002_chr1_maternal_2270	BCAR3	hg002_chr1_maternal_2270.3	N	NA
mat	chr1_MATERNAL	94024853	94040279	-	hg002_chr1_maternal_2276	DNTTIP2	hg002_chr1_maternal_2276.1	N	NA
mat	chr1_MATERNAL	94046272	94070503	-	hg002_chr1_maternal_2277	GCLM	hg002_chr1_maternal_2277.3	N	NA
mat	chr1_MATERNAL	94153911	94282221	-	hg002_chr1_maternal_2286	ABCA4	hg002_chr1_maternal_2286.1	N	NA
mat	chr1_MATERNAL	94329990	94475719	-	hg002_chr1_maternal_2291	ARHGAP29	hg002_chr1_maternal_2291.3	N	NA
mat	chr1_MATERNAL	94546158	94679647	+	hg002_chr1_maternal_2294	ABCD3	hg002_chr1_maternal_2294.3	N	NA
mat	chr1_MATERNAL	94690159	94702739	-	hg002_chr1_maternal_2296	F3	hg002_chr1_maternal_2296.2	N	NA
mat	chr1_MATERNAL	94981249	95056154	+	hg002_chr1_maternal_2303	SLC44A3	hg002_chr1_maternal_2303.7	N	NA
mat	chr1_MATERNAL	95057865	95088018	-	hg002_chr1_maternal_2304	CNN3	hg002_chr1_maternal_2304.5	N	NA
mat	chr1_MATERNAL	95135310	95233789	-	hg002_chr1_maternal_2306	ALG14	hg002_chr1_maternal_2306.2	N	NA
mat	chr1_MATERNAL	95253348	95358401	+	hg002_chr1_maternal_2310	TLCD4	hg002_chr1_maternal_2310.2	N	NA
mat	chr1_MATERNAL	95394631	95407706	+	hg002_chr1_maternal_2313	RWDD3	hg002_chr1_maternal_2313.6	N	NA
mat	chr1_MATERNAL	96882359	96984278	+	hg002_chr1_maternal_2334	PTBP2	hg002_chr1_maternal_2334.4	N	NA
mat	chr1_MATERNAL	97238250	98081487	-	hg002_chr1_maternal_2335	DPYD	hg002_chr1_maternal_2335.2	N	NA
mat	chr1_MATERNAL	98822152	98921318	+	hg002_chr1_maternal_2354	SNX7	hg002_chr1_maternal_2354.4	N	NA
mat	chr1_MATERNAL	99051050	99166608	-	hg002_chr1_maternal_2355	PLPPR5	hg002_chr1_maternal_2355.2	N	NA
mat	chr1_MATERNAL	99423930	99470595	+	hg002_chr1_maternal_2357	PLPPR4	hg002_chr1_maternal_2357.3	N	NA
mat	chr1_MATERNAL	99807065	99855388	+	hg002_chr1_maternal_2361	PALMD	hg002_chr1_maternal_2361.1	N	NA
mat	chr1_MATERNAL	99864825	99927482	-	hg002_chr1_maternal_2363	FRRS1	hg002_chr1_maternal_2363.3	N	NA
mat	chr1_MATERNAL	100010110	100084905	+	hg002_chr1_maternal_2366	AGL	hg002_chr1_maternal_2366.2	N	NA
mat	chr1_MATERNAL	100130729	100196326	+	hg002_chr1_maternal_2368	SLC35A3	hg002_chr1_maternal_2368.3	N	NA
mat	chr1_MATERNAL	100198787	100244081	+	hg002_chr1_maternal_2371	MFSD14A	hg002_chr1_maternal_2371.1	N	NA
mat	chr1_MATERNAL	100244274	100293630	-	hg002_chr1_maternal_2372	SASS6	hg002_chr1_maternal_2372.5	N	NA
mat	chr1_MATERNAL	100293863	100311196	+	hg002_chr1_maternal_2373	TRMT13	hg002_chr1_maternal_2373.5	N	NA
mat	chr1_MATERNAL	100309148	100340337	-	hg002_chr1_maternal_2374	LRRC39	hg002_chr1_maternal_2374.4	N	NA
mat	chr1_MATERNAL	100347596	100410378	-	hg002_chr1_maternal_2375	DBT	hg002_chr1_maternal_2375.3	N	NA
mat	chr1_MATERNAL	100426755	100453288	+	hg002_chr1_maternal_2379	RTCA	hg002_chr1_maternal_2379.2	N	NA
mat	chr1_MATERNAL	100505526	100680842	+	hg002_chr1_maternal_2382	CDC14A	hg002_chr1_maternal_2382.6	N	NA
mat	chr1_MATERNAL	100699037	100702925	+	hg002_chr1_maternal_2385	GPR88	hg002_chr1_maternal_2385.1	N	NA
mat	chr1_MATERNAL	100880687	100899985	+	hg002_chr1_maternal_2390	VCAM1	hg002_chr1_maternal_2390.1	N	NA
mat	chr1_MATERNAL	101033423	101056228	-	hg002_chr1_maternal_2391	EXTL2	hg002_chr1_maternal_2391.4	N	NA
mat	chr1_MATERNAL	101057139	101156847	+	hg002_chr1_maternal_2392	SLC30A7	hg002_chr1_maternal_2392.3	N	NA
mat	chr1_MATERNAL	101150401	101186548	-	hg002_chr1_maternal_2394	DPH5	hg002_chr1_maternal_2394.3	N	NA
mat	chr1_MATERNAL	101397301	101402718	+	hg002_chr1_maternal_2400	S1PR1	hg002_chr1_maternal_2400.4	N	NA
mat	chr1_MATERNAL	101967123	102161488	-	hg002_chr1_maternal_2408	OLFM3	hg002_chr1_maternal_2408.5	N	NA
mat	chr1_MATERNAL	103040864	103272913	-	hg002_chr1_maternal_2416	COL11A1	hg002_chr1_maternal_2416.3	N	NA
mat	chr1_MATERNAL	103690403	103719943	+	hg002_chr1_maternal_2421	RNPC3	hg002_chr1_maternal_2421.1	N	NA
mat	chr1_MATERNAL	103719348	103744237	+	hg002_chr1_maternal_2422	AMY2B	hg002_chr1_maternal_2422.3	N	NA
mat	chr1_MATERNAL	103781355	103790405	+	hg002_chr1_maternal_2425	AMY2A	hg002_chr1_maternal_2425.2	N	NA
mat	chr1_MATERNAL	103820140	103829178	+	hg002_chr1_maternal_2427	AMY1B	hg002_chr1_maternal_2427.2	N	NA
mat	chr1_MATERNAL	103852049	103861085	-	hg002_chr1_maternal_2429	AMY1A	hg002_chr1_maternal_2429.1	N	NA
mat	chr1_MATERNAL	103914275	103923312	+	hg002_chr1_maternal_2433	AMY1C	hg002_chr1_maternal_2433.2	N	NA
mat	chr1_MATERNAL	107230705	107233325	+	hg002_chr1_maternal_2463	PRMT6	hg002_chr1_maternal_2463.1	N	NA
mat	chr1_MATERNAL	107314168	107659072	+	hg002_chr1_maternal_2464	NTNG1	hg002_chr1_maternal_2464.12	N	NA
mat	chr1_MATERNAL	107745338	108139673	-	hg002_chr1_maternal_2466	VAV3	hg002_chr1_maternal_2466.8	N	NA
mat	chr1_MATERNAL	108308635	108371015	-	hg002_chr1_maternal_2471	SLC25A24	hg002_chr1_maternal_2471.2	N	NA
mat	chr1_MATERNAL	108393134	108443712	-	hg002_chr1_maternal_2472	NBPF4	hg002_chr1_maternal_2472.1	N	NA
mat	chr1_MATERNAL	108592286	108642742	+	hg002_chr1_maternal_2476	NBPF6	hg002_chr1_maternal_2476.8	N	NA
mat	chr1_MATERNAL	108819062	108832240	-	hg002_chr1_maternal_2480	HENMT1	hg002_chr1_maternal_2480.1	N	NA
mat	chr1_MATERNAL	108863343	108873949	+	hg002_chr1_maternal_2482	PRPF38B	hg002_chr1_maternal_2482.9	N	NA
mat	chr1_MATERNAL	108883933	108913772	+	hg002_chr1_maternal_2483	FNDC7	hg002_chr1_maternal_2483.1	N	NA
mat	chr1_MATERNAL	108917697	108980787	+	hg002_chr1_maternal_2484	STXBP3	hg002_chr1_maternal_2484.1	N	NA
mat	chr1_MATERNAL	108987165	109029509	-	hg002_chr1_maternal_2487	AKNAD1	hg002_chr1_maternal_2487.1	N	NA
mat	chr1_MATERNAL	109048270	109105841	+	hg002_chr1_maternal_2489	GPSM2	hg002_chr1_maternal_2489.6	N	NA
mat	chr1_MATERNAL	109100801	109134786	-	hg002_chr1_maternal_2490	CLCC1	hg002_chr1_maternal_2490.3	N	NA
mat	chr1_MATERNAL	109141506	109213422	-	hg002_chr1_maternal_2491	WDR47	hg002_chr1_maternal_2491.11	N	NA
mat	chr1_MATERNAL	109234421	109246136	-	hg002_chr1_maternal_2496	TAF13	hg002_chr1_maternal_2496.1	N	NA
mat	chr1_MATERNAL	109260892	109267062	+	hg002_chr1_maternal_2498	TMEM167B	hg002_chr1_maternal_2498.2	N	NA
mat	chr1_MATERNAL	109276078	109283964	-	hg002_chr1_maternal_2502	CFAP276	hg002_chr1_maternal_2502.1	N	NA
mat	chr1_MATERNAL	109284248	109377189	+	hg002_chr1_maternal_2503	ELAPOR1	hg002_chr1_maternal_2503.4	N	NA
mat	chr1_MATERNAL	109384295	109408594	+	hg002_chr1_maternal_2504	SARS1	hg002_chr1_maternal_2504.3	N	NA
mat	chr1_MATERNAL	109419958	109446171	+	hg002_chr1_maternal_2505	CELSR2	hg002_chr1_maternal_2505.1	N	NA
mat	chr1_MATERNAL	109449980	109453569	-	hg002_chr1_maternal_2506	PSRC1	hg002_chr1_maternal_2506.4	N	NA
mat	chr1_MATERNAL	109462785	109477439	-	hg002_chr1_maternal_2507	MYBPHL	hg002_chr1_maternal_2507.1	N	NA
mat	chr1_MATERNAL	109480003	109568309	-	hg002_chr1_maternal_2508	SORT1	hg002_chr1_maternal_2508.3	N	NA
mat	chr1_MATERNAL	109569433	109596843	-	hg002_chr1_maternal_2509	PSMA5	hg002_chr1_maternal_2509.4	N	NA
mat	chr1_MATERNAL	109636941	109652514	+	hg002_chr1_maternal_2510	SYPL2	hg002_chr1_maternal_2510.1	N	NA
mat	chr1_MATERNAL	109654294	109663193	+	hg002_chr1_maternal_2511	ATXN7L2	hg002_chr1_maternal_2511.2	N	NA
mat	chr1_MATERNAL	109664483	109670822	+	hg002_chr1_maternal_2512	CYB561D1	hg002_chr1_maternal_2512.5	N	NA
mat	chr1_MATERNAL	109674570	109680119	-	hg002_chr1_maternal_2513	AMIGO1	hg002_chr1_maternal_2513.1	N	NA
mat	chr1_MATERNAL	109710221	109717609	+	hg002_chr1_maternal_2515	GPR61	hg002_chr1_maternal_2515.1	N	NA
mat	chr1_MATERNAL	109718964	109770518	+	hg002_chr1_maternal_2516	GNAI3	hg002_chr1_maternal_2516.1	N	NA
mat	chr1_MATERNAL	109773414	109789959	-	hg002_chr1_maternal_2519	GNAT2	hg002_chr1_maternal_2519.2	N	NA
mat	chr1_MATERNAL	109790180	109802398	+	hg002_chr1_maternal_2520	AMPD2	hg002_chr1_maternal_2520.1	N	NA
mat	chr1_MATERNAL	109826316	109837922	+	hg002_chr1_maternal_2522	GSTM4	hg002_chr1_maternal_2522.1	N	NA
mat	chr1_MATERNAL	109838252	109854233	+	hg002_chr1_maternal_2523	GSTM2	hg002_chr1_maternal_2523.3	N	NA
mat	chr1_MATERNAL	109863542	109870059	+	hg002_chr1_maternal_2524	GSTM5	hg002_chr1_maternal_2524.2	N	NA
mat	chr1_MATERNAL	109885831	109892931	-	hg002_chr1_maternal_2525	GSTM3	hg002_chr1_maternal_2525.1	N	NA
mat	chr1_MATERNAL	109901972	109915812	-	hg002_chr1_maternal_2526	EPS8L3	hg002_chr1_maternal_2526.15	N	NA
mat	chr1_MATERNAL	110062379	110082845	+	hg002_chr1_maternal_2530	CSF1	hg002_chr1_maternal_2530.5	N	NA
mat	chr1_MATERNAL	110136613	110175591	+	hg002_chr1_maternal_2531	AHCYL1	hg002_chr1_maternal_2531.3	N	NA
mat	chr1_MATERNAL	110183427	110206481	+	hg002_chr1_maternal_2532	STRIP1	hg002_chr1_maternal_2532.3	N	NA
mat	chr1_MATERNAL	110211710	110222514	-	hg002_chr1_maternal_2534	ALX3	hg002_chr1_maternal_2534.1	N	NA
mat	chr1_MATERNAL	110264272	110265776	+	hg002_chr1_maternal_2536	UBL4B	hg002_chr1_maternal_2536.1	N	NA
mat	chr1_MATERNAL	110307008	110358723	+	hg002_chr1_maternal_2537	SLC6A17	hg002_chr1_maternal_2537.1	N	NA
mat	chr1_MATERNAL	110366835	110440587	+	hg002_chr1_maternal_2540	KCNC4	hg002_chr1_maternal_2540.2	N	NA
mat	chr1_MATERNAL	110495960	110503260	+	hg002_chr1_maternal_2544	RBM15	hg002_chr1_maternal_2544.2	N	NA
mat	chr1_MATERNAL	110519443	110547640	-	hg002_chr1_maternal_2545	SLC16A4	hg002_chr1_maternal_2545.12	N	NA
mat	chr1_MATERNAL	110557869	110564540	-	hg002_chr1_maternal_2546	LAMTOR5	hg002_chr1_maternal_2546.1	N	NA
mat	chr1_MATERNAL	110607766	110613975	+	hg002_chr1_maternal_2548	PROK1	hg002_chr1_maternal_2548.1	N	NA
mat	chr1_MATERNAL	110673801	110675759	-	hg002_chr1_maternal_2553	KCNA10	hg002_chr1_maternal_2553.1	N	NA
mat	chr1_MATERNAL	110749997	110787850	-	hg002_chr1_maternal_2555	KCNA2	hg002_chr1_maternal_2555.1	N	NA
mat	chr1_MATERNAL	110809969	110831353	-	hg002_chr1_maternal_2556	KCNA3	hg002_chr1_maternal_2556.3	N	NA
mat	chr1_MATERNAL	111027553	111056305	+	hg002_chr1_maternal_2562	CD53	hg002_chr1_maternal_2562.5	N	NA
mat	chr1_MATERNAL	111031310	111120318	-	hg002_chr1_maternal_2563	LRIF1	hg002_chr1_maternal_2563.3	N	NA
mat	chr1_MATERNAL	111273561	111296492	-	hg002_chr1_maternal_2566	DRAM2	hg002_chr1_maternal_2566.9	N	NA
mat	chr1_MATERNAL	111295898	111341498	+	hg002_chr1_maternal_2567	CEPT1	hg002_chr1_maternal_2567.6	N	NA
mat	chr1_MATERNAL	111342363	111360980	-	hg002_chr1_maternal_2568	DENND2D	hg002_chr1_maternal_2568.3	N	NA
mat	chr1_MATERNAL	111384060	111399839	+	hg002_chr1_maternal_2569	CHI3L2	hg002_chr1_maternal_2569.2	N	NA
mat	chr1_MATERNAL	111448203	111477818	+	hg002_chr1_maternal_2572	CHIA	hg002_chr1_maternal_2572.8	N	NA
mat	chr1_MATERNAL	111573511	111586927	-	hg002_chr1_maternal_2578	OVGP1	hg002_chr1_maternal_2578.1	N	NA
mat	chr1_MATERNAL	111599094	111608460	-	hg002_chr1_maternal_2581	WDR77	hg002_chr1_maternal_2581.4	N	NA
mat	chr1_MATERNAL	111608668	111621976	+	hg002_chr1_maternal_2582	ATP5PB	hg002_chr1_maternal_2582.1	N	NA
mat	chr1_MATERNAL	111633181	111637708	+	hg002_chr1_maternal_2583	C1orf162	hg002_chr1_maternal_2583.1	N	NA
mat	chr1_MATERNAL	111642545	111723316	-	hg002_chr1_maternal_2584	TMIGD3	hg002_chr1_maternal_2584.1	N	NA
mat	chr1_MATERNAL	111658629	111662805	-	hg002_chr1_maternal_2586	ADORA3	hg002_chr1_maternal_2586.1	N	NA
mat	chr1_MATERNAL	111701183	111875989	+	hg002_chr1_maternal_2587	RAP1A	hg002_chr1_maternal_2587.6	N	NA
mat	chr1_MATERNAL	111881371	111915112	-	hg002_chr1_maternal_2592	INKA2	hg002_chr1_maternal_2592.1	N	NA
mat	chr1_MATERNAL	111915216	111927315	+	hg002_chr1_maternal_2595	DDX20	hg002_chr1_maternal_2595.1	N	NA
mat	chr1_MATERNAL	111929977	112148979	-	hg002_chr1_maternal_2596	KCND3	hg002_chr1_maternal_2596.5	N	NA
mat	chr1_MATERNAL	112534989	112605050	+	hg002_chr1_maternal_2607	CTTNBP2NL	hg002_chr1_maternal_2607.2	N	NA
mat	chr1_MATERNAL	112610427	112674054	+	hg002_chr1_maternal_2609	WNT2B	hg002_chr1_maternal_2609.3	N	NA
mat	chr1_MATERNAL	112661688	112763545	-	hg002_chr1_maternal_2610	ST7L	hg002_chr1_maternal_2610.11	N	NA
mat	chr1_MATERNAL	112763693	112815467	+	hg002_chr1_maternal_2611	CAPZA1	hg002_chr1_maternal_2611.2	N	NA
mat	chr1_MATERNAL	112818290	112844587	+	hg002_chr1_maternal_2615	MOV10	hg002_chr1_maternal_2615.10	N	NA
mat	chr1_MATERNAL	112844979	112851291	-	hg002_chr1_maternal_2616	RHOC	hg002_chr1_maternal_2616.2	N	NA
mat	chr1_MATERNAL	112853876	112859214	-	hg002_chr1_maternal_2617	PPM1J	hg002_chr1_maternal_2617.1	N	NA
mat	chr1_MATERNAL	112862787	112871114	+	hg002_chr1_maternal_2619	TAFA3	hg002_chr1_maternal_2619.2	N	NA
mat	chr1_MATERNAL	113055957	113100331	-	hg002_chr1_maternal_2626	SLC16A1	hg002_chr1_maternal_2626.3	N	NA
mat	chr1_MATERNAL	113216663	113275732	+	hg002_chr1_maternal_2631	LRIG2	hg002_chr1_maternal_2631.2	N	NA
mat	chr1_MATERNAL	113534002	113829578	+	hg002_chr1_maternal_2636	MAGI3	hg002_chr1_maternal_2636.2	N	NA
mat	chr1_MATERNAL	113840485	113903536	-	hg002_chr1_maternal_2639	PHTF1	hg002_chr1_maternal_2639.4	N	NA
mat	chr1_MATERNAL	113905477	113956105	-	hg002_chr1_maternal_2641	RSBN1	hg002_chr1_maternal_2641.1	N	NA
mat	chr1_MATERNAL	113957440	114015390	-	hg002_chr1_maternal_2643	PTPN22	hg002_chr1_maternal_2643.2	N	NA
mat	chr1_MATERNAL	114020443	114031206	-	hg002_chr1_maternal_2644	BCL2L15	hg002_chr1_maternal_2644.1	N	NA
mat	chr1_MATERNAL	114037822	114048664	-	hg002_chr1_maternal_2645	AP4B1	hg002_chr1_maternal_2645.3	N	NA
mat	chr1_MATERNAL	114048255	114057727	+	hg002_chr1_maternal_2646	DCLRE1B	hg002_chr1_maternal_2646.5	N	NA
mat	chr1_MATERNAL	114072946	114121500	+	hg002_chr1_maternal_2648	HIPK1	hg002_chr1_maternal_2648.4	N	NA
mat	chr1_MATERNAL	114123109	114125888	+	hg002_chr1_maternal_2649	OLFML3	hg002_chr1_maternal_2649.3	N	NA
mat	chr1_MATERNAL	114232910	114297516	-	hg002_chr1_maternal_2651	SYT6	hg002_chr1_maternal_2651.4	N	NA
mat	chr1_MATERNAL	114536616	114655037	-	hg002_chr1_maternal_2655	TRIM33	hg002_chr1_maternal_2655.1	N	NA
mat	chr1_MATERNAL	114711403	114725459	-	hg002_chr1_maternal_2660	BCAS2	hg002_chr1_maternal_2660.1	N	NA
mat	chr1_MATERNAL	114726694	114813875	-	hg002_chr1_maternal_2662	DENND2C	hg002_chr1_maternal_2662.1	N	NA
mat	chr1_MATERNAL	114816924	114839374	-	hg002_chr1_maternal_2664	AMPD1	hg002_chr1_maternal_2664.1	N	NA
mat	chr1_MATERNAL	114848296	114860583	-	hg002_chr1_maternal_2666	NRAS	hg002_chr1_maternal_2666.1	N	NA
mat	chr1_MATERNAL	114860728	114901790	-	hg002_chr1_maternal_2667	CSDE1	hg002_chr1_maternal_2667.1	N	NA
mat	chr1_MATERNAL	114913271	114924481	-	hg002_chr1_maternal_2669	SIKE1	hg002_chr1_maternal_2669.2	N	NA
mat	chr1_MATERNAL	114997836	115139123	+	hg002_chr1_maternal_2671	SYCP1	hg002_chr1_maternal_2671.6	N	NA
mat	chr1_MATERNAL	115173587	115178075	+	hg002_chr1_maternal_2673	TSHB	hg002_chr1_maternal_2673.1	N	NA
mat	chr1_MATERNAL	115191775	115233281	-	hg002_chr1_maternal_2674	TSPAN2	hg002_chr1_maternal_2674.3	N	NA
mat	chr1_MATERNAL	115429500	115481841	-	hg002_chr1_maternal_2678	NGF	hg002_chr1_maternal_2678.2	N	NA
mat	chr1_MATERNAL	115785478	115841737	+	hg002_chr1_maternal_2686	VANGL1	hg002_chr1_maternal_2686.2	N	NA
mat	chr1_MATERNAL	115843537	115912480	-	hg002_chr1_maternal_2687	CASQ2	hg002_chr1_maternal_2687.1	N	NA
mat	chr1_MATERNAL	115975085	115984868	-	hg002_chr1_maternal_2688	NHLH2	hg002_chr1_maternal_2688.3	N	NA
mat	chr1_MATERNAL	116120221	116213740	+	hg002_chr1_maternal_2693	SLC22A15	hg002_chr1_maternal_2693.18	N	NA
mat	chr1_MATERNAL	116255075	116281831	+	hg002_chr1_maternal_2694	MAB21L3	hg002_chr1_maternal_2694.1	N	NA
mat	chr1_MATERNAL	116517062	116548589	+	hg002_chr1_maternal_2700	ATP1A1	hg002_chr1_maternal_2700.1	N	NA
mat	chr1_MATERNAL	116660547	116717056	-	hg002_chr1_maternal_2705	CD58	hg002_chr1_maternal_2705.1	N	NA
mat	chr1_MATERNAL	116720428	116813792	-	hg002_chr1_maternal_2710	IGSF3	hg002_chr1_maternal_2710.9	N	NA
mat	chr1_MATERNAL	116900445	116915244	+	hg002_chr1_maternal_2717	CD2	hg002_chr1_maternal_2717.2	N	NA
mat	chr1_MATERNAL	117055948	117136380	+	hg002_chr1_maternal_2720	PTGFRN	hg002_chr1_maternal_2720.1	N	NA
mat	chr1_MATERNAL	117147787	117182626	+	hg002_chr1_maternal_2722	CD101	hg002_chr1_maternal_2722.2	N	NA
mat	chr1_MATERNAL	117206416	117253525	+	hg002_chr1_maternal_2725	TTF2	hg002_chr1_maternal_2725.21	N	NA
mat	chr1_MATERNAL	117257130	117269995	-	hg002_chr1_maternal_2727	TRIM45	hg002_chr1_maternal_2727.2	N	NA
mat	chr1_MATERNAL	117289714	117357032	-	hg002_chr1_maternal_2730	VTCN1	hg002_chr1_maternal_2730.4	N	NA
mat	chr1_MATERNAL	117513591	117675232	+	hg002_chr1_maternal_2732	MAN1A2	hg002_chr1_maternal_2732.3	N	NA
mat	chr1_MATERNAL	117752202	117774537	+	hg002_chr1_maternal_2735	TENT5C	hg002_chr1_maternal_2735.1	N	NA
mat	chr1_MATERNAL	118009667	118075814	-	hg002_chr1_maternal_2741	GDAP2	hg002_chr1_maternal_2741.1	N	NA
mat	chr1_MATERNAL	118075932	118112738	+	hg002_chr1_maternal_2742	WDR3	hg002_chr1_maternal_2742.1	N	NA
mat	chr1_MATERNAL	118099788	118331088	-	hg002_chr1_maternal_2743	SPAG17	hg002_chr1_maternal_2743.10	N	NA
mat	chr1_MATERNAL	119032494	119138920	-	hg002_chr1_maternal_2749	TBX15	hg002_chr1_maternal_2749.3	N	NA
mat	chr1_MATERNAL	119181384	119290846	-	hg002_chr1_maternal_2751	WARS2	hg002_chr1_maternal_2751.10	N	NA
mat	chr1_MATERNAL	119518972	119544318	+	hg002_chr1_maternal_2761	HAO2	hg002_chr1_maternal_2761.6	N	NA
mat	chr1_MATERNAL	119565171	119573202	+	hg002_chr1_maternal_2763	HSD3B2	hg002_chr1_maternal_2763.2	N	NA
mat	chr1_MATERNAL	119657373	119665232	+	hg002_chr1_maternal_2771	HSD3B1	hg002_chr1_maternal_2771.2	N	NA
mat	chr1_MATERNAL	119769572	119798465	-	hg002_chr1_maternal_2780	ZNF697	hg002_chr1_maternal_2780.1	N	NA
mat	chr1_MATERNAL	119862138	119894431	+	hg002_chr1_maternal_2784	PHGDH	hg002_chr1_maternal_2784.2	N	NA
mat	chr1_MATERNAL	119898210	119919139	-	hg002_chr1_maternal_2785	HMGCS2	hg002_chr1_maternal_2785.2	N	NA
mat	chr1_MATERNAL	119944216	119961649	-	hg002_chr1_maternal_2786	REG4	hg002_chr1_maternal_2786.2	N	NA
mat	chr1_MATERNAL	120043753	120046735	-	hg002_chr1_maternal_2790	ADAM30	hg002_chr1_maternal_2790.1	N	NA
mat	chr1_MATERNAL	120061773	120219884	-	hg002_chr1_maternal_2791	NOTCH2	hg002_chr1_maternal_2791.1	N	NA
mat	chr1_MATERNAL	120301115	120326692	-	hg002_chr1_maternal_2795	SEC22B	hg002_chr1_maternal_2795.1	N	NA
mat	chr1_MATERNAL	120578374	120626640	-	hg002_chr1_maternal_2802	NBPF8	hg002_chr1_maternal_2802.1	N	NA
mat	chr1_MATERNAL	120867332	120938285	+	hg002_chr1_maternal_2815	NOTCH2NLR	hg002_chr1_maternal_2815.1	N	NA
mat	chr1_MATERNAL	121059201	121059960	+	hg002_chr1_maternal_2821	PPIAL4A	hg002_chr1_maternal_2821.1	N	NA
mat	chr1_MATERNAL	121336750	121353436	-	hg002_chr1_maternal_2843	FAM72B	hg002_chr1_maternal_2843.1	N	NA
mat	chr1_MATERNAL	121354071	121561751	+	hg002_chr1_maternal_2844	SRGAP2C	hg002_chr1_maternal_2844.2	N	NA
mat	chr1_MATERNAL	137973219	137976810	-	hg002_chr1_maternal_2913	H3-7	hg002_chr1_maternal_2913.2	N	NA
mat	chr1_MATERNAL	138026117	138044394	-	hg002_chr1_maternal_2916	FAM72C	hg002_chr1_maternal_2916.1	N	NA
mat	chr1_MATERNAL	138832487	138836078	-	hg002_chr1_maternal_2957	H3-7	hg002_chr1_maternal_2957.2	N	NA
mat	chr1_MATERNAL	138885388	138903668	-	hg002_chr1_maternal_2960	FAM72C	hg002_chr1_maternal_2960.1	N	NA
mat	chr1_MATERNAL	139338956	139339715	-	hg002_chr1_maternal_2977	PPIAL4F	hg002_chr1_maternal_2977.1	N	NA
mat	chr1_MATERNAL	139470925	139511195	+	hg002_chr1_maternal_2989	NBPF15	hg002_chr1_maternal_2989.52	N	NA
mat	chr1_MATERNAL	139558946	139559705	+	hg002_chr1_maternal_2994	PPIAL4E	hg002_chr1_maternal_2994.1	N	NA
mat	chr1_MATERNAL	139877964	140086017	-	hg002_chr1_maternal_3009	SRGAP2B	hg002_chr1_maternal_3009.4	N	NA
mat	chr1_MATERNAL	140084933	140103332	+	hg002_chr1_maternal_3011	FAM72D	hg002_chr1_maternal_3011.9	N	NA
mat	chr1_MATERNAL	140232059	140232818	-	hg002_chr1_maternal_3021	PPIAL4D	hg002_chr1_maternal_3021.1	N	NA
mat	chr1_MATERNAL	140328887	140467118	-	hg002_chr1_maternal_3025	NBPF20	hg002_chr1_maternal_3025.4	Y	NA
mat	chr1_MATERNAL	140649519	140712184	+	hg002_chr1_maternal_3035	GPR89A	hg002_chr1_maternal_3035.4	N	NA
mat	chr1_MATERNAL	140712386	140748930	-	hg002_chr1_maternal_3036	PDZK1	hg002_chr1_maternal_3036.10	N	NA
mat	chr1_MATERNAL	140761010	140780799	+	hg002_chr1_maternal_3037	CD160	hg002_chr1_maternal_3037.3	N	NA
mat	chr1_MATERNAL	140780379	140865627	-	hg002_chr1_maternal_3038	RNF115	hg002_chr1_maternal_3038.4	N	NA
mat	chr1_MATERNAL	140865732	140885949	+	hg002_chr1_maternal_3039	POLR3C	hg002_chr1_maternal_3039.1	N	NA
mat	chr1_MATERNAL	140887177	140890501	+	hg002_chr1_maternal_3040	NUDT17	hg002_chr1_maternal_3040.4	N	NA
mat	chr1_MATERNAL	140890069	140900628	-	hg002_chr1_maternal_3041	PIAS3	hg002_chr1_maternal_3041.1	N	NA
mat	chr1_MATERNAL	140908107	140927410	-	hg002_chr1_maternal_3043	ANKRD35	hg002_chr1_maternal_3043.2	N	NA
mat	chr1_MATERNAL	140932751	140951590	-	hg002_chr1_maternal_3045	ITGA10	hg002_chr1_maternal_3045.12	N	NA
mat	chr1_MATERNAL	140952888	140960259	-	hg002_chr1_maternal_3046	PEX11B	hg002_chr1_maternal_3046.3	N	NA
mat	chr1_MATERNAL	140963098	140969026	-	hg002_chr1_maternal_3048	RBM8A	hg002_chr1_maternal_3048.1	N	NA
mat	chr1_MATERNAL	140969169	141020394	+	hg002_chr1_maternal_3050	POLR3GL	hg002_chr1_maternal_3050.5	N	NA
mat	chr1_MATERNAL	140974966	140999558	-	hg002_chr1_maternal_3051	LIX1L	hg002_chr1_maternal_3051.1	N	NA
mat	chr1_MATERNAL	141000980	141006116	-	hg002_chr1_maternal_3052	ANKRD34A	hg002_chr1_maternal_3052.1	N	NA
mat	chr1_MATERNAL	141033987	141038131	-	hg002_chr1_maternal_3053	TXNIP	hg002_chr1_maternal_3053.2	N	NA
mat	chr1_MATERNAL	141059076	141063341	-	hg002_chr1_maternal_3054	HJV	hg002_chr1_maternal_3054.6	N	NA
mat	chr1_MATERNAL	141106281	141182663	-	hg002_chr1_maternal_3061	NBPF10	hg002_chr1_maternal_3061.2	N	NA
mat	chr1_MATERNAL	141186724	141266747	-	hg002_chr1_maternal_3062	NOTCH2NLA	hg002_chr1_maternal_3062.4	N	NA
mat	chr1_MATERNAL	141612987	141662824	+	hg002_chr1_maternal_3080	NBPF12	hg002_chr1_maternal_3080.1	Y	72.4091
mat	chr1_MATERNAL	141683841	141908656	-	hg002_chr1_maternal_3082	PDE4DIP	hg002_chr1_maternal_3082.38	N	NA
mat	chr1_MATERNAL	141964667	141968306	-	hg002_chr1_maternal_3089	NUDT4B	hg002_chr1_maternal_3089.1	N	NA
mat	chr1_MATERNAL	142005250	142117415	+	hg002_chr1_maternal_3092	NOTCH2NLB	hg002_chr1_maternal_3092.7	N	NA
mat	chr1_MATERNAL	142121689	142195653	+	hg002_chr1_maternal_3094	NBPF14	hg002_chr1_maternal_3094.1	N	NA
mat	chr1_MATERNAL	142243724	142244478	+	hg002_chr1_maternal_3098	PPIAL4G	hg002_chr1_maternal_3098.1	N	NA
mat	chr1_MATERNAL	142574812	142624934	+	hg002_chr1_maternal_3129	NBPF11	hg002_chr1_maternal_3129.5	N	NA
mat	chr1_MATERNAL	142733520	142798809	-	hg002_chr1_maternal_3140	GPR89B	hg002_chr1_maternal_3140.7	N	NA
mat	chr1_MATERNAL	142812742	142824435	-	hg002_chr1_maternal_3142	GJA8	hg002_chr1_maternal_3142.2	N	NA
mat	chr1_MATERNAL	142953898	142971057	+	hg002_chr1_maternal_3145	GJA5	hg002_chr1_maternal_3145.2	N	NA
mat	chr1_MATERNAL	143056782	143097981	+	hg002_chr1_maternal_3148	ACP6	hg002_chr1_maternal_3148.5	N	NA
mat	chr1_MATERNAL	143101422	143186186	-	hg002_chr1_maternal_3149	BCL9	hg002_chr1_maternal_3149.1	N	NA
mat	chr1_MATERNAL	143432132	143555206	-	hg002_chr1_maternal_3155	CHD1L	hg002_chr1_maternal_3155.6	N	NA
mat	chr1_MATERNAL	143500654	143543648	+	hg002_chr1_maternal_3156	FMO5	hg002_chr1_maternal_3156.15	N	NA
mat	chr1_MATERNAL	143555483	143572847	+	hg002_chr1_maternal_3160	PRKAB2	hg002_chr1_maternal_3160.1	N	NA
mat	chr1_MATERNAL	143731763	143781953	-	hg002_chr1_maternal_3169	NBPF19	hg002_chr1_maternal_3169.1	Y	51.9793
mat	chr1_MATERNAL	144410021	144410780	+	hg002_chr1_maternal_3184	PPIAL4C	hg002_chr1_maternal_3184.1	N	NA
mat	chr1_MATERNAL	144608871	144638543	-	hg002_chr1_maternal_3200	H2BC18	hg002_chr1_maternal_3200.2	N	NA
mat	chr1_MATERNAL	144608876	144626787	+	hg002_chr1_maternal_3201	FCGR1A	hg002_chr1_maternal_3201.1	N	NA
mat	chr1_MATERNAL	144639398	144639866	-	hg002_chr1_maternal_3203	H3C13	hg002_chr1_maternal_3203.1	N	NA
mat	chr1_MATERNAL	144658837	144659232	+	hg002_chr1_maternal_3204	H4C14	hg002_chr1_maternal_3204.1	N	NA
mat	chr1_MATERNAL	144666877	144667398	-	hg002_chr1_maternal_3205	H3C14	hg002_chr1_maternal_3205.1	N	NA
mat	chr1_MATERNAL	144668403	144668936	-	hg002_chr1_maternal_3206	H2AC19	hg002_chr1_maternal_3206.1	N	NA
mat	chr1_MATERNAL	144676477	144687426	-	hg002_chr1_maternal_3209	H4C15	hg002_chr1_maternal_3209.9	N	NA
mat	chr1_MATERNAL	144677245	144677777	+	hg002_chr1_maternal_3210	H2AC18	hg002_chr1_maternal_3210.1	N	NA
mat	chr1_MATERNAL	144678786	144679303	+	hg002_chr1_maternal_3211	H3C15	hg002_chr1_maternal_3211.1	N	NA
mat	chr1_MATERNAL	144710629	144712852	-	hg002_chr1_maternal_3212	H2BC21	hg002_chr1_maternal_3212.1	N	NA
mat	chr1_MATERNAL	144713088	144713581	+	hg002_chr1_maternal_3213	H2AC20	hg002_chr1_maternal_3213.1	N	NA
mat	chr1_MATERNAL	144713639	144714135	-	hg002_chr1_maternal_3214	H2AC21	hg002_chr1_maternal_3214.1	N	NA
mat	chr1_MATERNAL	144725741	144726968	+	hg002_chr1_maternal_3216	BOLA1	hg002_chr1_maternal_3216.3	N	NA
mat	chr1_MATERNAL	144729490	144744016	-	hg002_chr1_maternal_3217	SV2A	hg002_chr1_maternal_3217.4	N	NA
mat	chr1_MATERNAL	144749829	144754315	-	hg002_chr1_maternal_3218	SF3B4	hg002_chr1_maternal_3218.1	N	NA
mat	chr1_MATERNAL	144755163	144763392	-	hg002_chr1_maternal_3219	MTMR11	hg002_chr1_maternal_3219.2	N	NA
mat	chr1_MATERNAL	144764325	144894271	-	hg002_chr1_maternal_3220	OTUD7B	hg002_chr1_maternal_3220.6	N	NA
mat	chr1_MATERNAL	144894000	144972017	+	hg002_chr1_maternal_3223	VPS45	hg002_chr1_maternal_3223.6	N	NA
mat	chr1_MATERNAL	144976335	144986759	+	hg002_chr1_maternal_3224	PLEKHO1	hg002_chr1_maternal_3224.3	N	NA
mat	chr1_MATERNAL	145045213	145062954	-	hg002_chr1_maternal_3227	ANP32E	hg002_chr1_maternal_3227.5	N	NA
mat	chr1_MATERNAL	145084663	145091973	+	hg002_chr1_maternal_3229	CA14	hg002_chr1_maternal_3229.1	N	NA
mat	chr1_MATERNAL	145092299	145095911	-	hg002_chr1_maternal_3231	APH1A	hg002_chr1_maternal_3231.1	N	NA
mat	chr1_MATERNAL	145095626	145107830	+	hg002_chr1_maternal_3232	C1orf54	hg002_chr1_maternal_3232.6	N	NA
mat	chr1_MATERNAL	145109459	145114000	+	hg002_chr1_maternal_3234	CIART	hg002_chr1_maternal_3234.5	N	NA
mat	chr1_MATERNAL	145120777	145135910	+	hg002_chr1_maternal_3236	MRPS21	hg002_chr1_maternal_3236.2	N	NA
mat	chr1_MATERNAL	145148422	145180219	+	hg002_chr1_maternal_3237	PRPF3	hg002_chr1_maternal_3237.12	N	NA
mat	chr1_MATERNAL	145191125	145303514	+	hg002_chr1_maternal_3238	RPRD2	hg002_chr1_maternal_3238.13	N	NA
mat	chr1_MATERNAL	145314365	145334559	+	hg002_chr1_maternal_3240	TARS2	hg002_chr1_maternal_3240.3	N	NA
mat	chr1_MATERNAL	145335066	145340744	+	hg002_chr1_maternal_3242	ECM1	hg002_chr1_maternal_3242.2	N	NA
mat	chr1_MATERNAL	145376358	145387891	+	hg002_chr1_maternal_3246	ADAMTSL4	hg002_chr1_maternal_3246.4	N	NA
mat	chr1_MATERNAL	145401502	145406559	-	hg002_chr1_maternal_3252	MCL1	hg002_chr1_maternal_3252.2	N	NA
mat	chr1_MATERNAL	145448172	145456536	-	hg002_chr1_maternal_3255	ENSA	hg002_chr1_maternal_3255.4	N	NA
mat	chr1_MATERNAL	145473162	145524085	-	hg002_chr1_maternal_3257	GOLPH3L	hg002_chr1_maternal_3257.1	N	NA
mat	chr1_MATERNAL	145524991	145547495	-	hg002_chr1_maternal_3258	HORMAD1	hg002_chr1_maternal_3258.11	N	NA
mat	chr1_MATERNAL	145556795	145592709	-	hg002_chr1_maternal_3260	CTSS	hg002_chr1_maternal_3260.2	N	NA
mat	chr1_MATERNAL	145623300	145635356	-	hg002_chr1_maternal_3262	CTSK	hg002_chr1_maternal_3262.1	N	NA
mat	chr1_MATERNAL	145636810	145703714	-	hg002_chr1_maternal_3264	ARNT	hg002_chr1_maternal_3264.31	N	NA
mat	chr1_MATERNAL	145714267	145740417	+	hg002_chr1_maternal_3268	CTXND2	hg002_chr1_maternal_3268.1	N	NA
mat	chr1_MATERNAL	145753388	145791860	+	hg002_chr1_maternal_3270	SETDB1	hg002_chr1_maternal_3270.13	N	NA
mat	chr1_MATERNAL	145792309	145801958	-	hg002_chr1_maternal_3271	CERS2	hg002_chr1_maternal_3271.3	N	NA
mat	chr1_MATERNAL	145804428	145822750	+	hg002_chr1_maternal_3272	ANXA9	hg002_chr1_maternal_3272.8	N	NA
mat	chr1_MATERNAL	145823651	145835494	-	hg002_chr1_maternal_3274	MINDY1	hg002_chr1_maternal_3274.16	N	NA
mat	chr1_MATERNAL	145835550	145862819	+	hg002_chr1_maternal_3275	PRUNE1	hg002_chr1_maternal_3275.8	N	NA
mat	chr1_MATERNAL	145863687	145874813	+	hg002_chr1_maternal_3277	BNIPL	hg002_chr1_maternal_3277.4	N	NA
mat	chr1_MATERNAL	145874844	145878515	+	hg002_chr1_maternal_3278	C1orf56	hg002_chr1_maternal_3278.1	N	NA
mat	chr1_MATERNAL	145878080	145886705	-	hg002_chr1_maternal_3279	CDC42SE1	hg002_chr1_maternal_3279.2	N	NA
mat	chr1_MATERNAL	145887480	145896634	+	hg002_chr1_maternal_3280	MLLT11	hg002_chr1_maternal_3280.1	N	NA
mat	chr1_MATERNAL	145897855	145952647	+	hg002_chr1_maternal_3281	GABPB2	hg002_chr1_maternal_3281.9	N	NA
mat	chr1_MATERNAL	145958788	145973736	-	hg002_chr1_maternal_3284	SEMA6C	hg002_chr1_maternal_3284.13	N	NA
mat	chr1_MATERNAL	145975600	145993019	-	hg002_chr1_maternal_3285	LYSMD1	hg002_chr1_maternal_3285.5	N	NA
mat	chr1_MATERNAL	145983753	145986853	+	hg002_chr1_maternal_3286	TNFAIP8L2	hg002_chr1_maternal_3286.1	N	NA
mat	chr1_MATERNAL	145993261	145997413	+	hg002_chr1_maternal_3288	SCNM1	hg002_chr1_maternal_3288.2	N	NA
mat	chr1_MATERNAL	145997104	146003098	-	hg002_chr1_maternal_3289	TMOD4	hg002_chr1_maternal_3289.1	N	NA
mat	chr1_MATERNAL	146003421	146017313	-	hg002_chr1_maternal_3290	VPS72	hg002_chr1_maternal_3290.3	N	NA
mat	chr1_MATERNAL	146022533	146076629	+	hg002_chr1_maternal_3291	PIP5K1A	hg002_chr1_maternal_3291.12	N	NA
mat	chr1_MATERNAL	146081834	146094572	+	hg002_chr1_maternal_3293	PSMD4	hg002_chr1_maternal_3293.2	N	NA
mat	chr1_MATERNAL	146108593	146119213	+	hg002_chr1_maternal_3295	ZNF687	hg002_chr1_maternal_3295.5	N	NA
mat	chr1_MATERNAL	146118834	146154757	-	hg002_chr1_maternal_3296	PI4KB	hg002_chr1_maternal_3296.11	N	NA
mat	chr1_MATERNAL	146167685	146174296	-	hg002_chr1_maternal_3298	RFX5	hg002_chr1_maternal_3298.9	N	NA
mat	chr1_MATERNAL	146191331	146199774	-	hg002_chr1_maternal_3300	SELENBP1	hg002_chr1_maternal_3300.3	N	NA
mat	chr1_MATERNAL	146226623	146228987	+	hg002_chr1_maternal_3301	PSMB4	hg002_chr1_maternal_3301.1	N	NA
mat	chr1_MATERNAL	146229774	146286533	-	hg002_chr1_maternal_3302	POGZ	hg002_chr1_maternal_3302.13	N	NA
mat	chr1_MATERNAL	146337209	146365722	+	hg002_chr1_maternal_3304	CGN	hg002_chr1_maternal_3304.3	N	NA
mat	chr1_MATERNAL	146367335	146410597	+	hg002_chr1_maternal_3306	TUFT1	hg002_chr1_maternal_3306.3	N	NA
mat	chr1_MATERNAL	146438812	146525878	+	hg002_chr1_maternal_3310	SNX27	hg002_chr1_maternal_3310.1	N	NA
mat	chr1_MATERNAL	146526856	146543603	-	hg002_chr1_maternal_3312	CELF3	hg002_chr1_maternal_3312.5	N	NA
mat	chr1_MATERNAL	146538351	146556598	+	hg002_chr1_maternal_3313	RIIAD1	hg002_chr1_maternal_3313.4	N	NA
mat	chr1_MATERNAL	146586432	146590294	-	hg002_chr1_maternal_3316	MRPL9	hg002_chr1_maternal_3316.2	N	NA
mat	chr1_MATERNAL	146593281	146617428	-	hg002_chr1_maternal_3318	TDRKH	hg002_chr1_maternal_3318.13	N	NA
mat	chr1_MATERNAL	146627160	146632315	-	hg002_chr1_maternal_3321	LINGO4	hg002_chr1_maternal_3321.1	N	NA
mat	chr1_MATERNAL	146632967	146658711	-	hg002_chr1_maternal_3322	RORC	hg002_chr1_maternal_3322.2	N	NA
mat	chr1_MATERNAL	146664728	146667467	-	hg002_chr1_maternal_3323	C2CD4D	hg002_chr1_maternal_3323.1	N	NA
mat	chr1_MATERNAL	146674014	146680578	-	hg002_chr1_maternal_3325	THEM5	hg002_chr1_maternal_3325.1	N	NA
mat	chr1_MATERNAL	146697733	146736379	-	hg002_chr1_maternal_3326	THEM4	hg002_chr1_maternal_3326.1	N	NA
mat	chr1_MATERNAL	146809780	146820723	-	hg002_chr1_maternal_3329	S100A10	hg002_chr1_maternal_3329.1	N	NA
mat	chr1_MATERNAL	146859373	146863871	-	hg002_chr1_maternal_3332	S100A11	hg002_chr1_maternal_3332.1	N	NA
mat	chr1_MATERNAL	146911048	146915971	-	hg002_chr1_maternal_3337	TCHHL1	hg002_chr1_maternal_3337.1	N	NA
mat	chr1_MATERNAL	146933223	146942386	-	hg002_chr1_maternal_3338	TCHH	hg002_chr1_maternal_3338.1	N	NA
mat	chr1_MATERNAL	146980547	146986144	-	hg002_chr1_maternal_3340	RPTN	hg002_chr1_maternal_3340.1	N	NA
mat	chr1_MATERNAL	147042569	147055338	-	hg002_chr1_maternal_3341	HRNR	hg002_chr1_maternal_3341.1	Y	NA
mat	chr1_MATERNAL	147133307	147158322	-	hg002_chr1_maternal_3342	FLG	hg002_chr1_maternal_3342.1	N	NA
mat	chr1_MATERNAL	147181824	147192860	-	hg002_chr1_maternal_3344	FLG2	hg002_chr1_maternal_3344.1	Y	NA
mat	chr1_MATERNAL	147242112	147247133	-	hg002_chr1_maternal_3346	CRNN	hg002_chr1_maternal_3346.1	N	NA
mat	chr1_MATERNAL	147343647	147345021	+	hg002_chr1_maternal_3347	LCE5A	hg002_chr1_maternal_3347.1	N	NA
mat	chr1_MATERNAL	147347328	147348854	+	hg002_chr1_maternal_3348	CRCT1	hg002_chr1_maternal_3348.1	N	NA
mat	chr1_MATERNAL	147398484	147399610	-	hg002_chr1_maternal_3349	LCE3E	hg002_chr1_maternal_3349.1	N	NA
mat	chr1_MATERNAL	147412211	147413346	-	hg002_chr1_maternal_3350	LCE3D	hg002_chr1_maternal_3350.1	N	NA
mat	chr1_MATERNAL	147433064	147433916	+	hg002_chr1_maternal_3351	LCE3C	hg002_chr1_maternal_3351.1	N	NA
mat	chr1_MATERNAL	147446641	147446928	+	hg002_chr1_maternal_3352	LCE3B	hg002_chr1_maternal_3352.1	N	NA
mat	chr1_MATERNAL	147455656	147455925	-	hg002_chr1_maternal_3353	LCE3A	hg002_chr1_maternal_3353.1	N	NA
mat	chr1_MATERNAL	147496201	147497480	+	hg002_chr1_maternal_3357	LCE2D	hg002_chr1_maternal_3357.1	N	NA
mat	chr1_MATERNAL	147508098	147509388	+	hg002_chr1_maternal_3358	LCE2C	hg002_chr1_maternal_3358.1	N	NA
mat	chr1_MATERNAL	147518942	147520216	+	hg002_chr1_maternal_3359	LCE2B	hg002_chr1_maternal_3359.1	N	NA
mat	chr1_MATERNAL	147531164	147532261	+	hg002_chr1_maternal_3360	LCE2A	hg002_chr1_maternal_3360.1	N	NA
mat	chr1_MATERNAL	147540979	147542253	+	hg002_chr1_maternal_3361	LCE4A	hg002_chr1_maternal_3361.1	N	NA
mat	chr1_MATERNAL	147590838	147594869	+	hg002_chr1_maternal_3365	KPRP	hg002_chr1_maternal_3365.1	N	NA
mat	chr1_MATERNAL	147607958	147609842	+	hg002_chr1_maternal_3366	LCE1F	hg002_chr1_maternal_3366.1	N	NA
mat	chr1_MATERNAL	147619075	147621244	+	hg002_chr1_maternal_3367	LCE1E	hg002_chr1_maternal_3367.1	N	NA
mat	chr1_MATERNAL	147629539	147630999	+	hg002_chr1_maternal_3368	LCE1D	hg002_chr1_maternal_3368.1	Y	NA
mat	chr1_MATERNAL	147637650	147639469	-	hg002_chr1_maternal_3369	LCE1C	hg002_chr1_maternal_3369.2	N	NA
mat	chr1_MATERNAL	147644789	147645926	+	hg002_chr1_maternal_3370	LCE1B	hg002_chr1_maternal_3370.1	N	NA
mat	chr1_MATERNAL	147660291	147660915	+	hg002_chr1_maternal_3371	LCE1A	hg002_chr1_maternal_3371.1	N	NA
mat	chr1_MATERNAL	147675674	147676801	+	hg002_chr1_maternal_3372	LCE6A	hg002_chr1_maternal_3372.1	N	NA
mat	chr1_MATERNAL	147692814	147694070	+	hg002_chr1_maternal_3373	LCE7A	hg002_chr1_maternal_3373.1	N	NA
mat	chr1_MATERNAL	147711144	147717956	+	hg002_chr1_maternal_3376	SMCP	hg002_chr1_maternal_3376.1	N	NA
mat	chr1_MATERNAL	147741456	147744796	+	hg002_chr1_maternal_3377	IVL	hg002_chr1_maternal_3377.1	N	NA
mat	chr1_MATERNAL	147780097	147782146	+	hg002_chr1_maternal_3379	SPRR5	hg002_chr1_maternal_3379.1	N	NA
mat	chr1_MATERNAL	147801641	147805465	+	hg002_chr1_maternal_3380	SPRR4	hg002_chr1_maternal_3380.2	N	NA
mat	chr1_MATERNAL	147816972	147818705	+	hg002_chr1_maternal_3381	SPRR1A	hg002_chr1_maternal_3381.2	N	NA
mat	chr1_MATERNAL	147834640	147836747	+	hg002_chr1_maternal_3382	SPRR3	hg002_chr1_maternal_3382.1	N	NA
mat	chr1_MATERNAL	147864094	147865791	+	hg002_chr1_maternal_3385	SPRR1B	hg002_chr1_maternal_3385.1	N	NA
mat	chr1_MATERNAL	147872623	147874011	-	hg002_chr1_maternal_3386	SPRR2D	hg002_chr1_maternal_3386.2	N	NA
mat	chr1_MATERNAL	147889011	147890403	-	hg002_chr1_maternal_3387	SPRR2A	hg002_chr1_maternal_3387.1	N	NA
mat	chr1_MATERNAL	147903117	147920690	-	hg002_chr1_maternal_3388	SPRR2B	hg002_chr1_maternal_3388.1	N	NA
mat	chr1_MATERNAL	147926026	147927417	-	hg002_chr1_maternal_3389	SPRR2E	hg002_chr1_maternal_3389.1	N	NA
mat	chr1_MATERNAL	147945018	147952363	-	hg002_chr1_maternal_3390	SPRR2F	hg002_chr1_maternal_3390.1	N	NA
mat	chr1_MATERNAL	147982484	148035898	-	hg002_chr1_maternal_3392	SPRR2G	hg002_chr1_maternal_3392.1	N	NA
mat	chr1_MATERNAL	148036050	148037740	+	hg002_chr1_maternal_3394	LELP1	hg002_chr1_maternal_3394.1	N	NA
mat	chr1_MATERNAL	148050205	148051931	+	hg002_chr1_maternal_3395	PRR9	hg002_chr1_maternal_3395.1	N	NA
mat	chr1_MATERNAL	148093278	148095727	+	hg002_chr1_maternal_3397	LORICRIN	hg002_chr1_maternal_3397.1	N	NA
mat	chr1_MATERNAL	148130694	148146540	-	hg002_chr1_maternal_3398	PGLYRP3	hg002_chr1_maternal_3398.2	N	NA
mat	chr1_MATERNAL	148163712	148182449	-	hg002_chr1_maternal_3399	PGLYRP4	hg002_chr1_maternal_3399.2	N	NA
mat	chr1_MATERNAL	148191468	148194637	+	hg002_chr1_maternal_3401	S100A9	hg002_chr1_maternal_3401.1	N	NA
mat	chr1_MATERNAL	148207324	148209234	-	hg002_chr1_maternal_3402	S100A12	hg002_chr1_maternal_3402.1	N	NA
mat	chr1_MATERNAL	148223645	148256197	-	hg002_chr1_maternal_3404	S100A8	hg002_chr1_maternal_3404.2	N	NA
mat	chr1_MATERNAL	148250133	148256836	+	hg002_chr1_maternal_3406	S100A7A	hg002_chr1_maternal_3406.1	N	NA
mat	chr1_MATERNAL	148291359	148294266	-	hg002_chr1_maternal_3410	S100A7	hg002_chr1_maternal_3410.1	N	NA
mat	chr1_MATERNAL	148368270	148369662	-	hg002_chr1_maternal_3414	S100A6	hg002_chr1_maternal_3414.1	N	NA
mat	chr1_MATERNAL	148370818	148377357	-	hg002_chr1_maternal_3415	S100A5	hg002_chr1_maternal_3415.3	N	NA
mat	chr1_MATERNAL	148377293	148379478	-	hg002_chr1_maternal_3416	S100A4	hg002_chr1_maternal_3416.1	N	NA
mat	chr1_MATERNAL	148381001	148382930	-	hg002_chr1_maternal_3418	S100A3	hg002_chr1_maternal_3418.1	N	NA
mat	chr1_MATERNAL	148394780	148399528	-	hg002_chr1_maternal_3419	S100A2	hg002_chr1_maternal_3419.3	N	NA
mat	chr1_MATERNAL	148440571	148446850	-	hg002_chr1_maternal_3420	S100A16	hg002_chr1_maternal_3420.4	N	NA
mat	chr1_MATERNAL	148447968	148450038	-	hg002_chr1_maternal_3421	S100A14	hg002_chr1_maternal_3421.1	N	NA
mat	chr1_MATERNAL	148452516	148468074	-	hg002_chr1_maternal_3422	S100A13	hg002_chr1_maternal_3422.3	N	NA
mat	chr1_MATERNAL	148462150	148465755	+	hg002_chr1_maternal_3423	S100A1	hg002_chr1_maternal_3423.1	N	NA
mat	chr1_MATERNAL	148467779	148480051	+	hg002_chr1_maternal_3424	CHTOP	hg002_chr1_maternal_3424.4	N	NA
mat	chr1_MATERNAL	148492394	148495593	+	hg002_chr1_maternal_3425	SNAPIN	hg002_chr1_maternal_3425.3	N	NA
mat	chr1_MATERNAL	148495529	148504737	-	hg002_chr1_maternal_3426	ILF2	hg002_chr1_maternal_3426.2	N	NA
mat	chr1_MATERNAL	148512448	148527746	+	hg002_chr1_maternal_3428	NPR1	hg002_chr1_maternal_3428.2	N	NA
mat	chr1_MATERNAL	148561798	148608548	+	hg002_chr1_maternal_3432	INTS3	hg002_chr1_maternal_3432.2	N	NA
mat	chr1_MATERNAL	148609147	148613895	+	hg002_chr1_maternal_3434	SLC27A3	hg002_chr1_maternal_3434.2	N	NA
mat	chr1_MATERNAL	148638473	148756714	-	hg002_chr1_maternal_3439	GATAD2B	hg002_chr1_maternal_3439.3	N	NA
mat	chr1_MATERNAL	148763241	148780634	-	hg002_chr1_maternal_3442	DENND4B	hg002_chr1_maternal_3442.10	N	NA
mat	chr1_MATERNAL	148781415	148792352	-	hg002_chr1_maternal_3443	CRTC2	hg002_chr1_maternal_3443.4	N	NA
mat	chr1_MATERNAL	148792850	148801924	-	hg002_chr1_maternal_3444	SLC39A1	hg002_chr1_maternal_3444.2	N	NA
mat	chr1_MATERNAL	148801227	148808101	+	hg002_chr1_maternal_3446	CREB3L4	hg002_chr1_maternal_3446.5	N	NA
mat	chr1_MATERNAL	148808011	148811416	-	hg002_chr1_maternal_3447	JTB	hg002_chr1_maternal_3447.1	N	NA
mat	chr1_MATERNAL	148815392	148824451	-	hg002_chr1_maternal_3448	RAB13	hg002_chr1_maternal_3448.2	N	NA
mat	chr1_MATERNAL	148824505	148825898	+	hg002_chr1_maternal_3449	RPS27	hg002_chr1_maternal_3449.1	N	NA
mat	chr1_MATERNAL	148989030	149025818	-	hg002_chr1_maternal_3456	TPM3	hg002_chr1_maternal_3456.16	N	NA
mat	chr1_MATERNAL	149032801	149040055	-	hg002_chr1_maternal_3459	CFAP141	hg002_chr1_maternal_3459.1	N	NA
mat	chr1_MATERNAL	149040442	149054308	-	hg002_chr1_maternal_3460	C1orf43	hg002_chr1_maternal_3460.1	N	NA
mat	chr1_MATERNAL	149053890	149105222	+	hg002_chr1_maternal_3461	UBAP2L	hg002_chr1_maternal_3461.27	N	NA
mat	chr1_MATERNAL	149106341	149109587	+	hg002_chr1_maternal_3463	HAX1	hg002_chr1_maternal_3463.2	N	NA
mat	chr1_MATERNAL	149154792	149159025	+	hg002_chr1_maternal_3467	AQP10	hg002_chr1_maternal_3467.1	N	NA
mat	chr1_MATERNAL	149159225	149185001	+	hg002_chr1_maternal_3468	ATP8B2	hg002_chr1_maternal_3468.3	N	NA
mat	chr1_MATERNAL	149238985	149303166	+	hg002_chr1_maternal_3473	IL6R	hg002_chr1_maternal_3473.6	N	NA
mat	chr1_MATERNAL	149303353	149336115	-	hg002_chr1_maternal_3475	SHE	hg002_chr1_maternal_3475.3	N	NA
mat	chr1_MATERNAL	149335922	149381845	+	hg002_chr1_maternal_3476	TDRD10	hg002_chr1_maternal_3476.9	N	NA
mat	chr1_MATERNAL	149382275	149392357	-	hg002_chr1_maternal_3477	UBE2Q1	hg002_chr1_maternal_3477.1	N	NA
mat	chr1_MATERNAL	149401483	149413718	+	hg002_chr1_maternal_3480	CHRNB2	hg002_chr1_maternal_3480.2	N	NA
mat	chr1_MATERNAL	149415762	149461725	-	hg002_chr1_maternal_3481	ADAR	hg002_chr1_maternal_3481.2	N	NA
mat	chr1_MATERNAL	149531146	149706095	-	hg002_chr1_maternal_3484	KCNN3	hg002_chr1_maternal_3484.3	N	NA
mat	chr1_MATERNAL	149760560	149778478	-	hg002_chr1_maternal_3487	PMVK	hg002_chr1_maternal_3487.3	N	NA
mat	chr1_MATERNAL	149779900	149791919	-	hg002_chr1_maternal_3488	PBXIP1	hg002_chr1_maternal_3488.3	N	NA
mat	chr1_MATERNAL	149792846	149797602	-	hg002_chr1_maternal_3489	PYGO2	hg002_chr1_maternal_3489.1	N	NA
mat	chr1_MATERNAL	149798118	149810195	-	hg002_chr1_maternal_3491	SHC1	hg002_chr1_maternal_3491.1	N	NA
mat	chr1_MATERNAL	149810500	149815070	+	hg002_chr1_maternal_3492	CKS1B	hg002_chr1_maternal_3492.1	N	NA
mat	chr1_MATERNAL	149819163	149828921	+	hg002_chr1_maternal_3494	FLAD1	hg002_chr1_maternal_3494.5	N	NA
mat	chr1_MATERNAL	149829396	149830131	+	hg002_chr1_maternal_3495	LENEP	hg002_chr1_maternal_3495.1	N	NA
mat	chr1_MATERNAL	149837566	149854337	+	hg002_chr1_maternal_3496	ZBTB7B	hg002_chr1_maternal_3496.9	N	NA
mat	chr1_MATERNAL	149854341	149869599	-	hg002_chr1_maternal_3497	DCST2	hg002_chr1_maternal_3497.4	N	NA
mat	chr1_MATERNAL	149869624	149886748	+	hg002_chr1_maternal_3498	DCST1	hg002_chr1_maternal_3498.2	N	NA
mat	chr1_MATERNAL	149887134	149898593	+	hg002_chr1_maternal_3500	ADAM15	hg002_chr1_maternal_3500.4	N	NA
mat	chr1_MATERNAL	149899558	149905372	+	hg002_chr1_maternal_3501	EFNA4	hg002_chr1_maternal_3501.1	N	NA
mat	chr1_MATERNAL	149914656	149923345	+	hg002_chr1_maternal_3502	EFNA3	hg002_chr1_maternal_3502.1	N	NA
mat	chr1_MATERNAL	149963683	149970710	+	hg002_chr1_maternal_3503	EFNA1	hg002_chr1_maternal_3503.1	N	NA
mat	chr1_MATERNAL	149971186	149974665	+	hg002_chr1_maternal_3504	SLC50A1	hg002_chr1_maternal_3504.10	N	NA
mat	chr1_MATERNAL	149975703	149976343	-	hg002_chr1_maternal_3505	DPM3	hg002_chr1_maternal_3505.2	N	NA
mat	chr1_MATERNAL	150005408	150009303	-	hg002_chr1_maternal_3507	KRTCAP2	hg002_chr1_maternal_3507.1	N	NA
mat	chr1_MATERNAL	150009848	150020971	+	hg002_chr1_maternal_3508	TRIM46	hg002_chr1_maternal_3508.5	N	NA
mat	chr1_MATERNAL	150032475	150046065	-	hg002_chr1_maternal_3512	THBS3	hg002_chr1_maternal_3512.7	N	NA
mat	chr1_MATERNAL	150045582	150050726	+	hg002_chr1_maternal_3513	MTX1	hg002_chr1_maternal_3513.1	N	NA
mat	chr1_MATERNAL	150092869	150099248	-	hg002_chr1_maternal_3518	SCAMP3	hg002_chr1_maternal_3518.1	N	NA
mat	chr1_MATERNAL	150099756	150110393	-	hg002_chr1_maternal_3519	CLK2	hg002_chr1_maternal_3519.2	N	NA
mat	chr1_MATERNAL	150114352	150126737	+	hg002_chr1_maternal_3520	HCN3	hg002_chr1_maternal_3520.1	N	NA
mat	chr1_MATERNAL	150126182	150145508	-	hg002_chr1_maternal_3521	PKLR	hg002_chr1_maternal_3521.4	N	NA
mat	chr1_MATERNAL	150145720	150157519	+	hg002_chr1_maternal_3522	FDPS	hg002_chr1_maternal_3522.7	N	NA
mat	chr1_MATERNAL	150157748	150167972	+	hg002_chr1_maternal_3524	RUSC1	hg002_chr1_maternal_3524.2	N	NA
mat	chr1_MATERNAL	150172123	150400097	-	hg002_chr1_maternal_3525	ASH1L	hg002_chr1_maternal_3525.6	N	NA
mat	chr1_MATERNAL	150400141	150451865	+	hg002_chr1_maternal_3532	MSTO1	hg002_chr1_maternal_3532.32	N	NA
mat	chr1_MATERNAL	150496359	150525916	-	hg002_chr1_maternal_3539	YY1AP1	hg002_chr1_maternal_3539.8	N	NA
mat	chr1_MATERNAL	150524868	150576278	+	hg002_chr1_maternal_3541	DAP3	hg002_chr1_maternal_3541.17	N	NA
mat	chr1_MATERNAL	150582380	150696672	-	hg002_chr1_maternal_3544	GON4L	hg002_chr1_maternal_3544.17	N	NA
mat	chr1_MATERNAL	150696808	150722435	+	hg002_chr1_maternal_3548	SYT11	hg002_chr1_maternal_3548.1	N	NA
mat	chr1_MATERNAL	150735037	150748580	-	hg002_chr1_maternal_3550	RIT1	hg002_chr1_maternal_3550.3	N	NA
mat	chr1_MATERNAL	150750276	150771624	-	hg002_chr1_maternal_3551	KHDC4	hg002_chr1_maternal_3551.1	N	NA
mat	chr1_MATERNAL	150778846	150780295	+	hg002_chr1_maternal_3555	RXFP4	hg002_chr1_maternal_3555.1	N	NA
mat	chr1_MATERNAL	150784064	150817161	-	hg002_chr1_maternal_3556	ARHGEF2	hg002_chr1_maternal_3556.3	N	NA
mat	chr1_MATERNAL	150846969	150858866	-	hg002_chr1_maternal_3560	SSR2	hg002_chr1_maternal_3560.1	N	NA
mat	chr1_MATERNAL	150869163	150891719	-	hg002_chr1_maternal_3562	UBQLN4	hg002_chr1_maternal_3562.3	N	NA
mat	chr1_MATERNAL	150892703	150896425	+	hg002_chr1_maternal_3563	LAMTOR2	hg002_chr1_maternal_3563.2	N	NA
mat	chr1_MATERNAL	150899079	150908423	+	hg002_chr1_maternal_3564	RAB25	hg002_chr1_maternal_3564.1	N	NA
mat	chr1_MATERNAL	150909932	150920385	-	hg002_chr1_maternal_3565	MEX3A	hg002_chr1_maternal_3565.1	N	NA
mat	chr1_MATERNAL	150920493	150978021	+	hg002_chr1_maternal_3566	LMNA	hg002_chr1_maternal_3566.5	N	NA
mat	chr1_MATERNAL	150985318	151015697	+	hg002_chr1_maternal_3567	SEMA4A	hg002_chr1_maternal_3567.15	N	NA
mat	chr1_MATERNAL	151032055	151050747	+	hg002_chr1_maternal_3569	SLC25A44	hg002_chr1_maternal_3569.9	N	NA
mat	chr1_MATERNAL	151050958	151077999	+	hg002_chr1_maternal_3571	PMF1	hg002_chr1_maternal_3571.3	N	NA
mat	chr1_MATERNAL	151080151	151081284	+	hg002_chr1_maternal_3572	BGLAP	hg002_chr1_maternal_3572.1	N	NA
mat	chr1_MATERNAL	151081287	151086023	-	hg002_chr1_maternal_3573	PAQR6	hg002_chr1_maternal_3573.8	N	NA
mat	chr1_MATERNAL	151087192	151129504	-	hg002_chr1_maternal_3574	SMG5	hg002_chr1_maternal_3574.4	N	NA
mat	chr1_MATERNAL	151120919	151130429	+	hg002_chr1_maternal_3575	TMEM79	hg002_chr1_maternal_3575.2	N	NA
mat	chr1_MATERNAL	151130674	151133665	-	hg002_chr1_maternal_3576	GLMP	hg002_chr1_maternal_3576.6	N	NA
mat	chr1_MATERNAL	151136625	151137308	-	hg002_chr1_maternal_3577	VHLL	hg002_chr1_maternal_3577.1	N	NA
mat	chr1_MATERNAL	151146959	151176422	-	hg002_chr1_maternal_3578	CCT3	hg002_chr1_maternal_3578.2	N	NA
mat	chr1_MATERNAL	151175443	151185124	+	hg002_chr1_maternal_3579	TSACC	hg002_chr1_maternal_3579.6	N	NA
mat	chr1_MATERNAL	151204171	151223341	+	hg002_chr1_maternal_3580	RHBG	hg002_chr1_maternal_3580.14	N	NA
mat	chr1_MATERNAL	151301790	151338848	-	hg002_chr1_maternal_3583	MEF2D	hg002_chr1_maternal_3583.15	N	NA
mat	chr1_MATERNAL	151363480	151408416	-	hg002_chr1_maternal_3584	IQGAP3	hg002_chr1_maternal_3584.4	N	NA
mat	chr1_MATERNAL	151415583	151423579	+	hg002_chr1_maternal_3586	TTC24	hg002_chr1_maternal_3586.1	N	NA
mat	chr1_MATERNAL	151427644	151430167	+	hg002_chr1_maternal_3587	NAXE	hg002_chr1_maternal_3587.1	N	NA
mat	chr1_MATERNAL	151437376	151461602	+	hg002_chr1_maternal_3589	HAPLN2	hg002_chr1_maternal_3589.3	N	NA
mat	chr1_MATERNAL	151477976	151495395	+	hg002_chr1_maternal_3591	BCAN	hg002_chr1_maternal_3591.2	N	NA
mat	chr1_MATERNAL	151504631	151513275	-	hg002_chr1_maternal_3592	NES	hg002_chr1_maternal_3592.1	N	NA
mat	chr1_MATERNAL	151535458	151541633	-	hg002_chr1_maternal_3593	CRABP2	hg002_chr1_maternal_3593.1	N	NA
mat	chr1_MATERNAL	151557742	151564617	-	hg002_chr1_maternal_3594	ISG20L2	hg002_chr1_maternal_3594.6	N	NA
mat	chr1_MATERNAL	151564320	151573235	+	hg002_chr1_maternal_3595	METTL25B	hg002_chr1_maternal_3595.5	N	NA
mat	chr1_MATERNAL	151573578	151578991	-	hg002_chr1_maternal_3596	MRPL24	hg002_chr1_maternal_3596.2	N	NA
mat	chr1_MATERNAL	151578382	151603660	-	hg002_chr1_maternal_3597	HDGF	hg002_chr1_maternal_3597.10	N	NA
mat	chr1_MATERNAL	151603829	151637109	+	hg002_chr1_maternal_3598	PRCC	hg002_chr1_maternal_3598.1	N	NA
mat	chr1_MATERNAL	151642537	151653141	-	hg002_chr1_maternal_3599	SH2D2A	hg002_chr1_maternal_3599.8	N	NA
mat	chr1_MATERNAL	151652044	151718119	+	hg002_chr1_maternal_3600	NTRK1	hg002_chr1_maternal_3600.3	N	NA
mat	chr1_MATERNAL	151676324	151695392	-	hg002_chr1_maternal_3601	INSRR	hg002_chr1_maternal_3601.1	N	NA
mat	chr1_MATERNAL	151729996	151752711	+	hg002_chr1_maternal_3602	PEAR1	hg002_chr1_maternal_3602.1	N	NA
mat	chr1_MATERNAL	151756914	151777353	+	hg002_chr1_maternal_3603	LRRC71	hg002_chr1_maternal_3603.8	N	NA
mat	chr1_MATERNAL	151771121	151883128	-	hg002_chr1_maternal_3604	ARHGEF11	hg002_chr1_maternal_3604.14	N	NA
mat	chr1_MATERNAL	151928269	151936036	-	hg002_chr1_maternal_3610	ETV3L	hg002_chr1_maternal_3610.1	N	NA
mat	chr1_MATERNAL	151957419	151974622	-	hg002_chr1_maternal_3611	ETV3	hg002_chr1_maternal_3611.1	N	NA
mat	chr1_MATERNAL	152348191	152387334	-	hg002_chr1_maternal_3617	FCRL5	hg002_chr1_maternal_3617.2	N	NA
mat	chr1_MATERNAL	152408547	152432862	-	hg002_chr1_maternal_3618	FCRL4	hg002_chr1_maternal_3618.1	N	NA
mat	chr1_MATERNAL	152511220	152535703	-	hg002_chr1_maternal_3620	FCRL3	hg002_chr1_maternal_3620.2	N	NA
mat	chr1_MATERNAL	152580455	152611858	-	hg002_chr1_maternal_3623	FCRL2	hg002_chr1_maternal_3623.10	N	NA
mat	chr1_MATERNAL	152629130	152654846	-	hg002_chr1_maternal_3624	FCRL1	hg002_chr1_maternal_3624.3	N	NA
mat	chr1_MATERNAL	152661794	152676517	-	hg002_chr1_maternal_3625	CD5L	hg002_chr1_maternal_3625.3	N	NA
mat	chr1_MATERNAL	152828396	152934643	+	hg002_chr1_maternal_3630	KIRREL1	hg002_chr1_maternal_3630.2	N	NA
mat	chr1_MATERNAL	152961664	152962678	-	hg002_chr1_maternal_3632	SMIM42	hg002_chr1_maternal_3632.1	N	NA
mat	chr1_MATERNAL	153012415	153020812	+	hg002_chr1_maternal_3636	CD1D	hg002_chr1_maternal_3636.6	N	NA
mat	chr1_MATERNAL	153082715	153092610	+	hg002_chr1_maternal_3638	CD1A	hg002_chr1_maternal_3638.3	N	NA
mat	chr1_MATERNAL	153119761	153165886	-	hg002_chr1_maternal_3640	CD1B	hg002_chr1_maternal_3640.3	N	NA
mat	chr1_MATERNAL	153124279	153129130	+	hg002_chr1_maternal_3641	CD1C	hg002_chr1_maternal_3641.1	N	NA
mat	chr1_MATERNAL	153188234	153191879	+	hg002_chr1_maternal_3642	CD1E	hg002_chr1_maternal_3642.14	N	NA
mat	chr1_MATERNAL	153232841	153233785	-	hg002_chr1_maternal_3643	OR10T2	hg002_chr1_maternal_3643.1	N	NA
mat	chr1_MATERNAL	153252528	153260576	-	hg002_chr1_maternal_3644	OR10K2	hg002_chr1_maternal_3644.1	N	NA
mat	chr1_MATERNAL	153296188	153301834	+	hg002_chr1_maternal_3648	OR10K1	hg002_chr1_maternal_3648.1	N	NA
mat	chr1_MATERNAL	153306602	153315468	+	hg002_chr1_maternal_3649	OR10R2	hg002_chr1_maternal_3649.1	N	NA
mat	chr1_MATERNAL	153378806	153388675	-	hg002_chr1_maternal_3654	OR6Y1	hg002_chr1_maternal_3654.1	N	NA
mat	chr1_MATERNAL	153394880	153404858	-	hg002_chr1_maternal_3655	OR6P1	hg002_chr1_maternal_3655.1	N	NA
mat	chr1_MATERNAL	153413214	153414194	-	hg002_chr1_maternal_3656	OR10X1	hg002_chr1_maternal_3656.1	Y	NA
mat	chr1_MATERNAL	153439562	153446817	+	hg002_chr1_maternal_3657	OR10Z1	hg002_chr1_maternal_3657.1	N	NA
mat	chr1_MATERNAL	153444998	153521012	-	hg002_chr1_maternal_3658	SPTA1	hg002_chr1_maternal_3658.1	N	NA
mat	chr1_MATERNAL	153533963	153534937	-	hg002_chr1_maternal_3660	OR6K2	hg002_chr1_maternal_3660.1	N	NA
mat	chr1_MATERNAL	153550586	153559388	-	hg002_chr1_maternal_3661	OR6K3	hg002_chr1_maternal_3661.1	N	NA
mat	chr1_MATERNAL	153588664	153589835	+	hg002_chr1_maternal_3664	OR6K6	hg002_chr1_maternal_3664.1	N	NA
mat	chr1_MATERNAL	153598181	153674352	-	hg002_chr1_maternal_3665	OR6N1	hg002_chr1_maternal_3665.1	N	NA
mat	chr1_MATERNAL	153608166	153615160	-	hg002_chr1_maternal_3666	OR6N2	hg002_chr1_maternal_3666.1	N	NA
mat	chr1_MATERNAL	153665307	153683434	+	hg002_chr1_maternal_3669	MNDA	hg002_chr1_maternal_3669.1	N	NA
mat	chr1_MATERNAL	153765496	153824790	+	hg002_chr1_maternal_3671	PYHIN1	hg002_chr1_maternal_3671.3	N	NA
mat	chr1_MATERNAL	153833893	153836673	-	hg002_chr1_maternal_3672	PYDC5	hg002_chr1_maternal_3672.1	N	NA
mat	chr1_MATERNAL	153833898	153889040	+	hg002_chr1_maternal_3673	IFI16	hg002_chr1_maternal_3673.11	N	NA
mat	chr1_MATERNAL	153888940	153981011	-	hg002_chr1_maternal_3675	AIM2	hg002_chr1_maternal_3675.6	N	NA
mat	chr1_MATERNAL	154005494	154037188	+	hg002_chr1_maternal_3678	CADM3	hg002_chr1_maternal_3678.1	N	NA
mat	chr1_MATERNAL	154038750	154040374	+	hg002_chr1_maternal_3681	ACKR1	hg002_chr1_maternal_3681.2	N	NA
mat	chr1_MATERNAL	154117454	154142081	+	hg002_chr1_maternal_3684	FCER1A	hg002_chr1_maternal_3684.2	N	NA
mat	chr1_MATERNAL	154231343	154274854	+	hg002_chr1_maternal_3689	OR10J1	hg002_chr1_maternal_3689.4	N	NA
mat	chr1_MATERNAL	154369044	154369973	-	hg002_chr1_maternal_3693	OR10J5	hg002_chr1_maternal_3693.1	N	NA
mat	chr1_MATERNAL	154421792	154422831	+	hg002_chr1_maternal_3696	APCS	hg002_chr1_maternal_3696.1	N	NA
mat	chr1_MATERNAL	154545305	154547595	-	hg002_chr1_maternal_3699	CRP	hg002_chr1_maternal_3699.1	N	NA
mat	chr1_MATERNAL	154613949	154615530	+	hg002_chr1_maternal_3702	DUSP23	hg002_chr1_maternal_3702.1	N	NA
mat	chr1_MATERNAL	154633499	154649244	+	hg002_chr1_maternal_3704	FCRL6	hg002_chr1_maternal_3704.9	N	NA
mat	chr1_MATERNAL	154659862	154670483	+	hg002_chr1_maternal_3705	SLAMF8	hg002_chr1_maternal_3705.8	N	NA
mat	chr1_MATERNAL	154687307	154695648	-	hg002_chr1_maternal_3708	VSIG8	hg002_chr1_maternal_3708.1	N	NA
mat	chr1_MATERNAL	154705355	154733168	-	hg002_chr1_maternal_3710	CFAP45	hg002_chr1_maternal_3710.1	N	NA
mat	chr1_MATERNAL	154751119	154758513	-	hg002_chr1_maternal_3714	TAGLN2	hg002_chr1_maternal_3714.3	N	NA
mat	chr1_MATERNAL	154760048	154778615	-	hg002_chr1_maternal_3716	IGSF9	hg002_chr1_maternal_3716.1	N	NA
mat	chr1_MATERNAL	154784491	154816991	-	hg002_chr1_maternal_3718	SLAMF9	hg002_chr1_maternal_3718.3	N	NA
mat	chr1_MATERNAL	154857969	154865007	-	hg002_chr1_maternal_3723	PIGM	hg002_chr1_maternal_3723.1	N	NA
mat	chr1_MATERNAL	154870486	154903207	-	hg002_chr1_maternal_3724	KCNJ10	hg002_chr1_maternal_3724.1	N	NA
mat	chr1_MATERNAL	154914912	154923937	+	hg002_chr1_maternal_3725	KCNJ9	hg002_chr1_maternal_3725.1	N	NA
mat	chr1_MATERNAL	154924713	154932842	-	hg002_chr1_maternal_3726	IGSF8	hg002_chr1_maternal_3726.8	N	NA
mat	chr1_MATERNAL	154949135	154976965	+	hg002_chr1_maternal_3727	ATP1A2	hg002_chr1_maternal_3727.1	N	NA
mat	chr1_MATERNAL	154984970	155020337	+	hg002_chr1_maternal_3728	ATP1A4	hg002_chr1_maternal_3728.1	N	NA
mat	chr1_MATERNAL	155023931	155035238	+	hg002_chr1_maternal_3729	CASQ1	hg002_chr1_maternal_3729.1	N	NA
mat	chr1_MATERNAL	155038736	155048721	+	hg002_chr1_maternal_3731	PEA15	hg002_chr1_maternal_3731.4	N	NA
mat	chr1_MATERNAL	155049069	155095899	-	hg002_chr1_maternal_3732	DCAF8	hg002_chr1_maternal_3732.1	N	NA
mat	chr1_MATERNAL	155110157	155118501	-	hg002_chr1_maternal_3735	PEX19	hg002_chr1_maternal_3735.1	N	NA
mat	chr1_MATERNAL	155121944	155176596	-	hg002_chr1_maternal_3737	COPA	hg002_chr1_maternal_3737.2	N	NA
mat	chr1_MATERNAL	155176729	155192295	+	hg002_chr1_maternal_3739	NCSTN	hg002_chr1_maternal_3739.5	N	NA
mat	chr1_MATERNAL	155200417	155206192	+	hg002_chr1_maternal_3740	NHLH1	hg002_chr1_maternal_3740.1	N	NA
mat	chr1_MATERNAL	155233920	155262027	+	hg002_chr1_maternal_3743	VANGL2	hg002_chr1_maternal_3743.1	N	NA
mat	chr1_MATERNAL	155318411	155356634	-	hg002_chr1_maternal_3745	SLAMF6	hg002_chr1_maternal_3745.2	N	NA
mat	chr1_MATERNAL	155374487	155412905	-	hg002_chr1_maternal_3747	CD84	hg002_chr1_maternal_3747.5	N	NA
mat	chr1_MATERNAL	155441501	155480415	-	hg002_chr1_maternal_3748	SLAMF1	hg002_chr1_maternal_3748.4	N	NA
mat	chr1_MATERNAL	155512105	155545193	-	hg002_chr1_maternal_3751	CD48	hg002_chr1_maternal_3751.2	N	NA
mat	chr1_MATERNAL	155572411	155588171	+	hg002_chr1_maternal_3754	SLAMF7	hg002_chr1_maternal_3754.6	N	NA
mat	chr1_MATERNAL	155629485	155661539	+	hg002_chr1_maternal_3756	LY9	hg002_chr1_maternal_3756.7	N	NA
mat	chr1_MATERNAL	155663435	155696152	-	hg002_chr1_maternal_3757	CD244	hg002_chr1_maternal_3757.3	N	NA
mat	chr1_MATERNAL	155709824	155718456	-	hg002_chr1_maternal_3759	ITLN1	hg002_chr1_maternal_3759.1	N	NA
mat	chr1_MATERNAL	155778354	155788138	-	hg002_chr1_maternal_3763	ITLN2	hg002_chr1_maternal_3763.1	N	NA
mat	chr1_MATERNAL	155828074	155854039	-	hg002_chr1_maternal_3764	F11R	hg002_chr1_maternal_3764.6	N	NA
mat	chr1_MATERNAL	155870942	155872275	-	hg002_chr1_maternal_3765	TSTD1	hg002_chr1_maternal_3765.3	N	NA
mat	chr1_MATERNAL	155872562	155879282	-	hg002_chr1_maternal_3766	USF1	hg002_chr1_maternal_3766.3	N	NA
mat	chr1_MATERNAL	155880251	155903202	-	hg002_chr1_maternal_3767	ARHGAP30	hg002_chr1_maternal_3767.1	N	NA
mat	chr1_MATERNAL	155904309	155922858	-	hg002_chr1_maternal_3768	NECTIN4	hg002_chr1_maternal_3768.1	N	NA
mat	chr1_MATERNAL	155931671	155933656	+	hg002_chr1_maternal_3770	KLHDC9	hg002_chr1_maternal_3770.2	N	NA
mat	chr1_MATERNAL	155933871	155951347	-	hg002_chr1_maternal_3771	PFDN2	hg002_chr1_maternal_3771.1	N	NA
mat	chr1_MATERNAL	155951415	155958755	+	hg002_chr1_maternal_3772	NIT1	hg002_chr1_maternal_3772.3	N	NA
mat	chr1_MATERNAL	155954284	155965977	-	hg002_chr1_maternal_3773	DEDD	hg002_chr1_maternal_3773.5	N	NA
mat	chr1_MATERNAL	155987283	155992161	+	hg002_chr1_maternal_3776	UFC1	hg002_chr1_maternal_3776.1	N	NA
mat	chr1_MATERNAL	155992805	155999028	+	hg002_chr1_maternal_3777	USP21	hg002_chr1_maternal_3777.4	N	NA
mat	chr1_MATERNAL	155999033	156011318	+	hg002_chr1_maternal_3778	PPOX	hg002_chr1_maternal_3778.15	N	NA
mat	chr1_MATERNAL	156004615	156011273	-	hg002_chr1_maternal_3779	B4GALT3	hg002_chr1_maternal_3779.1	N	NA
mat	chr1_MATERNAL	156017612	156032366	-	hg002_chr1_maternal_3780	ADAMTS4	hg002_chr1_maternal_3780.1	N	NA
mat	chr1_MATERNAL	156030729	156047707	+	hg002_chr1_maternal_3781	NDUFS2	hg002_chr1_maternal_3781.8	N	NA
mat	chr1_MATERNAL	156048607	156052555	+	hg002_chr1_maternal_3782	FCER1G	hg002_chr1_maternal_3782.1	N	NA
mat	chr1_MATERNAL	156055602	156056938	-	hg002_chr1_maternal_3783	APOA2	hg002_chr1_maternal_3783.1	N	NA
mat	chr1_MATERNAL	156059369	156064055	+	hg002_chr1_maternal_3784	TOMM40L	hg002_chr1_maternal_3784.3	N	NA
mat	chr1_MATERNAL	156062978	156071516	-	hg002_chr1_maternal_3786	NR1I3	hg002_chr1_maternal_3786.15	N	NA
mat	chr1_MATERNAL	156092058	156118762	+	hg002_chr1_maternal_3787	PCP4L1	hg002_chr1_maternal_3787.1	N	NA
mat	chr1_MATERNAL	156136910	156143323	-	hg002_chr1_maternal_3791	MPZ	hg002_chr1_maternal_3791.2	N	NA
mat	chr1_MATERNAL	156147725	156208670	+	hg002_chr1_maternal_3792	SDHC	hg002_chr1_maternal_3792.1	N	NA
mat	chr1_MATERNAL	156198064	156201207	-	hg002_chr1_maternal_3793	CFAP126	hg002_chr1_maternal_3793.1	N	NA
mat	chr1_MATERNAL	156412232	156430821	+	hg002_chr1_maternal_3878	FCGR2A	hg002_chr1_maternal_3878.1	N	NA
mat	chr1_MATERNAL	156431313	156433667	+	hg002_chr1_maternal_3881	HSPA6	hg002_chr1_maternal_3881.1	N	NA
mat	chr1_MATERNAL	156448525	156457506	-	hg002_chr1_maternal_3886	FCGR3A	hg002_chr1_maternal_3886.1	N	NA
mat	chr1_MATERNAL	156529982	156538747	-	hg002_chr1_maternal_3891	FCGR3B	hg002_chr1_maternal_3891.3	N	NA
mat	chr1_MATERNAL	156554029	156585506	+	hg002_chr1_maternal_3892	FCGR2B	hg002_chr1_maternal_3892.15	N	NA
mat	chr1_MATERNAL	156614072	156621195	+	hg002_chr1_maternal_3894	FCRLA	hg002_chr1_maternal_3894.3	N	NA
mat	chr1_MATERNAL	156628386	156634986	+	hg002_chr1_maternal_3895	FCRLB	hg002_chr1_maternal_3895.1	N	NA
mat	chr1_MATERNAL	156656626	156664091	+	hg002_chr1_maternal_3897	DUSP12	hg002_chr1_maternal_3897.1	N	NA
mat	chr1_MATERNAL	156673172	156870914	+	hg002_chr1_maternal_3899	ATF6	hg002_chr1_maternal_3899.3	N	NA
mat	chr1_MATERNAL	156890022	156930706	-	hg002_chr1_maternal_3902	OLFML2B	hg002_chr1_maternal_3902.4	N	NA
mat	chr1_MATERNAL	156976509	157276963	+	hg002_chr1_maternal_3903	NOS1AP	hg002_chr1_maternal_3903.2	N	NA
mat	chr1_MATERNAL	157279691	157283341	-	hg002_chr1_maternal_3909	SPATA46	hg002_chr1_maternal_3909.1	N	NA
mat	chr1_MATERNAL	157285328	157293299	+	hg002_chr1_maternal_3910	C1orf226	hg002_chr1_maternal_3910.2	N	NA
mat	chr1_MATERNAL	157301767	157318616	-	hg002_chr1_maternal_3911	SH2D1B	hg002_chr1_maternal_3911.1	N	NA
mat	chr1_MATERNAL	157403577	157436017	+	hg002_chr1_maternal_3913	UHMK1	hg002_chr1_maternal_3913.3	N	NA
mat	chr1_MATERNAL	157467951	157507666	+	hg002_chr1_maternal_3916	UAP1	hg002_chr1_maternal_3916.11	N	NA
mat	chr1_MATERNAL	157537294	157694134	+	hg002_chr1_maternal_3917	DDR2	hg002_chr1_maternal_3917.7	N	NA
mat	chr1_MATERNAL	157697419	157719844	+	hg002_chr1_maternal_3919	HSD17B7	hg002_chr1_maternal_3919.4	N	NA
mat	chr1_MATERNAL	157758028	157775958	-	hg002_chr1_maternal_3920	CCDC190	hg002_chr1_maternal_3920.1	N	NA
mat	chr1_MATERNAL	157976040	157983976	+	hg002_chr1_maternal_3923	RGS4	hg002_chr1_maternal_3923.3	N	NA
mat	chr1_MATERNAL	158049480	158228945	-	hg002_chr1_maternal_3925	RGS5	hg002_chr1_maternal_3925.3	N	NA
mat	chr1_MATERNAL	158229164	158263304	+	hg002_chr1_maternal_3928	NUF2	hg002_chr1_maternal_3928.2	N	NA
mat	chr1_MATERNAL	159467589	159794507	+	hg002_chr1_maternal_3937	PBX1	hg002_chr1_maternal_3937.4	N	NA
mat	chr1_MATERNAL	160110331	160265146	-	hg002_chr1_maternal_3944	LMX1A	hg002_chr1_maternal_3944.3	N	NA
mat	chr1_MATERNAL	160309350	160353546	-	hg002_chr1_maternal_3947	RXRG	hg002_chr1_maternal_3947.3	N	NA
mat	chr1_MATERNAL	160452542	160472499	+	hg002_chr1_maternal_3951	LRRC52	hg002_chr1_maternal_3951.1	N	NA
mat	chr1_MATERNAL	160539712	160564636	+	hg002_chr1_maternal_3954	MGST3	hg002_chr1_maternal_3954.1	N	NA
mat	chr1_MATERNAL	160570718	160607322	-	hg002_chr1_maternal_3955	ALDH9A1	hg002_chr1_maternal_3955.1	N	NA
mat	chr1_MATERNAL	160633148	160677487	-	hg002_chr1_maternal_3959	TMCO1	hg002_chr1_maternal_3959.4	N	NA
mat	chr1_MATERNAL	160736204	160820167	+	hg002_chr1_maternal_3962	UCK2	hg002_chr1_maternal_3962.2	N	NA
mat	chr1_MATERNAL	160964439	161075407	-	hg002_chr1_maternal_3968	FAM78B	hg002_chr1_maternal_3968.4	N	NA
mat	chr1_MATERNAL	161747994	161764880	+	hg002_chr1_maternal_3980	POGK	hg002_chr1_maternal_3980.3	N	NA
mat	chr1_MATERNAL	161765031	161784791	-	hg002_chr1_maternal_3981	TADA1	hg002_chr1_maternal_3981.1	N	NA
mat	chr1_MATERNAL	161816717	161884074	-	hg002_chr1_maternal_3984	ILDR2	hg002_chr1_maternal_3984.8	N	NA
mat	chr1_MATERNAL	161884116	161930745	+	hg002_chr1_maternal_3986	MAEL	hg002_chr1_maternal_3986.5	N	NA
mat	chr1_MATERNAL	161961374	162000272	-	hg002_chr1_maternal_3990	GPA33	hg002_chr1_maternal_3990.1	N	NA
mat	chr1_MATERNAL	162003970	162038996	+	hg002_chr1_maternal_3992	STYXL2	hg002_chr1_maternal_3992.1	N	NA
mat	chr1_MATERNAL	162135059	162341504	+	hg002_chr1_maternal_3996	POU2F1	hg002_chr1_maternal_3996.5	N	NA
mat	chr1_MATERNAL	162344798	162432563	-	hg002_chr1_maternal_3998	CD247	hg002_chr1_maternal_3998.4	N	NA
mat	chr1_MATERNAL	162455038	162467785	-	hg002_chr1_maternal_4002	CREG1	hg002_chr1_maternal_4002.1	N	NA
mat	chr1_MATERNAL	162544270	162622697	+	hg002_chr1_maternal_4004	RCSD1	hg002_chr1_maternal_4004.4	N	NA
mat	chr1_MATERNAL	162635968	162705978	+	hg002_chr1_maternal_4007	MPZL1	hg002_chr1_maternal_4007.2	N	NA
mat	chr1_MATERNAL	162723449	162828192	-	hg002_chr1_maternal_4008	ADCY10	hg002_chr1_maternal_4008.3	N	NA
mat	chr1_MATERNAL	162777641	162988745	+	hg002_chr1_maternal_4009	DCAF6	hg002_chr1_maternal_4009.12	N	NA
mat	chr1_MATERNAL	162830732	162851129	-	hg002_chr1_maternal_4010	MPC2	hg002_chr1_maternal_4010.4	N	NA
mat	chr1_MATERNAL	162992451	163050579	-	hg002_chr1_maternal_4012	GPR161	hg002_chr1_maternal_4012.3	N	NA
mat	chr1_MATERNAL	163091892	163115035	+	hg002_chr1_maternal_4013	TIPRL	hg002_chr1_maternal_4013.2	N	NA
mat	chr1_MATERNAL	163138958	163165970	+	hg002_chr1_maternal_4016	SFT2D2	hg002_chr1_maternal_4016.1	N	NA
mat	chr1_MATERNAL	163193826	163227396	+	hg002_chr1_maternal_4019	TBX19	hg002_chr1_maternal_4019.1	N	NA
mat	chr1_MATERNAL	163457300	163460529	-	hg002_chr1_maternal_4025	XCL2	hg002_chr1_maternal_4025.1	N	NA
mat	chr1_MATERNAL	163493114	163498578	+	hg002_chr1_maternal_4027	XCL1	hg002_chr1_maternal_4027.1	N	NA
mat	chr1_MATERNAL	163612031	163645767	-	hg002_chr1_maternal_4030	DPT	hg002_chr1_maternal_4030.1	N	NA
mat	chr1_MATERNAL	164023533	164049523	+	hg002_chr1_maternal_4039	ATP1B1	hg002_chr1_maternal_4039.1	N	NA
mat	chr1_MATERNAL	164049335	164262137	-	hg002_chr1_maternal_4040	NME7	hg002_chr1_maternal_4040.1	N	NA
mat	chr1_MATERNAL	164262535	164290888	+	hg002_chr1_maternal_4041	BLZF1	hg002_chr1_maternal_4041.2	N	NA
mat	chr1_MATERNAL	164289183	164354975	-	hg002_chr1_maternal_4042	CCDC181	hg002_chr1_maternal_4042.1	N	NA
mat	chr1_MATERNAL	164358214	164380276	-	hg002_chr1_maternal_4043	SLC19A2	hg002_chr1_maternal_4043.1	N	NA
mat	chr1_MATERNAL	164406257	164480917	-	hg002_chr1_maternal_4044	F5	hg002_chr1_maternal_4044.1	N	NA
mat	chr1_MATERNAL	164483292	164524547	-	hg002_chr1_maternal_4045	SELP	hg002_chr1_maternal_4045.1	N	NA
mat	chr1_MATERNAL	164584831	164605784	-	hg002_chr1_maternal_4047	SELL	hg002_chr1_maternal_4047.2	N	NA
mat	chr1_MATERNAL	164616813	164628245	-	hg002_chr1_maternal_4048	SELE	hg002_chr1_maternal_4048.1	N	NA
mat	chr1_MATERNAL	164686404	164688781	-	hg002_chr1_maternal_4051	METTL18	hg002_chr1_maternal_4051.3	N	NA
mat	chr1_MATERNAL	164743571	164788138	-	hg002_chr1_maternal_4052	SCYL3	hg002_chr1_maternal_4052.2	N	NA
mat	chr1_MATERNAL	164815182	164979166	-	hg002_chr1_maternal_4054	KIFAP3	hg002_chr1_maternal_4054.6	N	NA
mat	chr1_MATERNAL	165039997	165062899	+	hg002_chr1_maternal_4058	NTMT2	hg002_chr1_maternal_4058.1	N	NA
mat	chr1_MATERNAL	165426261	165447923	+	hg002_chr1_maternal_4066	GORAB	hg002_chr1_maternal_4066.3	N	NA
mat	chr1_MATERNAL	165557189	165633843	+	hg002_chr1_maternal_4069	PRRX1	hg002_chr1_maternal_4069.3	N	NA
mat	chr1_MATERNAL	165829965	165959165	+	hg002_chr1_maternal_4072	MROH9	hg002_chr1_maternal_4072.2	N	NA
mat	chr1_MATERNAL	165985316	166012269	+	hg002_chr1_maternal_4074	FMO3	hg002_chr1_maternal_4074.1	N	NA
mat	chr1_MATERNAL	166079591	166106982	+	hg002_chr1_maternal_4079	FMO2	hg002_chr1_maternal_4079.6	N	NA
mat	chr1_MATERNAL	166142822	166180304	+	hg002_chr1_maternal_4081	FMO1	hg002_chr1_maternal_4081.2	N	NA
mat	chr1_MATERNAL	166208509	166236408	+	hg002_chr1_maternal_4083	FMO4	hg002_chr1_maternal_4083.7	N	NA
mat	chr1_MATERNAL	166379842	166487847	+	hg002_chr1_maternal_4090	PRRC2C	hg002_chr1_maternal_4090.3	N	NA
mat	chr1_MATERNAL	166495211	166521244	+	hg002_chr1_maternal_4093	MYOCOS	hg002_chr1_maternal_4093.4	N	NA
mat	chr1_MATERNAL	166529783	166547052	-	hg002_chr1_maternal_4094	MYOC	hg002_chr1_maternal_4094.1	N	NA
mat	chr1_MATERNAL	166594566	166636505	-	hg002_chr1_maternal_4097	VAMP4	hg002_chr1_maternal_4097.2	N	NA
mat	chr1_MATERNAL	166676078	166692138	+	hg002_chr1_maternal_4102	METTL13	hg002_chr1_maternal_4102.3	N	NA
mat	chr1_MATERNAL	166735967	167313047	+	hg002_chr1_maternal_4105	DNM3	hg002_chr1_maternal_4105.14	N	NA
mat	chr1_MATERNAL	167315266	167363375	+	hg002_chr1_maternal_4113	C1orf105	hg002_chr1_maternal_4113.1	N	NA
mat	chr1_MATERNAL	167336022	167338634	-	hg002_chr1_maternal_4114	PIGC	hg002_chr1_maternal_4114.2	N	NA
mat	chr1_MATERNAL	167426932	167506813	+	hg002_chr1_maternal_4115	SUCO	hg002_chr1_maternal_4115.5	N	NA
mat	chr1_MATERNAL	167554104	167561877	+	hg002_chr1_maternal_4117	FASLG	hg002_chr1_maternal_4117.1	N	NA
mat	chr1_MATERNAL	167935123	167946860	-	hg002_chr1_maternal_4122	TNFSF18	hg002_chr1_maternal_4122.1	N	NA
mat	chr1_MATERNAL	168068801	168346691	-	hg002_chr1_maternal_4124	TNFSF4	hg002_chr1_maternal_4124.4	N	NA
mat	chr1_MATERNAL	168373297	168384777	+	hg002_chr1_maternal_4130	PRDX6	hg002_chr1_maternal_4130.1	N	NA
mat	chr1_MATERNAL	168396421	168499060	-	hg002_chr1_maternal_4132	SLC9C2	hg002_chr1_maternal_4132.15	N	NA
mat	chr1_MATERNAL	168504323	168611165	-	hg002_chr1_maternal_4133	ANKRD45	hg002_chr1_maternal_4133.1	N	NA
mat	chr1_MATERNAL	168531322	168533114	+	hg002_chr1_maternal_4134	TEX50	hg002_chr1_maternal_4134.1	N	NA
mat	chr1_MATERNAL	168610961	168682669	+	hg002_chr1_maternal_4137	KLHL20	hg002_chr1_maternal_4137.3	N	NA
mat	chr1_MATERNAL	168695524	168720859	-	hg002_chr1_maternal_4140	CENPL	hg002_chr1_maternal_4140.6	N	NA
mat	chr1_MATERNAL	168720649	168754545	+	hg002_chr1_maternal_4141	DARS2	hg002_chr1_maternal_4141.3	N	NA
mat	chr1_MATERNAL	168764081	168799543	+	hg002_chr1_maternal_4155	ZBTB37	hg002_chr1_maternal_4155.8	N	NA
mat	chr1_MATERNAL	168799796	168813323	-	hg002_chr1_maternal_4156	SERPINC1	hg002_chr1_maternal_4156.1	N	NA
mat	chr1_MATERNAL	168827091	168918041	-	hg002_chr1_maternal_4159	RC3H1	hg002_chr1_maternal_4159.9	N	NA
mat	chr1_MATERNAL	169055311	169892541	+	hg002_chr1_maternal_4165	RABGAP1L	hg002_chr1_maternal_4165.12	N	NA
mat	chr1_MATERNAL	169344088	169345669	+	hg002_chr1_maternal_4168	GPR52	hg002_chr1_maternal_4168.1	N	NA
mat	chr1_MATERNAL	169896668	169909253	+	hg002_chr1_maternal_4175	CACYBP	hg002_chr1_maternal_4175.2	N	NA
mat	chr1_MATERNAL	169910184	169920651	-	hg002_chr1_maternal_4176	MRPS14	hg002_chr1_maternal_4176.1	N	NA
mat	chr1_MATERNAL	169965066	170045290	+	hg002_chr1_maternal_4178	TNN	hg002_chr1_maternal_4178.1	N	NA
mat	chr1_MATERNAL	170054196	170090198	-	hg002_chr1_maternal_4179	KIAA0040	hg002_chr1_maternal_4179.3	N	NA
mat	chr1_MATERNAL	170212558	170641500	-	hg002_chr1_maternal_4182	TNR	hg002_chr1_maternal_4182.2	N	NA
mat	chr1_MATERNAL	170843635	171106078	-	hg002_chr1_maternal_4187	COP1	hg002_chr1_maternal_4187.13	N	NA
mat	chr1_MATERNAL	171362025	171743869	+	hg002_chr1_maternal_4195	PAPPA2	hg002_chr1_maternal_4195.2	N	NA
mat	chr1_MATERNAL	171755589	172062973	-	hg002_chr1_maternal_4197	ASTN1	hg002_chr1_maternal_4197.4	N	NA
mat	chr1_MATERNAL	172069219	172180683	+	hg002_chr1_maternal_4199	BRINP2	hg002_chr1_maternal_4199.1	N	NA
mat	chr1_MATERNAL	172827062	172882569	-	hg002_chr1_maternal_4203	SEC16B	hg002_chr1_maternal_4203.2	N	NA
mat	chr1_MATERNAL	172992354	173377103	+	hg002_chr1_maternal_4208	RASAL2	hg002_chr1_maternal_4208.1	N	NA
mat	chr1_MATERNAL	173377045	173397876	-	hg002_chr1_maternal_4212	CLEC20A	hg002_chr1_maternal_4212.7	N	NA
mat	chr1_MATERNAL	173411294	173421693	+	hg002_chr1_maternal_4214	TEX35	hg002_chr1_maternal_4214.2	N	NA
mat	chr1_MATERNAL	173623426	173819995	+	hg002_chr1_maternal_4223	RALGPS2	hg002_chr1_maternal_4223.3	N	NA
mat	chr1_MATERNAL	173747700	173769228	-	hg002_chr1_maternal_4226	ANGPTL1	hg002_chr1_maternal_4226.3	N	NA
mat	chr1_MATERNAL	173915830	173975010	+	hg002_chr1_maternal_4228	FAM20B	hg002_chr1_maternal_4228.4	N	NA
mat	chr1_MATERNAL	173980498	173994420	+	hg002_chr1_maternal_4230	TOR3A	hg002_chr1_maternal_4230.1	N	NA
mat	chr1_MATERNAL	173997758	174128066	-	hg002_chr1_maternal_4231	ABL2	hg002_chr1_maternal_4231.9	N	NA
mat	chr1_MATERNAL	174192187	174257092	+	hg002_chr1_maternal_4239	SOAT1	hg002_chr1_maternal_4239.4	N	NA
mat	chr1_MATERNAL	174264118	174453095	+	hg002_chr1_maternal_4241	AXDND1	hg002_chr1_maternal_4241.14	N	NA
mat	chr1_MATERNAL	174448899	174474316	-	hg002_chr1_maternal_4244	NPHS2	hg002_chr1_maternal_4244.2	N	NA
mat	chr1_MATERNAL	174489973	174590385	+	hg002_chr1_maternal_4247	TDRD5	hg002_chr1_maternal_4247.6	N	NA
mat	chr1_MATERNAL	174626898	174715321	+	hg002_chr1_maternal_4249	FAM163A	hg002_chr1_maternal_4249.32	N	NA
mat	chr1_MATERNAL	174739100	174776927	-	hg002_chr1_maternal_4254	TOR1AIP2	hg002_chr1_maternal_4254.4	N	NA
mat	chr1_MATERNAL	174781402	174819118	+	hg002_chr1_maternal_4255	TOR1AIP1	hg002_chr1_maternal_4255.2	N	NA
mat	chr1_MATERNAL	174853856	175013978	+	hg002_chr1_maternal_4258	CEP350	hg002_chr1_maternal_4258.1	N	NA
mat	chr1_MATERNAL	175053980	175103141	+	hg002_chr1_maternal_4262	QSOX1	hg002_chr1_maternal_4262.3	N	NA
mat	chr1_MATERNAL	175127171	175177743	+	hg002_chr1_maternal_4263	LHX4	hg002_chr1_maternal_4263.3	N	NA
mat	chr1_MATERNAL	175168417	175400940	-	hg002_chr1_maternal_4264	ACBD6	hg002_chr1_maternal_4264.7	N	NA
mat	chr1_MATERNAL	175530415	175789225	+	hg002_chr1_maternal_4272	XPR1	hg002_chr1_maternal_4272.3	N	NA
mat	chr1_MATERNAL	175811839	175850581	+	hg002_chr1_maternal_4275	KIAA1614	hg002_chr1_maternal_4275.1	N	NA
mat	chr1_MATERNAL	175871694	175921845	-	hg002_chr1_maternal_4279	STX6	hg002_chr1_maternal_4279.2	N	NA
mat	chr1_MATERNAL	175932348	175960895	+	hg002_chr1_maternal_4280	MR1	hg002_chr1_maternal_4280.10	N	NA
mat	chr1_MATERNAL	175987948	175992148	+	hg002_chr1_maternal_4282	IER5	hg002_chr1_maternal_4282.1	N	NA
mat	chr1_MATERNAL	176217294	176707693	+	hg002_chr1_maternal_4286	CACNA1E	hg002_chr1_maternal_4286.13	N	NA
mat	chr1_MATERNAL	176954180	176969601	-	hg002_chr1_maternal_4291	ZNF648	hg002_chr1_maternal_4291.1	N	NA
mat	chr1_MATERNAL	177279003	177292693	-	hg002_chr1_maternal_4298	GLUL	hg002_chr1_maternal_4298.2	N	NA
mat	chr1_MATERNAL	177299009	177301559	-	hg002_chr1_maternal_4299	TEDDM1	hg002_chr1_maternal_4299.1	N	NA
mat	chr1_MATERNAL	177348784	177461389	+	hg002_chr1_maternal_4302	RGSL1	hg002_chr1_maternal_4302.9	N	NA
mat	chr1_MATERNAL	177474424	177490049	-	hg002_chr1_maternal_4303	RNASEL	hg002_chr1_maternal_4303.1	N	NA
mat	chr1_MATERNAL	177499436	177505202	-	hg002_chr1_maternal_4304	RGS16	hg002_chr1_maternal_4304.1	N	NA
mat	chr1_MATERNAL	177542645	177653068	-	hg002_chr1_maternal_4306	RGS8	hg002_chr1_maternal_4306.5	N	NA
mat	chr1_MATERNAL	177690459	177731071	+	hg002_chr1_maternal_4309	NPL	hg002_chr1_maternal_4309.5	N	NA
mat	chr1_MATERNAL	177740034	177788663	+	hg002_chr1_maternal_4311	DHX9	hg002_chr1_maternal_4311.1	N	NA
mat	chr1_MATERNAL	177800550	177853829	-	hg002_chr1_maternal_4312	SHCBP1L	hg002_chr1_maternal_4312.2	N	NA
mat	chr1_MATERNAL	177924082	178046254	+	hg002_chr1_maternal_4318	LAMC1	hg002_chr1_maternal_4318.1	N	NA
mat	chr1_MATERNAL	178086980	178159685	+	hg002_chr1_maternal_4320	LAMC2	hg002_chr1_maternal_4320.3	N	NA
mat	chr1_MATERNAL	178148953	178319065	-	hg002_chr1_maternal_4321	NMNAT2	hg002_chr1_maternal_4321.2	N	NA
mat	chr1_MATERNAL	178373154	178454875	+	hg002_chr1_maternal_4325	SMG7	hg002_chr1_maternal_4325.15	N	NA
mat	chr1_MATERNAL	178456246	178502537	-	hg002_chr1_maternal_4326	NCF2	hg002_chr1_maternal_4326.1	N	NA
mat	chr1_MATERNAL	178521534	178536469	-	hg002_chr1_maternal_4328	ARPC5	hg002_chr1_maternal_4328.2	N	NA
mat	chr1_MATERNAL	178536795	178829268	+	hg002_chr1_maternal_4329	RGL1	hg002_chr1_maternal_4329.11	N	NA
mat	chr1_MATERNAL	178546961	178554002	-	hg002_chr1_maternal_4330	APOBEC4	hg002_chr1_maternal_4330.1	N	NA
mat	chr1_MATERNAL	178830398	178938483	-	hg002_chr1_maternal_4332	COLGALT2	hg002_chr1_maternal_4332.3	N	NA
mat	chr1_MATERNAL	178952486	178998221	+	hg002_chr1_maternal_4333	TSEN15	hg002_chr1_maternal_4333.4	N	NA
mat	chr1_MATERNAL	179287787	179529822	+	hg002_chr1_maternal_4339	C1orf21	hg002_chr1_maternal_4339.1	N	NA
mat	chr1_MATERNAL	179591014	179655636	-	hg002_chr1_maternal_4344	EDEM3	hg002_chr1_maternal_4344.2	N	NA
mat	chr1_MATERNAL	179691821	179869299	-	hg002_chr1_maternal_4346	NIBAN1	hg002_chr1_maternal_4346.4	N	NA
mat	chr1_MATERNAL	179940352	179997411	+	hg002_chr1_maternal_4352	RNF2	hg002_chr1_maternal_4352.1	N	NA
mat	chr1_MATERNAL	180012909	180052345	-	hg002_chr1_maternal_4354	TRMT1L	hg002_chr1_maternal_4354.2	N	NA
mat	chr1_MATERNAL	180051868	180186579	+	hg002_chr1_maternal_4355	SWT1	hg002_chr1_maternal_4355.9	N	NA
mat	chr1_MATERNAL	180191184	180212039	-	hg002_chr1_maternal_4360	IVNS1ABP	hg002_chr1_maternal_4360.2	N	NA
mat	chr1_MATERNAL	180629182	181085738	+	hg002_chr1_maternal_4368	HMCN1	hg002_chr1_maternal_4368.3	N	NA
mat	chr1_MATERNAL	181191122	181209418	+	hg002_chr1_maternal_4371	PRG4	hg002_chr1_maternal_4371.5	N	NA
mat	chr1_MATERNAL	181206503	181270209	-	hg002_chr1_maternal_4372	TPR	hg002_chr1_maternal_4372.1	N	NA
mat	chr1_MATERNAL	181270794	181329999	+	hg002_chr1_maternal_4374	ODR4	hg002_chr1_maternal_4374.7	N	NA
mat	chr1_MATERNAL	181338534	181356088	-	hg002_chr1_maternal_4376	PDC	hg002_chr1_maternal_4376.2	N	NA
mat	chr1_MATERNAL	181566781	181575413	-	hg002_chr1_maternal_4378	PTGS2	hg002_chr1_maternal_4378.1	N	NA
mat	chr1_MATERNAL	181723517	181883736	+	hg002_chr1_maternal_4380	PLA2G4A	hg002_chr1_maternal_4380.3	N	NA
mat	chr1_MATERNAL	184992306	185372557	-	hg002_chr1_maternal_4400	BRINP3	hg002_chr1_maternal_4400.9	N	NA
mat	chr1_MATERNAL	187053595	187080950	+	hg002_chr1_maternal_4408	RGS18	hg002_chr1_maternal_4408.1	N	NA
mat	chr1_MATERNAL	187212470	187262799	+	hg002_chr1_maternal_4411	RGS21	hg002_chr1_maternal_4411.1	N	NA
mat	chr1_MATERNAL	187471419	187475670	+	hg002_chr1_maternal_4415	RGS1	hg002_chr1_maternal_4415.1	N	NA
mat	chr1_MATERNAL	187531777	187555871	+	hg002_chr1_maternal_4417	RGS13	hg002_chr1_maternal_4417.1	N	NA
mat	chr1_MATERNAL	187704603	187707839	+	hg002_chr1_maternal_4422	RGS2	hg002_chr1_maternal_4422.1	N	NA
mat	chr1_MATERNAL	187907968	187955790	-	hg002_chr1_maternal_4428	UCHL5	hg002_chr1_maternal_4428.12	N	NA
mat	chr1_MATERNAL	187955326	187987491	+	hg002_chr1_maternal_4430	RO60	hg002_chr1_maternal_4430.1	N	NA
mat	chr1_MATERNAL	187992180	188001829	-	hg002_chr1_maternal_4431	GLRX2	hg002_chr1_maternal_4431.2	N	NA
mat	chr1_MATERNAL	188017746	188150677	+	hg002_chr1_maternal_4433	CDC73	hg002_chr1_maternal_4433.2	N	NA
mat	chr1_MATERNAL	188074601	188082484	-	hg002_chr1_maternal_4435	B3GALT2	hg002_chr1_maternal_4435.1	N	NA
mat	chr1_MATERNAL	191121582	191504483	-	hg002_chr1_maternal_4450	KCNT2	hg002_chr1_maternal_4450.5	N	NA
mat	chr1_MATERNAL	191548088	191643543	+	hg002_chr1_maternal_4453	CFH	hg002_chr1_maternal_4453.4	N	NA
mat	chr1_MATERNAL	191784101	191814694	+	hg002_chr1_maternal_4457	CFHR4	hg002_chr1_maternal_4457.4	N	NA
mat	chr1_MATERNAL	191839797	191855684	+	hg002_chr1_maternal_4459	CFHR2	hg002_chr1_maternal_4459.1	N	NA
mat	chr1_MATERNAL	191871095	191905739	+	hg002_chr1_maternal_4460	CFHR5	hg002_chr1_maternal_4460.2	N	NA
mat	chr1_MATERNAL	191934821	191963615	-	hg002_chr1_maternal_4461	F13B	hg002_chr1_maternal_4461.1	N	NA
mat	chr1_MATERNAL	191980488	192043021	-	hg002_chr1_maternal_4462	ASPM	hg002_chr1_maternal_4462.2	N	NA
mat	chr1_MATERNAL	192050042	192097699	-	hg002_chr1_maternal_4464	ZBTB41	hg002_chr1_maternal_4464.1	N	NA
mat	chr1_MATERNAL	192097908	192374888	+	hg002_chr1_maternal_4465	CRB1	hg002_chr1_maternal_4465.10	N	NA
mat	chr1_MATERNAL	192401161	192676140	-	hg002_chr1_maternal_4469	DENND1B	hg002_chr1_maternal_4469.10	N	NA
mat	chr1_MATERNAL	192796645	192801378	+	hg002_chr1_maternal_4473	C1orf53	hg002_chr1_maternal_4473.1	N	NA
mat	chr1_MATERNAL	192806475	192829493	+	hg002_chr1_maternal_4474	LHX9	hg002_chr1_maternal_4474.5	N	NA
mat	chr1_MATERNAL	193051125	193216551	+	hg002_chr1_maternal_4475	NEK7	hg002_chr1_maternal_4475.4	N	NA
mat	chr1_MATERNAL	193417901	193435623	-	hg002_chr1_maternal_4478	ATP6V1G3	hg002_chr1_maternal_4478.1	N	NA
mat	chr1_MATERNAL	193533417	193652175	+	hg002_chr1_maternal_4480	PTPRC	hg002_chr1_maternal_4480.11	N	NA
mat	chr1_MATERNAL	194919708	195069345	+	hg002_chr1_maternal_4501	NR5A2	hg002_chr1_maternal_4501.2	N	NA
mat	chr1_MATERNAL	195296866	195301950	-	hg002_chr1_maternal_4508	ZNF281	hg002_chr1_maternal_4508.1	N	NA
mat	chr1_MATERNAL	195443327	195512584	-	hg002_chr1_maternal_4512	KIF14	hg002_chr1_maternal_4512.15	N	NA
mat	chr1_MATERNAL	195532634	195561740	-	hg002_chr1_maternal_4513	DDX59	hg002_chr1_maternal_4513.13	N	NA
mat	chr1_MATERNAL	195630875	195752646	+	hg002_chr1_maternal_4515	CAMSAP2	hg002_chr1_maternal_4515.4	N	NA
mat	chr1_MATERNAL	195764927	195766124	+	hg002_chr1_maternal_4517	GPR25	hg002_chr1_maternal_4517.1	N	NA
mat	chr1_MATERNAL	195783481	195807642	+	hg002_chr1_maternal_4518	INAVA	hg002_chr1_maternal_4518.2	N	NA
mat	chr1_MATERNAL	195861339	195915659	-	hg002_chr1_maternal_4521	KIF21B	hg002_chr1_maternal_4521.2	N	NA
mat	chr1_MATERNAL	195931461	196004408	-	hg002_chr1_maternal_4523	CACNA1S	hg002_chr1_maternal_4523.1	N	NA
mat	chr1_MATERNAL	196005924	196019165	-	hg002_chr1_maternal_4525	ASCL5	hg002_chr1_maternal_4525.1	N	NA
mat	chr1_MATERNAL	196026751	196063525	-	hg002_chr1_maternal_4526	TMEM9	hg002_chr1_maternal_4526.1	N	NA
mat	chr1_MATERNAL	196082752	196120963	+	hg002_chr1_maternal_4527	IGFN1	hg002_chr1_maternal_4527.2	N	NA
mat	chr1_MATERNAL	196176012	196225542	+	hg002_chr1_maternal_4528	PKP1	hg002_chr1_maternal_4528.2	N	NA
mat	chr1_MATERNAL	196251532	196270192	-	hg002_chr1_maternal_4530	TNNT2	hg002_chr1_maternal_4530.9	N	NA
mat	chr1_MATERNAL	196273345	196291834	-	hg002_chr1_maternal_4531	LAD1	hg002_chr1_maternal_4531.1	N	NA
mat	chr1_MATERNAL	196296294	196314229	-	hg002_chr1_maternal_4533	TNNI1	hg002_chr1_maternal_4533.1	N	NA
mat	chr1_MATERNAL	196356761	196361673	-	hg002_chr1_maternal_4535	PHLDA3	hg002_chr1_maternal_4535.1	N	NA
mat	chr1_MATERNAL	196376013	196399595	-	hg002_chr1_maternal_4536	CSRP1	hg002_chr1_maternal_4536.4	N	NA
mat	chr1_MATERNAL	196431569	196719482	+	hg002_chr1_maternal_4540	NAV1	hg002_chr1_maternal_4540.3	N	NA
mat	chr1_MATERNAL	196721670	196776783	+	hg002_chr1_maternal_4547	IPO9	hg002_chr1_maternal_4547.1	N	NA
mat	chr1_MATERNAL	196781177	196785087	+	hg002_chr1_maternal_4549	SHISA4	hg002_chr1_maternal_4549.2	N	NA
mat	chr1_MATERNAL	196788956	196838961	-	hg002_chr1_maternal_4550	LMOD1	hg002_chr1_maternal_4550.1	N	NA
mat	chr1_MATERNAL	196847927	196863091	+	hg002_chr1_maternal_4551	TIMM17A	hg002_chr1_maternal_4551.1	N	NA
mat	chr1_MATERNAL	196875042	196898481	+	hg002_chr1_maternal_4554	RNPEP	hg002_chr1_maternal_4554.3	N	NA
mat	chr1_MATERNAL	196902927	196909521	+	hg002_chr1_maternal_4557	ELF3	hg002_chr1_maternal_4557.3	N	NA
mat	chr1_MATERNAL	197015201	197025879	+	hg002_chr1_maternal_4560	GPR37L1	hg002_chr1_maternal_4560.1	N	NA
mat	chr1_MATERNAL	197025691	197037010	-	hg002_chr1_maternal_4562	ARL8A	hg002_chr1_maternal_4562.2	N	NA
mat	chr1_MATERNAL	197039293	197053871	-	hg002_chr1_maternal_4563	PTPN7	hg002_chr1_maternal_4563.11	N	NA
mat	chr1_MATERNAL	197086235	197215404	+	hg002_chr1_maternal_4565	LGR6	hg002_chr1_maternal_4565.1	N	NA
mat	chr1_MATERNAL	197227311	197237585	-	hg002_chr1_maternal_4570	UBE2T	hg002_chr1_maternal_4570.2	N	NA
mat	chr1_MATERNAL	197244348	197488055	+	hg002_chr1_maternal_4571	PPP1R12B	hg002_chr1_maternal_4571.16	N	NA
mat	chr1_MATERNAL	197485949	197606157	-	hg002_chr1_maternal_4577	SYT2	hg002_chr1_maternal_4577.7	N	NA
mat	chr1_MATERNAL	197620203	197704360	-	hg002_chr1_maternal_4579	KDM5B	hg002_chr1_maternal_4579.6	N	NA
mat	chr1_MATERNAL	197774235	197785078	-	hg002_chr1_maternal_4587	RABIF	hg002_chr1_maternal_4587.1	N	NA
mat	chr1_MATERNAL	197787049	197824557	-	hg002_chr1_maternal_4588	KLHL12	hg002_chr1_maternal_4588.2	N	NA
mat	chr1_MATERNAL	197836792	197854538	-	hg002_chr1_maternal_4590	ADIPOR1	hg002_chr1_maternal_4590.6	N	NA
mat	chr1_MATERNAL	197857839	197863224	-	hg002_chr1_maternal_4591	CYB5R1	hg002_chr1_maternal_4591.1	N	NA
mat	chr1_MATERNAL	197903335	197920833	+	hg002_chr1_maternal_4594	TMEM183A	hg002_chr1_maternal_4594.4	N	NA
mat	chr1_MATERNAL	197922477	197974750	+	hg002_chr1_maternal_4595	PPFIA4	hg002_chr1_maternal_4595.1	N	NA
mat	chr1_MATERNAL	197979140	197982021	-	hg002_chr1_maternal_4597	MYOG	hg002_chr1_maternal_4597.1	N	NA
mat	chr1_MATERNAL	198023735	198063414	+	hg002_chr1_maternal_4599	ADORA1	hg002_chr1_maternal_4599.1	N	NA
mat	chr1_MATERNAL	198063820	198075225	-	hg002_chr1_maternal_4600	MYBPH	hg002_chr1_maternal_4600.1	N	NA
mat	chr1_MATERNAL	198074942	198082715	-	hg002_chr1_maternal_4601	CHI3L1	hg002_chr1_maternal_4601.1	N	NA
mat	chr1_MATERNAL	198112121	198126141	-	hg002_chr1_maternal_4603	CHIT1	hg002_chr1_maternal_4603.2	N	NA
mat	chr1_MATERNAL	198201633	198205705	+	hg002_chr1_maternal_4608	BTG2	hg002_chr1_maternal_4608.1	N	NA
mat	chr1_MATERNAL	198236776	198247274	-	hg002_chr1_maternal_4610	FMOD	hg002_chr1_maternal_4610.1	N	NA
mat	chr1_MATERNAL	198371920	198387489	+	hg002_chr1_maternal_4616	PRELP	hg002_chr1_maternal_4616.1	N	NA
mat	chr1_MATERNAL	198390290	198405432	+	hg002_chr1_maternal_4617	OPTC	hg002_chr1_maternal_4617.1	N	NA
mat	chr1_MATERNAL	198523229	198640465	+	hg002_chr1_maternal_4620	ATP2B4	hg002_chr1_maternal_4620.3	N	NA
mat	chr1_MATERNAL	198661574	198672787	+	hg002_chr1_maternal_4625	LAX1	hg002_chr1_maternal_4625.2	N	NA
mat	chr1_MATERNAL	198692039	198750527	+	hg002_chr1_maternal_4626	ZBED6	hg002_chr1_maternal_4626.1	N	NA
mat	chr1_MATERNAL	198692039	198750527	+	hg002_chr1_maternal_4627	ZC3H11A	hg002_chr1_maternal_4627.43	N	NA
mat	chr1_MATERNAL	198758000	198767528	+	hg002_chr1_maternal_4630	SNRPE	hg002_chr1_maternal_4630.2	N	NA
mat	chr1_MATERNAL	198969718	199024354	+	hg002_chr1_maternal_4636	SOX13	hg002_chr1_maternal_4636.1	N	NA
mat	chr1_MATERNAL	199027674	199048664	-	hg002_chr1_maternal_4637	ETNK2	hg002_chr1_maternal_4637.7	N	NA
mat	chr1_MATERNAL	199051439	199062957	-	hg002_chr1_maternal_4639	REN	hg002_chr1_maternal_4639.1	N	NA
mat	chr1_MATERNAL	199086961	199093570	-	hg002_chr1_maternal_4640	KISS1	hg002_chr1_maternal_4640.1	N	NA
mat	chr1_MATERNAL	199095242	199111058	-	hg002_chr1_maternal_4641	GOLT1A	hg002_chr1_maternal_4641.1	N	NA
mat	chr1_MATERNAL	199115923	199275245	-	hg002_chr1_maternal_4643	PLEKHA6	hg002_chr1_maternal_4643.7	N	NA
mat	chr1_MATERNAL	199292930	199308921	-	hg002_chr1_maternal_4647	PPP1R15B	hg002_chr1_maternal_4647.3	N	NA
mat	chr1_MATERNAL	199319711	199391773	-	hg002_chr1_maternal_4648	PIK3C2B	hg002_chr1_maternal_4648.1	N	NA
mat	chr1_MATERNAL	199413373	199455098	+	hg002_chr1_maternal_4652	MDM4	hg002_chr1_maternal_4652.7	N	NA
mat	chr1_MATERNAL	199514159	199582715	-	hg002_chr1_maternal_4656	LRRN2	hg002_chr1_maternal_4656.2	N	NA
mat	chr1_MATERNAL	199725636	199919775	+	hg002_chr1_maternal_4663	NFASC	hg002_chr1_maternal_4663.19	N	NA
mat	chr1_MATERNAL	199939902	199975223	+	hg002_chr1_maternal_4665	CNTN2	hg002_chr1_maternal_4665.3	N	NA
mat	chr1_MATERNAL	199980071	199981402	-	hg002_chr1_maternal_4666	TMEM81	hg002_chr1_maternal_4666.1	N	NA
mat	chr1_MATERNAL	199983089	200018932	-	hg002_chr1_maternal_4667	RBBP5	hg002_chr1_maternal_4667.4	N	NA
mat	chr1_MATERNAL	200039440	200108652	-	hg002_chr1_maternal_4670	DSTYK	hg002_chr1_maternal_4670.3	N	NA
mat	chr1_MATERNAL	200124901	200170285	+	hg002_chr1_maternal_4672	TMCC2	hg002_chr1_maternal_4672.1	N	NA
mat	chr1_MATERNAL	200199018	200218700	-	hg002_chr1_maternal_4674	NUAK2	hg002_chr1_maternal_4674.3	N	NA
mat	chr1_MATERNAL	200233014	200253992	-	hg002_chr1_maternal_4675	KLHDC8A	hg002_chr1_maternal_4675.1	N	NA
mat	chr1_MATERNAL	200278394	200346964	-	hg002_chr1_maternal_4679	LEMD1	hg002_chr1_maternal_4679.2	N	NA
mat	chr1_MATERNAL	200331880	200353043	-	hg002_chr1_maternal_4680	BLACAT1	hg002_chr1_maternal_4680.4	N	NA
mat	chr1_MATERNAL	200401497	200429605	+	hg002_chr1_maternal_4684	CDK18	hg002_chr1_maternal_4684.4	N	NA
mat	chr1_MATERNAL	200465979	200499889	+	hg002_chr1_maternal_4687	MFSD4A	hg002_chr1_maternal_4687.1	N	NA
mat	chr1_MATERNAL	200504914	200528985	-	hg002_chr1_maternal_4690	ELK4	hg002_chr1_maternal_4690.1	N	NA
mat	chr1_MATERNAL	200554819	200577474	-	hg002_chr1_maternal_4692	SLC45A3	hg002_chr1_maternal_4692.1	N	NA
mat	chr1_MATERNAL	200609806	200647151	-	hg002_chr1_maternal_4694	NUCKS1	hg002_chr1_maternal_4694.1	N	NA
mat	chr1_MATERNAL	200664947	200672441	-	hg002_chr1_maternal_4696	RAB29	hg002_chr1_maternal_4696.3	N	NA
mat	chr1_MATERNAL	200686074	200710165	-	hg002_chr1_maternal_4697	SLC41A1	hg002_chr1_maternal_4697.2	N	NA
mat	chr1_MATERNAL	200724991	200747092	-	hg002_chr1_maternal_4698	PM20D1	hg002_chr1_maternal_4698.1	N	NA
mat	chr1_MATERNAL	200810045	200840463	-	hg002_chr1_maternal_4701	SLC26A9	hg002_chr1_maternal_4701.2	N	NA
mat	chr1_MATERNAL	200873094	200899870	-	hg002_chr1_maternal_4703	RAB7B	hg002_chr1_maternal_4703.2	N	NA
mat	chr1_MATERNAL	200905745	200920377	-	hg002_chr1_maternal_4704	CTSE	hg002_chr1_maternal_4704.2	N	NA
mat	chr1_MATERNAL	200949657	200998973	+	hg002_chr1_maternal_4705	RHEX	hg002_chr1_maternal_4705.1	N	NA
mat	chr1_MATERNAL	201003460	201013916	-	hg002_chr1_maternal_4708	AVPR1B	hg002_chr1_maternal_4708.1	N	NA
mat	chr1_MATERNAL	201082843	201102442	-	hg002_chr1_maternal_4713	FAM72A	hg002_chr1_maternal_4713.1	N	NA
mat	chr1_MATERNAL	201100209	201361107	+	hg002_chr1_maternal_4714	SRGAP2	hg002_chr1_maternal_4714.8	N	NA
mat	chr1_MATERNAL	201367150	201393560	+	hg002_chr1_maternal_4715	IKBKE	hg002_chr1_maternal_4715.5	N	NA
mat	chr1_MATERNAL	201404206	201486143	+	hg002_chr1_maternal_4719	RASSF5	hg002_chr1_maternal_4719.1	N	NA
mat	chr1_MATERNAL	201465846	201509185	-	hg002_chr1_maternal_4722	EIF2D	hg002_chr1_maternal_4722.5	N	NA
mat	chr1_MATERNAL	201532202	201551823	+	hg002_chr1_maternal_4724	DYRK3	hg002_chr1_maternal_4724.2	N	NA
mat	chr1_MATERNAL	201581587	201630973	+	hg002_chr1_maternal_4727	MAPKAPK2	hg002_chr1_maternal_4727.2	N	NA
mat	chr1_MATERNAL	201664285	201669177	-	hg002_chr1_maternal_4729	IL10	hg002_chr1_maternal_4729.3	N	NA
mat	chr1_MATERNAL	201667456	201739684	+	hg002_chr1_maternal_4730	IL19	hg002_chr1_maternal_4730.2	N	NA
mat	chr1_MATERNAL	201760264	201765922	+	hg002_chr1_maternal_4732	IL20	hg002_chr1_maternal_4732.4	N	NA
mat	chr1_MATERNAL	201794141	201800837	+	hg002_chr1_maternal_4734	IL24	hg002_chr1_maternal_4734.4	N	NA
mat	chr1_MATERNAL	201800015	201818624	-	hg002_chr1_maternal_4735	FCMR	hg002_chr1_maternal_4735.4	N	NA
mat	chr1_MATERNAL	201826114	201844058	-	hg002_chr1_maternal_4737	PIGR	hg002_chr1_maternal_4737.1	N	NA
mat	chr1_MATERNAL	201855560	201868231	-	hg002_chr1_maternal_4738	FCAMR	hg002_chr1_maternal_4738.3	N	NA
mat	chr1_MATERNAL	201916105	201930339	-	hg002_chr1_maternal_4740	C1orf116	hg002_chr1_maternal_4740.2	N	NA
mat	chr1_MATERNAL	201931999	201978656	+	hg002_chr1_maternal_4741	PFKFB2	hg002_chr1_maternal_4741.5	N	NA
mat	chr1_MATERNAL	201941440	201950705	-	hg002_chr1_maternal_4743	YOD1	hg002_chr1_maternal_4743.1	N	NA
mat	chr1_MATERNAL	201986489	201997625	+	hg002_chr1_maternal_4744	C4BPB	hg002_chr1_maternal_4744.2	N	NA
mat	chr1_MATERNAL	202001861	202042598	+	hg002_chr1_maternal_4745	C4BPA	hg002_chr1_maternal_4745.1	N	NA
mat	chr1_MATERNAL	202219742	202259030	+	hg002_chr1_maternal_4751	CD55	hg002_chr1_maternal_4751.3	N	NA
mat	chr1_MATERNAL	202348825	202384403	+	hg002_chr1_maternal_4754	CR2	hg002_chr1_maternal_4754.1	N	NA
mat	chr1_MATERNAL	202390669	202517703	+	hg002_chr1_maternal_4755	CR1	hg002_chr1_maternal_4755.1	N	NA
mat	chr1_MATERNAL	202521073	202595161	+	hg002_chr1_maternal_4758	CR1L	hg002_chr1_maternal_4758.1	N	NA
mat	chr1_MATERNAL	202623482	202666978	+	hg002_chr1_maternal_4762	CD46	hg002_chr1_maternal_4762.14	N	NA
mat	chr1_MATERNAL	202752440	202782599	-	hg002_chr1_maternal_4768	CD34	hg002_chr1_maternal_4768.1	N	NA
mat	chr1_MATERNAL	202893707	203115883	-	hg002_chr1_maternal_4771	PLXNA2	hg002_chr1_maternal_4771.1	N	NA
mat	chr1_MATERNAL	204455020	204485229	+	hg002_chr1_maternal_4798	CAMK1G	hg002_chr1_maternal_4798.1	N	NA
mat	chr1_MATERNAL	204486160	204523711	-	hg002_chr1_maternal_4799	LAMB3	hg002_chr1_maternal_4799.3	N	NA
mat	chr1_MATERNAL	204546693	204547669	+	hg002_chr1_maternal_4802	G0S2	hg002_chr1_maternal_4802.1	N	NA
mat	chr1_MATERNAL	204557458	204606231	+	hg002_chr1_maternal_4803	HSD11B1	hg002_chr1_maternal_4803.3	N	NA
mat	chr1_MATERNAL	204627346	204653905	+	hg002_chr1_maternal_4805	TRAF3IP3	hg002_chr1_maternal_4805.7	N	NA
mat	chr1_MATERNAL	204650803	204656154	-	hg002_chr1_maternal_4806	C1orf74	hg002_chr1_maternal_4806.1	N	NA
mat	chr1_MATERNAL	204657212	204677739	-	hg002_chr1_maternal_4807	IRF6	hg002_chr1_maternal_4807.2	N	NA
mat	chr1_MATERNAL	204699567	204729162	+	hg002_chr1_maternal_4808	UTP25	hg002_chr1_maternal_4808.1	N	NA
mat	chr1_MATERNAL	204809800	205043104	+	hg002_chr1_maternal_4809	SYT14	hg002_chr1_maternal_4809.2	N	NA
mat	chr1_MATERNAL	205104485	205118319	+	hg002_chr1_maternal_4811	SERTAD4	hg002_chr1_maternal_4811.1	N	NA
mat	chr1_MATERNAL	205198992	205552537	+	hg002_chr1_maternal_4816	HHAT	hg002_chr1_maternal_4816.12	N	NA
mat	chr1_MATERNAL	205554561	206010521	-	hg002_chr1_maternal_4820	KCNH1	hg002_chr1_maternal_4820.4	N	NA
mat	chr1_MATERNAL	206135719	206192765	+	hg002_chr1_maternal_4827	RCOR3	hg002_chr1_maternal_4827.11	N	NA
mat	chr1_MATERNAL	206203025	206251334	+	hg002_chr1_maternal_4828	TRAF5	hg002_chr1_maternal_4828.6	N	NA
mat	chr1_MATERNAL	206353428	206369058	-	hg002_chr1_maternal_4834	RD3	hg002_chr1_maternal_4834.1	N	NA
mat	chr1_MATERNAL	206448456	206456049	-	hg002_chr1_maternal_4837	SLC30A1	hg002_chr1_maternal_4837.1	N	NA
mat	chr1_MATERNAL	206535163	206552531	-	hg002_chr1_maternal_4840	NEK2	hg002_chr1_maternal_4840.2	N	NA
mat	chr1_MATERNAL	206620359	206707635	-	hg002_chr1_maternal_4844	LPGAT1	hg002_chr1_maternal_4844.7	N	NA
mat	chr1_MATERNAL	206817181	206912335	-	hg002_chr1_maternal_4848	INTS7	hg002_chr1_maternal_4848.4	N	NA
mat	chr1_MATERNAL	206912526	206981799	+	hg002_chr1_maternal_4850	DTL	hg002_chr1_maternal_4850.3	N	NA
mat	chr1_MATERNAL	207162239	207237244	+	hg002_chr1_maternal_4855	PPP2R5A	hg002_chr1_maternal_4855.1	N	NA
mat	chr1_MATERNAL	207239319	207290293	-	hg002_chr1_maternal_4858	PACC1	hg002_chr1_maternal_4858.5	N	NA
mat	chr1_MATERNAL	207308327	207321783	+	hg002_chr1_maternal_4860	NENF	hg002_chr1_maternal_4860.1	N	NA
mat	chr1_MATERNAL	207441153	207496518	+	hg002_chr1_maternal_4865	ATF3	hg002_chr1_maternal_4865.6	N	NA
mat	chr1_MATERNAL	207500215	207502516	+	hg002_chr1_maternal_4866	GARIN4	hg002_chr1_maternal_4866.1	N	NA
mat	chr1_MATERNAL	207562160	207575564	-	hg002_chr1_maternal_4869	BATF3	hg002_chr1_maternal_4869.1	N	NA
mat	chr1_MATERNAL	207601958	207667546	-	hg002_chr1_maternal_4871	NSL1	hg002_chr1_maternal_4871.5	N	NA
mat	chr1_MATERNAL	207667663	207692677	+	hg002_chr1_maternal_4872	TATDN3	hg002_chr1_maternal_4872.1	N	NA
mat	chr1_MATERNAL	207705980	207723494	-	hg002_chr1_maternal_4874	SPATA45	hg002_chr1_maternal_4874.1	N	NA
mat	chr1_MATERNAL	207734120	207775233	+	hg002_chr1_maternal_4877	FLVCR1	hg002_chr1_maternal_4877.6	N	NA
mat	chr1_MATERNAL	207824495	207865545	+	hg002_chr1_maternal_4879	VASH2	hg002_chr1_maternal_4879.3	N	NA
mat	chr1_MATERNAL	207866142	207889821	-	hg002_chr1_maternal_4880	ANGEL2	hg002_chr1_maternal_4880.10	N	NA
mat	chr1_MATERNAL	207925157	208736724	+	hg002_chr1_maternal_4881	RPS6KC1	hg002_chr1_maternal_4881.18	N	NA
mat	chr1_MATERNAL	208857158	208915476	+	hg002_chr1_maternal_4886	PROX1	hg002_chr1_maternal_4886.4	N	NA
mat	chr1_MATERNAL	209155103	209211047	+	hg002_chr1_maternal_4889	SMYD2	hg002_chr1_maternal_4889.2	N	NA
mat	chr1_MATERNAL	209222612	209425518	-	hg002_chr1_maternal_4890	PTPN14	hg002_chr1_maternal_4890.2	N	NA
mat	chr1_MATERNAL	209476737	209538088	+	hg002_chr1_maternal_4894	CENPF	hg002_chr1_maternal_4894.1	N	NA
mat	chr1_MATERNAL	209880521	210112372	+	hg002_chr1_maternal_4900	KCNK2	hg002_chr1_maternal_4900.5	N	NA
mat	chr1_MATERNAL	210442591	210497086	+	hg002_chr1_maternal_4905	KCTD3	hg002_chr1_maternal_4905.3	N	NA
mat	chr1_MATERNAL	210498168	211298697	-	hg002_chr1_maternal_4906	USH2A	hg002_chr1_maternal_4906.1	N	NA
mat	chr1_MATERNAL	211378486	212013613	-	hg002_chr1_maternal_4912	ESRRG	hg002_chr1_maternal_4912.42	N	NA
mat	chr1_MATERNAL	212302882	212506956	-	hg002_chr1_maternal_4917	GPATCH2	hg002_chr1_maternal_4917.1	N	NA
mat	chr1_MATERNAL	212507210	212747575	+	hg002_chr1_maternal_4918	SPATA17	hg002_chr1_maternal_4918.3	N	NA
mat	chr1_MATERNAL	213155113	213207811	+	hg002_chr1_maternal_4926	RRP15	hg002_chr1_maternal_4926.3	N	NA
mat	chr1_MATERNAL	213215164	213314440	+	hg002_chr1_maternal_4929	TGFB2	hg002_chr1_maternal_4929.2	N	NA
mat	chr1_MATERNAL	214045178	214316821	+	hg002_chr1_maternal_4938	LYPLAL1	hg002_chr1_maternal_4938.6	N	NA
mat	chr1_MATERNAL	214479450	214484548	-	hg002_chr1_maternal_4944	ZC3H11B	hg002_chr1_maternal_4944.1	N	NA
mat	chr1_MATERNAL	214783484	214832022	-	hg002_chr1_maternal_4947	SLC30A10	hg002_chr1_maternal_4947.2	N	NA
mat	chr1_MATERNAL	214843054	214921059	-	hg002_chr1_maternal_4950	EPRS1	hg002_chr1_maternal_4950.1	N	NA
mat	chr1_MATERNAL	214931946	214964243	-	hg002_chr1_maternal_4952	BPNT1	hg002_chr1_maternal_4952.14	N	NA
mat	chr1_MATERNAL	214968592	215022501	+	hg002_chr1_maternal_4953	IARS2	hg002_chr1_maternal_4953.1	N	NA
mat	chr1_MATERNAL	215022753	215146919	-	hg002_chr1_maternal_4960	RAB3GAP2	hg002_chr1_maternal_4960.1	N	NA
mat	chr1_MATERNAL	215402665	215539296	+	hg002_chr1_maternal_4970	MARK1	hg002_chr1_maternal_4970.6	N	NA
mat	chr1_MATERNAL	215565191	215573980	+	hg002_chr1_maternal_4973	C1orf115	hg002_chr1_maternal_4973.1	N	NA
mat	chr1_MATERNAL	215623143	215659658	+	hg002_chr1_maternal_4975	MTARC2	hg002_chr1_maternal_4975.4	N	NA
mat	chr1_MATERNAL	215661756	215694502	+	hg002_chr1_maternal_4976	MTARC1	hg002_chr1_maternal_4976.4	N	NA
mat	chr1_MATERNAL	215754353	215759963	+	hg002_chr1_maternal_4981	HLX	hg002_chr1_maternal_4981.1	N	NA
mat	chr1_MATERNAL	216576434	216617101	-	hg002_chr1_maternal_4991	DUSP10	hg002_chr1_maternal_4991.3	N	NA
mat	chr1_MATERNAL	217397410	217423251	-	hg002_chr1_maternal_5007	HHIPL2	hg002_chr1_maternal_5007.1	N	NA
mat	chr1_MATERNAL	217429224	217465047	-	hg002_chr1_maternal_5008	TAF1A	hg002_chr1_maternal_5008.7	N	NA
mat	chr1_MATERNAL	217493194	217543119	+	hg002_chr1_maternal_5010	MIA3	hg002_chr1_maternal_5010.5	N	NA
mat	chr1_MATERNAL	217543125	217587955	-	hg002_chr1_maternal_5012	AIDA	hg002_chr1_maternal_5012.1	N	NA
mat	chr1_MATERNAL	217588028	217610646	+	hg002_chr1_maternal_5013	BROX	hg002_chr1_maternal_5013.5	N	NA
mat	chr1_MATERNAL	217612661	217626468	+	hg002_chr1_maternal_5014	FAM177B	hg002_chr1_maternal_5014.5	N	NA
mat	chr1_MATERNAL	217690476	217881447	+	hg002_chr1_maternal_5016	DISP1	hg002_chr1_maternal_5016.33	N	NA
mat	chr1_MATERNAL	217988932	218022884	-	hg002_chr1_maternal_5023	TLR5	hg002_chr1_maternal_5023.1	N	NA
mat	chr1_MATERNAL	218100502	218244900	-	hg002_chr1_maternal_5025	SUSD4	hg002_chr1_maternal_5025.7	N	NA
mat	chr1_MATERNAL	218273074	218275124	+	hg002_chr1_maternal_5028	CCDC185	hg002_chr1_maternal_5028.1	N	NA
mat	chr1_MATERNAL	218422311	218497630	-	hg002_chr1_maternal_5030	CAPN8	hg002_chr1_maternal_5030.3	N	NA
mat	chr1_MATERNAL	218533492	218607933	+	hg002_chr1_maternal_5034	CAPN2	hg002_chr1_maternal_5034.3	N	NA
mat	chr1_MATERNAL	218611813	218677868	-	hg002_chr1_maternal_5037	TP53BP2	hg002_chr1_maternal_5037.3	N	NA
mat	chr1_MATERNAL	218945586	218993530	+	hg002_chr1_maternal_5052	FBXO28	hg002_chr1_maternal_5052.2	N	NA
mat	chr1_MATERNAL	219014723	219024912	+	hg002_chr1_maternal_5056	DEGS1	hg002_chr1_maternal_5056.2	N	NA
mat	chr1_MATERNAL	219058488	219161256	-	hg002_chr1_maternal_5059	NVL	hg002_chr1_maternal_5059.4	N	NA
mat	chr1_MATERNAL	219187872	219210713	+	hg002_chr1_maternal_5063	CNIH4	hg002_chr1_maternal_5063.6	N	NA
mat	chr1_MATERNAL	219216403	219266061	-	hg002_chr1_maternal_5064	WDR26	hg002_chr1_maternal_5064.2	N	NA
mat	chr1_MATERNAL	219265904	219571798	+	hg002_chr1_maternal_5066	CNIH3	hg002_chr1_maternal_5066.15	N	NA
mat	chr1_MATERNAL	219760906	220230216	+	hg002_chr1_maternal_5076	DNAH14	hg002_chr1_maternal_5076.25	N	NA
mat	chr1_MATERNAL	220232435	220259757	-	hg002_chr1_maternal_5078	LBR	hg002_chr1_maternal_5078.3	N	NA
mat	chr1_MATERNAL	220317744	220484496	-	hg002_chr1_maternal_5082	ENAH	hg002_chr1_maternal_5082.11	N	NA
mat	chr1_MATERNAL	220608583	220621213	+	hg002_chr1_maternal_5087	SRP9	hg002_chr1_maternal_5087.2	N	NA
mat	chr1_MATERNAL	220641455	220676399	+	hg002_chr1_maternal_5089	EPHX1	hg002_chr1_maternal_5089.1	N	NA
mat	chr1_MATERNAL	220671389	220713188	-	hg002_chr1_maternal_5090	TMEM63A	hg002_chr1_maternal_5090.7	N	NA
mat	chr1_MATERNAL	220717095	220719959	-	hg002_chr1_maternal_5091	LEFTY1	hg002_chr1_maternal_5091.1	N	NA
mat	chr1_MATERNAL	220750726	220755098	-	hg002_chr1_maternal_5092	PYCR2	hg002_chr1_maternal_5092.2	N	NA
mat	chr1_MATERNAL	220767449	220772068	-	hg002_chr1_maternal_5094	LEFTY2	hg002_chr1_maternal_5094.2	N	NA
mat	chr1_MATERNAL	220813703	220830349	-	hg002_chr1_maternal_5096	SDE2	hg002_chr1_maternal_5096.1	N	NA
mat	chr1_MATERNAL	220892851	220903036	+	hg002_chr1_maternal_5098	H3-3A	hg002_chr1_maternal_5098.5	N	NA
mat	chr1_MATERNAL	220975756	221017830	-	hg002_chr1_maternal_5102	ACBD3	hg002_chr1_maternal_5102.1	N	NA
mat	chr1_MATERNAL	221054732	221058129	+	hg002_chr1_maternal_5107	MIXL1	hg002_chr1_maternal_5107.2	N	NA
mat	chr1_MATERNAL	221062372	221140997	-	hg002_chr1_maternal_5108	LIN9	hg002_chr1_maternal_5108.13	N	NA
mat	chr1_MATERNAL	221191935	221239339	-	hg002_chr1_maternal_5113	PARP1	hg002_chr1_maternal_5113.1	N	NA
mat	chr1_MATERNAL	221379975	221440451	+	hg002_chr1_maternal_5119	STUM	hg002_chr1_maternal_5119.1	N	NA
mat	chr1_MATERNAL	221463936	221571518	-	hg002_chr1_maternal_5120	ITPKB	hg002_chr1_maternal_5120.1	N	NA
mat	chr1_MATERNAL	221702490	221735566	+	hg002_chr1_maternal_5126	PSEN2	hg002_chr1_maternal_5126.2	N	NA
mat	chr1_MATERNAL	221772199	221819884	+	hg002_chr1_maternal_5128	COQ8A	hg002_chr1_maternal_5128.1	N	NA
mat	chr1_MATERNAL	221822198	222150821	-	hg002_chr1_maternal_5129	CDC42BPA	hg002_chr1_maternal_5129.12	N	NA
mat	chr1_MATERNAL	222396440	222512550	+	hg002_chr1_maternal_5142	ZNF678	hg002_chr1_maternal_5142.1	N	NA
mat	chr1_MATERNAL	222561054	222614091	+	hg002_chr1_maternal_5147	SNAP47	hg002_chr1_maternal_5147.12	N	NA
mat	chr1_MATERNAL	222564076	222568186	-	hg002_chr1_maternal_5148	JMJD4	hg002_chr1_maternal_5148.2	N	NA
mat	chr1_MATERNAL	222648516	222678993	+	hg002_chr1_maternal_5150	PRSS38	hg002_chr1_maternal_5150.2	N	NA
mat	chr1_MATERNAL	222751314	222780583	-	hg002_chr1_maternal_5151	WNT9A	hg002_chr1_maternal_5151.2	N	NA
mat	chr1_MATERNAL	222839683	222893953	+	hg002_chr1_maternal_5160	WNT3A	hg002_chr1_maternal_5160.1	N	NA
mat	chr1_MATERNAL	222915364	222931869	+	hg002_chr1_maternal_5162	ARF1	hg002_chr1_maternal_5162.2	N	NA
mat	chr1_MATERNAL	222933389	222935983	-	hg002_chr1_maternal_5164	C1orf35	hg002_chr1_maternal_5164.1	N	NA
mat	chr1_MATERNAL	222939343	222941957	-	hg002_chr1_maternal_5165	MRPL55	hg002_chr1_maternal_5165.16	N	NA
mat	chr1_MATERNAL	222972728	222981597	+	hg002_chr1_maternal_5168	GUK1	hg002_chr1_maternal_5168.3	N	NA
mat	chr1_MATERNAL	222982572	222992459	+	hg002_chr1_maternal_5169	GJC2	hg002_chr1_maternal_5169.1	N	NA
mat	chr1_MATERNAL	222998437	223014625	+	hg002_chr1_maternal_5172	IBA57	hg002_chr1_maternal_5172.1	N	NA
mat	chr1_MATERNAL	223040399	223211238	+	hg002_chr1_maternal_5175	OBSCN	hg002_chr1_maternal_5175.3	N	NA
mat	chr1_MATERNAL	223225720	223238880	-	hg002_chr1_maternal_5178	TRIM11	hg002_chr1_maternal_5178.1	N	NA
mat	chr1_MATERNAL	223239979	223248903	-	hg002_chr1_maternal_5180	TRIM17	hg002_chr1_maternal_5180.8	N	NA
mat	chr1_MATERNAL	223256887	223257402	-	hg002_chr1_maternal_5182	H3-4	hg002_chr1_maternal_5182.1	N	NA
mat	chr1_MATERNAL	223319386	223328195	+	hg002_chr1_maternal_5189	RNF187	hg002_chr1_maternal_5189.1	N	NA
mat	chr1_MATERNAL	223619270	223720951	+	hg002_chr1_maternal_5296	RHOU	hg002_chr1_maternal_5296.2	N	NA
mat	chr1_MATERNAL	224245425	224280197	+	hg002_chr1_maternal_5311	RAB4A	hg002_chr1_maternal_5311.2	N	NA
mat	chr1_MATERNAL	224295315	224317386	-	hg002_chr1_maternal_5312	CCSAP	hg002_chr1_maternal_5312.2	N	NA
mat	chr1_MATERNAL	224405533	224408382	-	hg002_chr1_maternal_5316	ACTA1	hg002_chr1_maternal_5316.1	N	NA
mat	chr1_MATERNAL	224414549	224482629	-	hg002_chr1_maternal_5317	NUP133	hg002_chr1_maternal_5317.1	N	NA
mat	chr1_MATERNAL	224490870	224532989	-	hg002_chr1_maternal_5319	ABCB10	hg002_chr1_maternal_5319.4	N	NA
mat	chr1_MATERNAL	224567424	224600405	-	hg002_chr1_maternal_5323	TAF5L	hg002_chr1_maternal_5323.6	N	NA
mat	chr1_MATERNAL	224600530	224634483	+	hg002_chr1_maternal_5324	URB2	hg002_chr1_maternal_5324.2	N	NA
mat	chr1_MATERNAL	225032652	225256971	+	hg002_chr1_maternal_5333	GALNT2	hg002_chr1_maternal_5333.3	N	NA
mat	chr1_MATERNAL	225289311	225402032	-	hg002_chr1_maternal_5337	PGBD5	hg002_chr1_maternal_5337.1	N	NA
mat	chr1_MATERNAL	225618315	225669834	+	hg002_chr1_maternal_5346	COG2	hg002_chr1_maternal_5346.2	N	NA
mat	chr1_MATERNAL	225678377	225721437	-	hg002_chr1_maternal_5348	AGT	hg002_chr1_maternal_5348.1	N	NA
mat	chr1_MATERNAL	225723236	225777763	+	hg002_chr1_maternal_5349	CAPN9	hg002_chr1_maternal_5349.4	N	NA
mat	chr1_MATERNAL	225812864	225845336	-	hg002_chr1_maternal_5354	C1orf198	hg002_chr1_maternal_5354.2	N	NA
mat	chr1_MATERNAL	225881960	225954580	-	hg002_chr1_maternal_5360	TTC13	hg002_chr1_maternal_5360.11	N	NA
mat	chr1_MATERNAL	225954813	225976449	+	hg002_chr1_maternal_5361	ARV1	hg002_chr1_maternal_5361.2	N	NA
mat	chr1_MATERNAL	225995102	226016409	-	hg002_chr1_maternal_5362	FAM89A	hg002_chr1_maternal_5362.1	N	NA
mat	chr1_MATERNAL	226138241	226198170	+	hg002_chr1_maternal_5366	TRIM67	hg002_chr1_maternal_5366.1	N	NA
mat	chr1_MATERNAL	226200361	226217773	-	hg002_chr1_maternal_5368	C1orf131	hg002_chr1_maternal_5368.2	N	NA
mat	chr1_MATERNAL	226217810	226254580	+	hg002_chr1_maternal_5369	GNPAT	hg002_chr1_maternal_5369.2	N	NA
mat	chr1_MATERNAL	226309356	226314455	-	hg002_chr1_maternal_5371	EXOC8	hg002_chr1_maternal_5371.1	N	NA
mat	chr1_MATERNAL	226314896	226331620	+	hg002_chr1_maternal_5372	SPRTN	hg002_chr1_maternal_5372.3	N	NA
mat	chr1_MATERNAL	226340333	226398940	-	hg002_chr1_maternal_5374	EGLN1	hg002_chr1_maternal_5374.3	N	NA
mat	chr1_MATERNAL	226505336	226543205	+	hg002_chr1_maternal_5378	TSNAX	hg002_chr1_maternal_5378.1	N	NA
mat	chr1_MATERNAL	226603447	227023261	+	hg002_chr1_maternal_5380	DISC1	hg002_chr1_maternal_5380.23	N	NA
mat	chr1_MATERNAL	227380233	227612679	-	hg002_chr1_maternal_5394	SIPA1L2	hg002_chr1_maternal_5394.6	N	NA
mat	chr1_MATERNAL	227787979	227792492	+	hg002_chr1_maternal_5400	MAP10	hg002_chr1_maternal_5400.1	N	NA
mat	chr1_MATERNAL	227933121	227966392	+	hg002_chr1_maternal_5405	NTPCR	hg002_chr1_maternal_5405.3	N	NA
mat	chr1_MATERNAL	227965945	228309848	-	hg002_chr1_maternal_5406	PCNX2	hg002_chr1_maternal_5406.4	N	NA
mat	chr1_MATERNAL	228310243	228367719	+	hg002_chr1_maternal_5408	MAP3K21	hg002_chr1_maternal_5408.1	N	NA
mat	chr1_MATERNAL	228596639	228655000	+	hg002_chr1_maternal_5410	KCNK1	hg002_chr1_maternal_5410.1	N	NA
mat	chr1_MATERNAL	228885935	229309090	+	hg002_chr1_maternal_5413	SLC35F3	hg002_chr1_maternal_5413.1	N	NA
mat	chr1_MATERNAL	229358017	229369645	+	hg002_chr1_maternal_5423	COA6	hg002_chr1_maternal_5423.1	N	NA
mat	chr1_MATERNAL	229375878	229463664	-	hg002_chr1_maternal_5424	TARBP1	hg002_chr1_maternal_5424.4	N	NA
mat	chr1_MATERNAL	229588813	229594731	-	hg002_chr1_maternal_5428	IRF2BP2	hg002_chr1_maternal_5428.2	N	NA
mat	chr1_MATERNAL	230096034	230115531	-	hg002_chr1_maternal_5448	TOMM20	hg002_chr1_maternal_5448.1	N	NA
mat	chr1_MATERNAL	230117874	230147964	-	hg002_chr1_maternal_5451	RBM34	hg002_chr1_maternal_5451.3	N	NA
mat	chr1_MATERNAL	230153615	230314945	-	hg002_chr1_maternal_5452	ARID4B	hg002_chr1_maternal_5452.6	N	NA
mat	chr1_MATERNAL	230313982	230331298	+	hg002_chr1_maternal_5455	GGPS1	hg002_chr1_maternal_5455.4	N	NA
mat	chr1_MATERNAL	230354211	230443402	+	hg002_chr1_maternal_5458	TBCE	hg002_chr1_maternal_5458.4	N	NA
mat	chr1_MATERNAL	230430756	230495385	-	hg002_chr1_maternal_5460	B3GALNT2	hg002_chr1_maternal_5460.2	N	NA
mat	chr1_MATERNAL	230538583	230642110	-	hg002_chr1_maternal_5468	GNG4	hg002_chr1_maternal_5468.4	N	NA
mat	chr1_MATERNAL	230652549	230875242	-	hg002_chr1_maternal_5471	LYST	hg002_chr1_maternal_5471.8	N	NA
mat	chr1_MATERNAL	230967353	231056606	-	hg002_chr1_maternal_5477	NID1	hg002_chr1_maternal_5477.1	N	NA
mat	chr1_MATERNAL	231139249	231205827	+	hg002_chr1_maternal_5479	GPR137B	hg002_chr1_maternal_5479.2	N	NA
mat	chr1_MATERNAL	231212039	231279032	-	hg002_chr1_maternal_5480	ERO1B	hg002_chr1_maternal_5480.1	N	NA
mat	chr1_MATERNAL	231393815	231484501	+	hg002_chr1_maternal_5486	EDARADD	hg002_chr1_maternal_5486.1	N	NA
mat	chr1_MATERNAL	231518891	231553673	+	hg002_chr1_maternal_5488	LGALS8	hg002_chr1_maternal_5488.10	N	NA
mat	chr1_MATERNAL	231549706	231605179	-	hg002_chr1_maternal_5490	HEATR1	hg002_chr1_maternal_5490.1	N	NA
mat	chr1_MATERNAL	231687093	231767531	+	hg002_chr1_maternal_5491	ACTN2	hg002_chr1_maternal_5491.1	N	NA
mat	chr1_MATERNAL	231798175	231906898	+	hg002_chr1_maternal_5492	MTR	hg002_chr1_maternal_5492.11	N	NA
mat	chr1_MATERNAL	232006984	232007322	-	hg002_chr1_maternal_5499	MT1HL1	hg002_chr1_maternal_5499.1	N	NA
mat	chr1_MATERNAL	232045069	232837326	+	hg002_chr1_maternal_5500	RYR2	hg002_chr1_maternal_5500.5	N	NA
mat	chr1_MATERNAL	232885737	232894184	-	hg002_chr1_maternal_5504	ZP4	hg002_chr1_maternal_5504.1	N	NA
mat	chr1_MATERNAL	234390849	234921220	+	hg002_chr1_maternal_5525	CHRM3	hg002_chr1_maternal_5525.11	N	NA
mat	chr1_MATERNAL	235097498	235481663	+	hg002_chr1_maternal_5533	FMN2	hg002_chr1_maternal_5533.7	N	NA
mat	chr1_MATERNAL	235496052	235618609	-	hg002_chr1_maternal_5536	GREM2	hg002_chr1_maternal_5536.1	N	NA
mat	chr1_MATERNAL	235780654	236362623	-	hg002_chr1_maternal_5544	RGS7	hg002_chr1_maternal_5544.18	N	NA
mat	chr1_MATERNAL	236502929	236525083	-	hg002_chr1_maternal_5552	FH	hg002_chr1_maternal_5552.1	N	NA
mat	chr1_MATERNAL	236537696	236600981	+	hg002_chr1_maternal_5553	KMO	hg002_chr1_maternal_5553.1	N	NA
mat	chr1_MATERNAL	236598462	236645797	-	hg002_chr1_maternal_5554	OPN3	hg002_chr1_maternal_5554.1	N	NA
mat	chr1_MATERNAL	236634278	236645797	-	hg002_chr1_maternal_5555	CHML	hg002_chr1_maternal_5555.2	N	NA
mat	chr1_MATERNAL	236657714	236808668	+	hg002_chr1_maternal_5556	WDR64	hg002_chr1_maternal_5556.4	N	NA
mat	chr1_MATERNAL	236853875	236895834	+	hg002_chr1_maternal_5560	EXO1	hg002_chr1_maternal_5560.17	N	NA
mat	chr1_MATERNAL	236963668	236964963	+	hg002_chr1_maternal_5563	BECN2	hg002_chr1_maternal_5563.1	N	NA
mat	chr1_MATERNAL	237001387	237007311	-	hg002_chr1_maternal_5565	MAP1LC3C	hg002_chr1_maternal_5565.1	N	NA
mat	chr1_MATERNAL	237088919	237536416	-	hg002_chr1_maternal_5568	PLD5	hg002_chr1_maternal_5568.12	N	NA
mat	chr1_MATERNAL	238130942	238262302	-	hg002_chr1_maternal_5590	CEP170	hg002_chr1_maternal_5590.19	N	NA
mat	chr1_MATERNAL	238262558	238507319	+	hg002_chr1_maternal_5593	SDCCAG8	hg002_chr1_maternal_5593.6	N	NA
mat	chr1_MATERNAL	238495460	238861975	-	hg002_chr1_maternal_5597	AKT3	hg002_chr1_maternal_5597.4	N	NA
mat	chr1_MATERNAL	239060332	239069321	+	hg002_chr1_maternal_5603	ZBTB18	hg002_chr1_maternal_5603.3	N	NA
mat	chr1_MATERNAL	239420174	239463768	-	hg002_chr1_maternal_5611	ADSS2	hg002_chr1_maternal_5611.2	N	NA
mat	chr1_MATERNAL	239462950	239652180	+	hg002_chr1_maternal_5612	CATSPERE	hg002_chr1_maternal_5612.16	N	NA
mat	chr1_MATERNAL	239664796	239720679	+	hg002_chr1_maternal_5614	DESI2	hg002_chr1_maternal_5614.3	N	NA
mat	chr1_MATERNAL	239849923	239859680	+	hg002_chr1_maternal_5618	COX20	hg002_chr1_maternal_5618.8	N	NA
mat	chr1_MATERNAL	239864914	239879161	-	hg002_chr1_maternal_5619	HNRNPU	hg002_chr1_maternal_5619.1	N	NA
mat	chr1_MATERNAL	239984384	240140643	+	hg002_chr1_maternal_5626	EFCAB2	hg002_chr1_maternal_5626.1	N	NA
mat	chr1_MATERNAL	240170434	240728863	+	hg002_chr1_maternal_5632	KIF26B	hg002_chr1_maternal_5632.1	N	NA
mat	chr1_MATERNAL	240768776	241527859	-	hg002_chr1_maternal_5637	SMYD3	hg002_chr1_maternal_5637.18	N	NA
mat	chr1_MATERNAL	241561064	241586778	-	hg002_chr1_maternal_5643	TFB2M	hg002_chr1_maternal_5643.1	N	NA
mat	chr1_MATERNAL	241586973	241691684	+	hg002_chr1_maternal_5644	CNST	hg002_chr1_maternal_5644.2	N	NA
mat	chr1_MATERNAL	241749623	241793233	+	hg002_chr1_maternal_5649	SCCPDH	hg002_chr1_maternal_5649.1	N	NA
mat	chr1_MATERNAL	241866186	241959037	-	hg002_chr1_maternal_5653	AHCTF1	hg002_chr1_maternal_5653.5	N	NA
mat	chr1_MATERNAL	241972634	242035164	-	hg002_chr1_maternal_5654	ZNF695	hg002_chr1_maternal_5654.3	N	NA
mat	chr1_MATERNAL	242061806	242105977	-	hg002_chr1_maternal_5657	ZNF670	hg002_chr1_maternal_5657.2	N	NA
mat	chr1_MATERNAL	242127111	242131504	-	hg002_chr1_maternal_5659	ZNF669	hg002_chr1_maternal_5659.1	N	NA
mat	chr1_MATERNAL	242147470	242197257	-	hg002_chr1_maternal_5663	ZNF124	hg002_chr1_maternal_5663.3	N	NA
mat	chr1_MATERNAL	242322346	242356804	-	hg002_chr1_maternal_5673	ZNF496	hg002_chr1_maternal_5673.1	N	NA
mat	chr1_MATERNAL	242446324	242479205	+	hg002_chr1_maternal_5677	NLRP3	hg002_chr1_maternal_5677.7	N	NA
mat	chr1_MATERNAL	242479506	242488493	-	hg002_chr1_maternal_5679	OR2B11	hg002_chr1_maternal_5679.2	Y	NA
mat	chr1_MATERNAL	242537606	242608254	+	hg002_chr1_maternal_5681	GCSAML	hg002_chr1_maternal_5681.10	N	NA
mat	chr1_MATERNAL	242555223	242567008	-	hg002_chr1_maternal_5682	OR2C3	hg002_chr1_maternal_5682.1	N	NA
mat	chr1_MATERNAL	242618901	242619854	+	hg002_chr1_maternal_5685	OR2G2	hg002_chr1_maternal_5685.1	N	NA
mat	chr1_MATERNAL	242636127	242637056	+	hg002_chr1_maternal_5686	OR2G3	hg002_chr1_maternal_5686.1	N	NA
mat	chr1_MATERNAL	242701385	242710304	-	hg002_chr1_maternal_5690	OR13G1	hg002_chr1_maternal_5690.1	N	NA
mat	chr1_MATERNAL	242735952	242741162	-	hg002_chr1_maternal_5691	OR6F1	hg002_chr1_maternal_5691.1	N	NA
mat	chr1_MATERNAL	242763131	242764075	+	hg002_chr1_maternal_5693	OR14K1	hg002_chr1_maternal_5693.1	N	NA
mat	chr1_MATERNAL	242779362	242785072	-	hg002_chr1_maternal_5694	OR1C1	hg002_chr1_maternal_5694.1	N	NA
mat	chr1_MATERNAL	242839199	242848665	-	hg002_chr1_maternal_5696	OR14A16	hg002_chr1_maternal_5696.1	N	NA
mat	chr1_MATERNAL	242865476	242866444	-	hg002_chr1_maternal_5699	OR11L1	hg002_chr1_maternal_5699.1	N	NA
mat	chr1_MATERNAL	242881698	242905408	+	hg002_chr1_maternal_5700	TRIM58	hg002_chr1_maternal_5700.1	N	NA
mat	chr1_MATERNAL	242914926	242915867	+	hg002_chr1_maternal_5701	OR2W3	hg002_chr1_maternal_5701.1	N	NA
mat	chr1_MATERNAL	242939590	242942490	+	hg002_chr1_maternal_5702	OR2T8	hg002_chr1_maternal_5702.1	N	NA
mat	chr1_MATERNAL	242944228	242954706	+	hg002_chr1_maternal_5703	OR2AJ1	hg002_chr1_maternal_5703.1	N	NA
mat	chr1_MATERNAL	242956542	243120733	+	hg002_chr1_maternal_5705	OR2L13	hg002_chr1_maternal_5705.3	N	NA
mat	chr1_MATERNAL	242968318	242969256	+	hg002_chr1_maternal_5707	OR2L8	hg002_chr1_maternal_5707.1	N	NA
mat	chr1_MATERNAL	242984704	242985857	+	hg002_chr1_maternal_5708	OR2AK2	hg002_chr1_maternal_5708.1	N	NA
mat	chr1_MATERNAL	243033168	243043784	+	hg002_chr1_maternal_5712	OR2L5	hg002_chr1_maternal_5712.1	N	NA
mat	chr1_MATERNAL	243049578	243061812	+	hg002_chr1_maternal_5713	OR2L2	hg002_chr1_maternal_5713.2	N	NA
mat	chr1_MATERNAL	243066342	243082914	+	hg002_chr1_maternal_5714	OR2L3	hg002_chr1_maternal_5714.1	N	NA
mat	chr1_MATERNAL	243164794	243165732	+	hg002_chr1_maternal_5718	OR2M5	hg002_chr1_maternal_5718.1	N	NA
mat	chr1_MATERNAL	243194466	243200712	+	hg002_chr1_maternal_5720	OR2M2	hg002_chr1_maternal_5720.1	N	NA
mat	chr1_MATERNAL	243216910	243232570	+	hg002_chr1_maternal_5721	OR2M3	hg002_chr1_maternal_5721.1	N	NA
mat	chr1_MATERNAL	243251061	243264323	+	hg002_chr1_maternal_5722	OR2M4	hg002_chr1_maternal_5722.1	N	NA
mat	chr1_MATERNAL	243289561	243297620	-	hg002_chr1_maternal_5723	OR2T33	hg002_chr1_maternal_5723.1	N	NA
mat	chr1_MATERNAL	243309783	243323068	-	hg002_chr1_maternal_5724	OR2T12	hg002_chr1_maternal_5724.1	N	NA
mat	chr1_MATERNAL	243343274	243344212	-	hg002_chr1_maternal_5725	OR2M7	hg002_chr1_maternal_5725.1	N	NA
mat	chr1_MATERNAL	243368419	243369357	+	hg002_chr1_maternal_5726	OR14C36	hg002_chr1_maternal_5726.1	N	NA
mat	chr1_MATERNAL	243381309	243382271	+	hg002_chr1_maternal_5727	OR2T4	hg002_chr1_maternal_5727.1	Y	56.5625
mat	chr1_MATERNAL	243395390	243411796	+	hg002_chr1_maternal_5728	OR2T6	hg002_chr1_maternal_5728.1	N	NA
mat	chr1_MATERNAL	243423033	243436581	+	hg002_chr1_maternal_5729	OR2T1	hg002_chr1_maternal_5729.1	N	NA
mat	chr1_MATERNAL	243474412	243484500	+	hg002_chr1_maternal_5731	OR2T2	hg002_chr1_maternal_5731.1	N	NA
mat	chr1_MATERNAL	243502126	243503082	+	hg002_chr1_maternal_5733	OR2T3	hg002_chr1_maternal_5733.1	N	NA
mat	chr1_MATERNAL	243517364	243519888	+	hg002_chr1_maternal_5735	OR2T5	hg002_chr1_maternal_5735.1	N	NA
mat	chr1_MATERNAL	243549500	243555228	-	hg002_chr1_maternal_5737	OR2G6	hg002_chr1_maternal_5737.1	N	NA
mat	chr1_MATERNAL	243579635	243585491	-	hg002_chr1_maternal_5739	OR2T29	hg002_chr1_maternal_5739.1	N	NA
mat	chr1_MATERNAL	243596530	243597486	-	hg002_chr1_maternal_5742	OR2T34	hg002_chr1_maternal_5742.1	N	NA
mat	chr1_MATERNAL	243613210	243620424	-	hg002_chr1_maternal_5743	OR2T10	hg002_chr1_maternal_5743.1	N	NA
mat	chr1_MATERNAL	243646268	243657796	-	hg002_chr1_maternal_5744	OR2T11	hg002_chr1_maternal_5744.1	Y	NA
mat	chr1_MATERNAL	243659039	243667688	-	hg002_chr1_maternal_5745	OR2T35	hg002_chr1_maternal_5745.1	Y	61.7284
mat	chr1_MATERNAL	243672266	243677938	-	hg002_chr1_maternal_5746	OR2T27	hg002_chr1_maternal_5746.1	Y	NA
mat	chr1_MATERNAL	243708963	243717613	-	hg002_chr1_maternal_5747	OR2T35	hg002_chr1_maternal_5747.1	N	NA
mat	chr1_MATERNAL	243722187	243727852	-	hg002_chr1_maternal_5748	OR2T27	hg002_chr1_maternal_5748.1	N	NA
mat	chr1_MATERNAL	243810853	243827811	-	hg002_chr1_maternal_5752	LYPD8	hg002_chr1_maternal_5752.1	N	NA
mat	chr1_MATERNAL	243883193	243898618	-	hg002_chr1_maternal_5756	SH3BP5L	hg002_chr1_maternal_5756.7	N	NA
mat	chr1_MATERNAL	243910889	243922181	+	hg002_chr1_maternal_5758	ZNF672	hg002_chr1_maternal_5758.1	N	NA
mat	chr1_MATERNAL	243922672	243931776	-	hg002_chr1_maternal_5759	ZNF692	hg002_chr1_maternal_5759.16	N	NA
mat	chr1_MATERNAL	243945521	244003929	+	hg002_chr1_maternal_5760	PGBD2	hg002_chr1_maternal_5760.3	N	NA
mat	chr5_MATERNAL	105185	181805	+	hg002_chr5_maternal_4	PLEKHG4B	hg002_chr5_maternal_4.1	N	NA
mat	chr5_MATERNAL	183367	188306	+	hg002_chr5_maternal_5	LRRC14B	hg002_chr5_maternal_5.1	N	NA
mat	chr5_MATERNAL	188762	210047	-	hg002_chr5_maternal_7	CCDC127	hg002_chr5_maternal_7.1	N	NA
mat	chr5_MATERNAL	210214	259561	+	hg002_chr5_maternal_8	SDHA	hg002_chr5_maternal_8.3	N	NA
mat	chr5_MATERNAL	262463	305960	+	hg002_chr5_maternal_10	PDCD6	hg002_chr5_maternal_10.6	N	NA
mat	chr5_MATERNAL	313533	432774	+	hg002_chr5_maternal_13	AHRR	hg002_chr5_maternal_13.1	N	NA
mat	chr5_MATERNAL	437649	461749	+	hg002_chr5_maternal_16	EXOC3	hg002_chr5_maternal_16.2	N	NA
mat	chr5_MATERNAL	464597	519065	-	hg002_chr5_maternal_18	SLC9A3	hg002_chr5_maternal_18.2	N	NA
mat	chr5_MATERNAL	606644	671732	+	hg002_chr5_maternal_26	CEP72	hg002_chr5_maternal_26.1	N	NA
mat	chr5_MATERNAL	655268	697339	-	hg002_chr5_maternal_27	TPPP	hg002_chr5_maternal_27.2	N	NA
mat	chr5_MATERNAL	794969	859938	-	hg002_chr5_maternal_31	ZDHHC11	hg002_chr5_maternal_31.7	N	NA
mat	chr5_MATERNAL	863110	892176	-	hg002_chr5_maternal_33	BRD9	hg002_chr5_maternal_33.11	N	NA
mat	chr5_MATERNAL	892259	918261	+	hg002_chr5_maternal_34	TRIP13	hg002_chr5_maternal_34.2	N	NA
mat	chr5_MATERNAL	1007632	1036604	+	hg002_chr5_maternal_38	NKD2	hg002_chr5_maternal_38.4	N	NA
mat	chr5_MATERNAL	1049115	1157181	-	hg002_chr5_maternal_39	SLC12A7	hg002_chr5_maternal_39.5	N	NA
mat	chr5_MATERNAL	1202817	1226477	+	hg002_chr5_maternal_44	SLC6A19	hg002_chr5_maternal_44.1	N	NA
mat	chr5_MATERNAL	1226747	1247524	+	hg002_chr5_maternal_45	SLC6A18	hg002_chr5_maternal_45.1	N	NA
mat	chr5_MATERNAL	1254502	1298411	-	hg002_chr5_maternal_46	TERT	hg002_chr5_maternal_46.2	N	NA
mat	chr5_MATERNAL	1321095	1350751	-	hg002_chr5_maternal_48	CLPTM1L	hg002_chr5_maternal_48.2	N	NA
mat	chr5_MATERNAL	1398448	1453254	-	hg002_chr5_maternal_51	SLC6A3	hg002_chr5_maternal_51.1	N	NA
mat	chr5_MATERNAL	1469241	1531698	-	hg002_chr5_maternal_52	LPCAT1	hg002_chr5_maternal_52.4	N	NA
mat	chr5_MATERNAL	1810175	1813241	-	hg002_chr5_maternal_65	MRPL36	hg002_chr5_maternal_65.2	N	NA
mat	chr5_MATERNAL	1813214	1828186	+	hg002_chr5_maternal_66	NDUFS6	hg002_chr5_maternal_66.1	N	NA
mat	chr5_MATERNAL	1890827	1900593	-	hg002_chr5_maternal_70	IRX4	hg002_chr5_maternal_70.1	N	NA
mat	chr5_MATERNAL	2754778	2770818	-	hg002_chr5_maternal_79	IRX2	hg002_chr5_maternal_79.6	N	NA
mat	chr5_MATERNAL	3620074	3625644	+	hg002_chr5_maternal_90	IRX1	hg002_chr5_maternal_90.1	N	NA
mat	chr5_MATERNAL	5167191	5347394	+	hg002_chr5_maternal_105	ADAMTS16	hg002_chr5_maternal_105.2	N	NA
mat	chr5_MATERNAL	5449737	5517284	+	hg002_chr5_maternal_111	ICE1	hg002_chr5_maternal_111.4	N	NA
mat	chr5_MATERNAL	6400479	6407152	-	hg002_chr5_maternal_116	MED10	hg002_chr5_maternal_116.1	N	NA
mat	chr5_MATERNAL	6479026	6526884	+	hg002_chr5_maternal_118	UBE2QL1	hg002_chr5_maternal_118.1	N	NA
mat	chr5_MATERNAL	6629628	6663681	-	hg002_chr5_maternal_121	NSUN2	hg002_chr5_maternal_121.2	N	NA
mat	chr5_MATERNAL	6664077	6705024	+	hg002_chr5_maternal_122	SRD5A1	hg002_chr5_maternal_122.1	N	NA
mat	chr5_MATERNAL	6744055	6787661	+	hg002_chr5_maternal_125	TENT4A	hg002_chr5_maternal_125.2	N	NA
[truncated: 35,209 more rows]

## Sheet: Table S10. Number of gene copie
Table S10. Number of gene copies for each HUGO gene annotated on the T2T-CHM13 reference genome and both haplotypes (MAT and PAT) of the T2T-HG002 assembly. The table also indicates the specific chromosomes on which each gene copy is located.
gene_name	num_chm13	chroms_chm13	num_mat	chroms_mat	num_pat	chroms_pat
GSX2	1	chr4	1	chr4_MATERNAL	1	chr4_PATERNAL
TRIM54	1	chr2	1	chr2_MATERNAL	1	chr2_PATERNAL
OSBPL10	1	chr3	1	chr3_MATERNAL	1	chr3_PATERNAL
ARNTL2	1	chr12	1	chr12_MATERNAL	1	chr12_PATERNAL
ANKHD1	1	chr5	1	chr5_MATERNAL	1	chr5_PATERNAL
CTTNBP2	1	chr7	1	chr7_MATERNAL	1	chr7_PATERNAL
RABGGTB	1	chr1	1	chr1_MATERNAL	1	chr1_PATERNAL
TBX21	1	chr17	1	chr17_MATERNAL	1	chr17_PATERNAL
SRSF10	1	chr1	1	chr1_MATERNAL	1	chr1_PATERNAL
ANGPTL4	1	chr19	1	chr19_MATERNAL	1	chr19_PATERNAL
AGO3	1	chr1	1	chr1_MATERNAL	1	chr1_PATERNAL
PHC2	1	chr1	1	chr1_MATERNAL	1	chr1_PATERNAL
PCNP	1	chr3	1	chr3_MATERNAL	1	chr3_PATERNAL
LILRA6	1	chr19	1	chr19_MATERNAL	1	chr19_PATERNAL
POLR1B	1	chr2	1	chr2_MATERNAL	1	chr2_PATERNAL
NBEAL1	1	chr2	1	chr2_MATERNAL	1	chr2_PATERNAL
AK5	1	chr1	1	chr1_MATERNAL	1	chr1_PATERNAL
HAUS4	1	chr14	1	chr14_MATERNAL	1	chr14_PATERNAL
SEPTIN12	1	chr16	1	chr16_MATERNAL	1	chr16_PATERNAL
ATG12	1	chr5	1	chr5_MATERNAL	1	chr5_PATERNAL
TRIM22	1	chr11	1	chr11_MATERNAL	1	chr11_PATERNAL
CCNG2	1	chr4	1	chr4_MATERNAL	1	chr4_PATERNAL
NDRG3	1	chr20	1	chr20_MATERNAL	1	chr20_PATERNAL
RCL1	1	chr9	1	chr9_MATERNAL	1	chr9_PATERNAL
ZNF573	1	chr19	1	chr19_MATERNAL	1	chr19_PATERNAL
PIK3CG	1	chr7	1	chr7_MATERNAL	1	chr7_PATERNAL
NTAQ1	1	chr8	1	chr8_MATERNAL	1	chr8_PATERNAL
ZSCAN4	1	chr19	1	chr19_MATERNAL	1	chr19_PATERNAL
AHDC1	1	chr1	1	chr1_MATERNAL	1	chr1_PATERNAL
GMDS	1	chr6	1	chr6_MATERNAL	1	chr6_PATERNAL
SCML4	1	chr6	1	chr6_MATERNAL	1	chr6_PATERNAL
CT55	1	chrX	1	chrX_MATERNAL	0	None
TBCCD1	1	chr3	1	chr3_MATERNAL	1	chr3_PATERNAL
SLC7A10	1	chr19	1	chr19_MATERNAL	1	chr19_PATERNAL
GOT1L1	1	chr8	1	chr8_MATERNAL	1	chr8_PATERNAL
FAM102A	1	chr9	1	chr9_MATERNAL	1	chr9_PATERNAL
CPNE8	1	chr12	1	chr12_MATERNAL	1	chr12_PATERNAL
CENPL	1	chr1	1	chr1_MATERNAL	1	chr1_PATERNAL
LIPA	1	chr10	1	chr10_MATERNAL	1	chr10_PATERNAL
KNSTRN	1	chr15	1	chr15_MATERNAL	1	chr15_PATERNAL
GADD45GIP1	1	chr19	1	chr19_MATERNAL	1	chr19_PATERNAL
RB1	1	chr13	1	chr13_MATERNAL	1	chr13_PATERNAL
CIC	1	chr19	1	chr19_MATERNAL	1	chr19_PATERNAL
TULP2	1	chr19	1	chr19_MATERNAL	1	chr19_PATERNAL
CHCHD7	1	chr8	1	chr8_MATERNAL	1	chr8_PATERNAL
LOC112267855	1	chr5	1	chr5_MATERNAL	1	chr5_PATERNAL
LGALS7	1	chr19	1	chr19_MATERNAL	1	chr19_PATERNAL
MAPK1	1	chr22	1	chr22_MATERNAL	1	chr22_PATERNAL
CCDC66	1	chr3	1	chr3_MATERNAL	1	chr3_PATERNAL
ZMYM5	1	chr13	1	chr13_MATERNAL	1	chr13_PATERNAL
PABPN1	1	chr14	1	chr14_MATERNAL	1	chr14_PATERNAL
RMND1	1	chr6	1	chr6_MATERNAL	1	chr6_PATERNAL
CISD1	1	chr10	1	chr10_MATERNAL	1	chr10_PATERNAL
FAM24A	1	chr10	1	chr10_MATERNAL	1	chr10_PATERNAL
NUMBL	1	chr19	1	chr19_MATERNAL	1	chr19_PATERNAL
FADS1	1	chr11	1	chr11_MATERNAL	1	chr11_PATERNAL
SLC5A6	1	chr2	1	chr2_MATERNAL	1	chr2_PATERNAL
SLC25A52	1	chr18	1	chr18_MATERNAL	1	chr18_PATERNAL
SWSAP1	1	chr19	1	chr19_MATERNAL	1	chr19_PATERNAL
TTC19	1	chr17	1	chr17_MATERNAL	1	chr17_PATERNAL
CCNA1	1	chr13	1	chr13_MATERNAL	1	chr13_PATERNAL
HYAL3	1	chr3	1	chr3_MATERNAL	1	chr3_PATERNAL
LAX1	1	chr1	1	chr1_MATERNAL	1	chr1_PATERNAL
SAYSD1	1	chr6	1	chr6_MATERNAL	1	chr6_PATERNAL
CLUH	1	chr17	1	chr17_MATERNAL	1	chr17_PATERNAL
ABCB9	1	chr12	1	chr12_MATERNAL	1	chr12_PATERNAL
PPARGC1A	1	chr4	1	chr4_MATERNAL	1	chr4_PATERNAL
FOSL1	1	chr11	1	chr11_MATERNAL	1	chr11_PATERNAL
MCM4	1	chr8	1	chr8_MATERNAL	1	chr8_PATERNAL
DYRK2	1	chr12	1	chr12_MATERNAL	1	chr12_PATERNAL
RAD51D	1	chr17	1	chr17_MATERNAL	1	chr17_PATERNAL
TAF11L10	1	chr5	1	chr5_MATERNAL	1	chr5_PATERNAL
PCDHA5	1	chr5	1	chr5_MATERNAL	1	chr5_PATERNAL
TIPIN	1	chr15	1	chr15_MATERNAL	1	chr15_PATERNAL
CASP2	1	chr7	1	chr7_MATERNAL	1	chr7_PATERNAL
LOC112268016	1	chr8	1	chr8_MATERNAL	1	chr8_PATERNAL
FAM91A1	1	chr8	1	chr8_MATERNAL	1	chr8_PATERNAL
ZBTB8B	1	chr1	1	chr1_MATERNAL	1	chr1_PATERNAL
ZBTB32	1	chr19	1	chr19_MATERNAL	1	chr19_PATERNAL
CNNM1	1	chr10	1	chr10_MATERNAL	1	chr10_PATERNAL
MED10	1	chr5	1	chr5_MATERNAL	1	chr5_PATERNAL
OR2M7	1	chr1	1	chr1_MATERNAL	1	chr1_PATERNAL
IGLON5	1	chr19	1	chr19_MATERNAL	1	chr19_PATERNAL
ZNF709	1	chr19	1	chr19_MATERNAL	1	chr19_PATERNAL
DNM2	1	chr19	1	chr19_MATERNAL	1	chr19_PATERNAL
RP1	1	chr8	1	chr8_MATERNAL	1	chr8_PATERNAL
LOC112268458	2	chr3,chr3	4	chr3_MATERNAL,chr3_MATERNAL,chr3_MATERNAL,chr3_MATERNAL	3	chr3_PATERNAL,chr3_PATERNAL,chr3_PATERNAL
IFRD2	1	chr3	1	chr3_MATERNAL	1	chr3_PATERNAL
CD79B	1	chr17	1	chr17_MATERNAL	1	chr17_PATERNAL
ZNF679	1	chr7	1	chr7_MATERNAL	1	chr7_PATERNAL
SOX30	1	chr5	1	chr5_MATERNAL	1	chr5_PATERNAL
TMEM223	1	chr11	1	chr11_MATERNAL	1	chr11_PATERNAL
NUDT12	1	chr5	1	chr5_MATERNAL	1	chr5_PATERNAL
NEURL3	1	chr2	1	chr2_MATERNAL	1	chr2_PATERNAL
RHOXF2B	1	chrX	1	chrX_MATERNAL	0	None
KIFBP	1	chr10	1	chr10_MATERNAL	1	chr10_PATERNAL
RPL13	1	chr16	1	chr16_MATERNAL	1	chr16_PATERNAL
MYL10	1	chr7	1	chr7_MATERNAL	1	chr7_PATERNAL
SPATA5L1	1	chr15	1	chr15_MATERNAL	1	chr15_PATERNAL
TBC1D3G	1	chr17	1	chr17_MATERNAL	1	chr17_PATERNAL
TNRC6C	1	chr17	1	chr17_MATERNAL	1	chr17_PATERNAL
DTX1	1	chr12	1	chr12_MATERNAL	1	chr12_PATERNAL
KRTAP24-1	1	chr21	1	chr21_MATERNAL	1	chr21_PATERNAL
SERF1B	1	chr5	1	chr5_MATERNAL	1	chr5_PATERNAL
PRR11	1	chr17	1	chr17_MATERNAL	1	chr17_PATERNAL
TMEM125	1	chr1	1	chr1_MATERNAL	1	chr1_PATERNAL
DMD	1	chrX	1	chrX_MATERNAL	0	None
KNOP1	1	chr16	1	chr16_MATERNAL	1	chr16_PATERNAL
DDX56	1	chr7	1	chr7_MATERNAL	1	chr7_PATERNAL
[truncated: 19,658 more rows]

[truncated: 8 more sheets: Table S11. Haplotype-specific g, Table S12. Assemblyreadset meta, Table S13. GQC assembly benchma, Table S14. GQC read benchmarkin, Table S15. Variant classes and , Table S16. GIABv4.2.1-covered r, Table S17. Read platform genome, Table S18. Example of complex v]
